# Supplementary material for: Efficient Accumulation of Amylopectin and Its Molecular Mechanism in the Submerged Duckweed Mutant
Source: Int J Mol Sci. 2023 Feb 2;24(3):2934. doi: 10.3390/ijms24032934 (PMC9917893; doi:10.3390/ijms24032934)
Supplement: Supplementary file 1 [file ijms-24-02934-s001.zip]

Archive with 9 entries (9 files):
- Figures S1 and S2.pdf
- Table S1 All metabolites identified in wild type and sub-1 mutant.xlsx
- Table S2 The differentially accumulated metabolites (DAMs) in the sub-1 mutant.xlsx
- Table S3 The differentially accumulated amino acids and alkaloids.xls
- Table S4 The volume and quality of transcriptome data.pdf
- Table S5 All genes annotated to the public database.pdf
- Table S6 All differentially expressed genes (DEGs) in the sub-1 mutant.xlsx
- Table S7 Enrichment analysis of KEGG in wild type and sub-1 mutant.xlsx
- Table S8 Differentially expressed transcription factors between two groups.xlsx
