# Supplementary material for: Efficient Accumulation of Amylopectin and Its Molecular Mechanism in the Submerged Duckweed Mutant
Source: Int J Mol Sci. 2023 Feb 2;24(3):2934. doi: 10.3390/ijms24032934 (PMC9917893; doi:10.3390/ijms24032934)
Supplement: Supplementary file 1 [file ijms-24-02934-s001.zip › Table S1 All metabolites identified in wild type and sub-1 mutant.xlsx]

## Sheet: Sheet1
Index	Q1 (Da)	Molecular Weight (Da)	Formula	Ionization model	Compounds	Class I	Class II	CAS	Level	CK0H-1	CK0H-2	CK0H-3	CK16H-1	CK16H-2	CK16H-3	FS75-0H-1	FS75-0H-2	FS75-0H-3	FS75-16H-1	FS75-16H-2	FS75-16H-3	mix01	mix02	mix03	cpd_ID	kegg_map
Cmln000396	450.02	450.02	C12H20NO11S3-	[M]-	4-Methylsulfonyl-3-butenyl Glucosinolate	Others	Glucosinolates	-	B	11928	10928	15730	15320	18966	14282	20608	17464	19355	20608	23749	12265	18181	13452	14756	--	--
Cmln001085	404.07	405.076	C12H23NO10S2	[M-H]-	2-Hydroxy-2-Methylbutyl Glucosinolate	Others	Glucosinolates	36286-64-3	B	180180	231650	199180	179610	233390	264830	160100	165110	181650	206450	154340	178490	90771	103860	122940	C08406	--
Cmln001722	554.05	554.049	C19H24NO12S3-	[M]-	6-(P-hydroxybenzoic acid)-β-D-1-Glucosinolate of 4-(Methylsulfinyl)-3-butenyl	Others	Glucosinolates	-	B	17022	17091	17177	16821	21042	18523	16744	19445	19668	20261	20025	16905	15740	18400	19918	--	--
Cmln001797	400.07	401.081	C13H23NO9S2	[M-H]-	5-Hexenyl Glucosinolate	Others	Glucosinolates	76265-24-2	B	30031	27672	21387	27373	28895	32435	83727	73651	90166	71951	83464	70193	24543	37435	41987	--	--
Cmln001919	580.07	436.028	C21H26NO12S3-	[M]-	6-(P-hydroxyphenylacrylic acid)-β-D-1-Glucosinolate of 4-Methylsulfinyl-3-butenyl thioglucoside	Others	Glucosinolates	-	B	68015	65807	62324	78651	83593	87667	86262	96444	90865	107150	105380	85966	68189	72745	75455	--	--
Cmlp002041	640.09	640.083	C23H30NO14S3	[M+H]+	6-Sinapoyl-β-D-1-thioglucoside of 4-methylsulfinylbut-3-enyl thioglucoside	Others	Glucosinolates	-	B	52807	41812	45059	31079	43579	27845	32443	32640	28671	16698	28868	17678	29224	34411	29340	--	--
Cmyn001839	478.09	479.095	C15H29NO10S3	[M-H]-	7-(Methylsulfinyl)Heptyl Glucosinolate	Others	Glucosinolates	112572-51-7	B	82352	98227	90088	83646	61769	74394	34245	27781	37784	19631	18257	14178	69962	88617	47257	--	--
Cmyn001872	478.09	478.088	C15H28NO10S3-	[M]-	(Methylsulfinyl)heptyl glucosinolate	Others	Glucosinolates	-	B	71998	89272	89902	92514	65382	83466	30411	33569	37189	30126	26167	20534	62851	92992	60101	--	--
HmLn000873	331.07	332.075	C13H16O10	[M-H]-	2-O-Galloyl-β-D-glucose	Tannins	Tannin	-	A	1620100	1696100	1611600	1785900	2013600	2045600	783050	715330	742450	843670	844660	810130	1381500	1410800	1654900	--	--
HmLn002358	329.09	330.095	C14H18O9	[M-H]-	Vanillic acid-glucoside	Phenolic acids	Phenolic acids	-	A	30133000	32029000	29866000	33276000	34768000	35092000	65362000	65278000	67100000	68223000	71454000	71641000	40008000	39639000	39242000	--	--
HmLn002835	325.09	326.1	C15H18O8	[M-H]-	Cis-p-coumaric acid 4-O-glucoside	Others	Others	-	A	1092200	1311500	684520	1179000	713820	756310	258840	402730	399220	459430	262610	285000	745560	749180	752450	--	--
Hmbp001276	169.05	168.042	C8H8O4	[M+H]+	Gallacetophenone	Others	Others	528-21-2	A	13516000	14281000	13413000	14070000	15607000	14642000	24643000	23972000	23699000	24338000	23999000	26431000	15501000	15485000	17102000	--	--
Hmcn000192	209.07	210.073	C7H14O7	[M-H]-	Sedoheptulose	Others	Saccharides and Alcohols	3019-74-7	B	1054800	1019800	932030	1085700	1098500	1097300	1389400	1277200	1158400	1246000	1397500	1289200	758870	752470	668390	C02076	ko00710,ko01100
Hmcp001859	625.17	624.17	C28H32O16	[M+H]+	isorhamnetin-O-rutinoside	Flavonoids	Flavonoid	-	B	1425800	1639000	1912500	1529500	1601300	1582800	7305000	7042900	7258800	6280700	7298700	7278200	2587300	2900200	2747900	--	--
Hmcp002316	449.11	448.1	C21H20O11	[M+H]+	isorhamnetin-O-Pentoside	Flavonoids	Flavonoid	-	A	201960000	217380000	193360000	195470000	199000000	214380000	182690000	168450000	178490000	164280000	163210000	163720000	213060000	196160000	194950000	--	--
Hmfn00531	175.03	176.033	C6H8O6	[M-H]-	L-Ascorbic acid	Others	Vitamin	50-81-7	A	4593700	15813000	12950000	9	9	9	9	9	9	3921800	5770100	4029200	176500	187660	136820	C00072	ko00053,ko00480,ko01100,ko01110
Hmjp006575	677.37	676.358	C33H56O14	[M+H]+	Glyceryl linoleate-O-Hexoside-O-Hexoside 1	Lipids	Glycerol ester	-	A	184270	156660	171130	157450	167070	185010	97093	116170	113220	107060	99110	95088	235760	286460	299790	--	--
Hmjp007381	515.31	514.303	C27H46O9	[M+H]+	Glyceryl linoleate-O-Hexoside 1	Lipids	Glycerol ester	-	A	400390	228990	319760	214970	222140	276560	258280	261470	229560	225520	229220	193960	349040	358820	345900	--	--
Hmjp007544	515.31	514.303	C27H46O9	[M+H]+	Glyceryl linoleate-O-Hexoside 2	Lipids	Glycerol ester	-	A	291870	234150	290540	250770	166890	261640	266410	290290	282660	258850	232350	192730	379330	345700	304560	--	--
Hmln001836	651.16	652.164	C29H32O17	[M-H]-	Kaempferol 3-O-β-glucosyl(1→2)(6′-O-acetyl)-β-D-galactoside	Flavonoids	Flavonoid	-	B	11198000	14619000	12973000	13162000	14470000	15235000	4028400	4861200	3624900	4082700	4076800	4075900	8933600	8548000	9646400	--	--
Hmln002402	533.1	534.101	C24H22O14	[M-H]-	Kaempferol 3-O-(6′′-O-malonyl)-galactoside	Flavonoids	Flavonoid	-	B	7919100	9189000	9195400	11292000	12996000	10181000	1734400	1456100	1309700	1709300	1821500	1538300	6814600	6197600	7015700	--	--
Hmln002582	489.11	490.112	C23H22O12	[M-H]-	Kaempferol 3-O-(6′′-O-acetyl)-glucoside	Flavonoids	Flavonoid	-	B	14501000	15467000	14676000	15963000	16468000	16417000	4171200	4266500	3761800	4580800	4250500	3999200	11157000	11460000	11649000	--	--
Hmpp002612	611.15	610.145	C27H30O16	[M+H]+	Luteolin-7-O-β-D-gentiobioside	Flavonoids	Flavonoid	-	A	71559000	65502000	73065000	69283000	64785000	62500000	53147000	52021000	50355000	52973000	52646000	54387000	70761000	68182000	63335000	--	--
Hmpp003270	449.1	448.091	C21H20O11	[M+H]+	Luteolin-4'-O-β-D-glucoside	Flavonoids	Flavonoid	-	A	3310600	3246800	2915600	3522100	3463500	3646900	1280700	1485200	1574200	1821800	1783200	1832900	3013100	3020200	2809900	--	--
Hmpp003391	449.1	448.091	C21H20O11	[M+H]+	Luteolin-3'-O-β-D-glucoside	Flavonoids	Flavonoid	-	B	3331400	3206900	2859600	3436800	3674100	3868500	1315000	1200400	1458100	1697000	1631300	1613500	3029400	2911100	1941600	--	--
Hmqp006235	516.3	515.297	C21H46N3O9P	[M+H]+	LysoPC 18:4	Lipids	LPC	-	A	62998000	51380000	62235000	23081000	24151000	26765000	74936000	81532000	73809000	47938000	48881000	47768000	50576000	50017000	50660000	--	--
Hmtn001120	315.11	316.116	C14H20O8	[M-H]-	5-(2-Hydroxyethyl)-2-O-glucosylohenol	Phenolic acids	Phenolic acids	-	B	284850	314610	131690	367330	152540	73101	538000	515690	509320	388210	436160	328040	364440	198890	217000	--	--
Hmtn001302	299.08	300.085	C13H16O8	[M-H]-	Glucosyloxybenzoic acid	Phenolic acids	Phenolic acids	-	A	3169600	3264300	3271900	3552500	3709600	3910600	1129900	1097100	1025000	1247700	1136200	1098300	2519900	2340700	2462500	--	--
Hmyn005706	653.38	654.38	C31H58O14	[M-H]-	DMGM(16:0)	Lipids	Glycerol ester	-	B	6617500	4239100	5451100	5081800	3413300	4417200	2254700	5031800	4423000	3432800	4401600	4038100	2913400	2563000	2774000	--	--
Hmyn007168	483.27	484.278	C22H45O9P	[M-H]-	LysoPG(16:0)	Lipids	Glycerol ester	-	B	834830	430460	576280	571950	247560	382630	615060	860060	651230	423220	510170	454710	502840	492010	408040	--	--
Hmyp007589	784.47	783.466	C41H70NO11P	[M+H]+	PE(18:3/18:3+O3)	Lipids	Glycerol ester	-	B	10261000	4670400	4903600	3734100	3063500	4246500	4783000	6353100	3788800	1801600	1521300	2236900	5572600	3898500	2594600	--	--
Huasheng_mad1424	427.06	426.028	C17H14O13	[M+H]+	Ditartaroyl-hydroxylcoumarin	Phenolic acids	Phenolic acids	-	B	1251700	1336700	1268800	1396000	1305800	1437800	1087400	1035800	966920	988200	1031500	1003500	1106200	1063300	1046300	--	--
Huasheng_mad2400	471.1	472.082	C23H20O11	[M-H]-	p-Coumaroylferuloyltartaric acid	Phenolic acids	Phenolic acids	-	B	50168	45034	44959	48059	41553	50623	9	9	9	9	9	9	122290	106550	114710	--	--
Li512111	519.11	520.1	C24H24O13	[M-H]-	Isorhamnetin acetyl hexoside	Flavonoids	Flavonols	-	B	22890	22338	16302	25829	34225	24773	23832	29934	23375	30124	20002	25195	25054	36716	32496	--	--
Li512115	515.12	516.105	C25H24O12	[M-H]-	3,4-Dicaffeoylquinic acid	Phenolic acids	Phenolic acids	14534-61-3	B	41680000	41545000	41496000	41139000	40167000	41583000	31779000	33180000	31849000	32046000	32268000	32191000	36050000	35861000	36581000	--	--
Lmbp003393	449.11	448.1	C21H20O11	[M+H]+	Quercetin-3-O-α-L-rhamnopyranoside	Flavonoids	Flavonoid	-	B	3284500	3315300	2877100	3467400	3600400	3983000	1428500	1464700	1663000	1643300	1781200	1494600	3113700	2619600	2679200	--	--
Lmfp003891	609.16	608.153	C31H28O13	[M+H]+	Apigenin 8-C-(2″-O-feruoyl)-β-D-glucoside	Flavonoids	Flavonoid carbonoside	-	B	82983000	83409000	82822000	84716000	85190000	86150000	75998000	76140000	74082000	73964000	72713000	72593000	90912000	87781000	88769000	--	--
Lmgn001670	137.03	138.032	C7H6O3	[M-H]-	Salicylic acid	Phenolic acids	Phenolic acids	-	B	570920	577850	724400	652480	646810	578280	299330	303560	341260	322950	310970	269240	624660	458760	463190	--	--
Lmhn002051	283.05	284.053	C12H12O8	[M-H]-	Vnilloylmalic acid	Phenolic acids	Phenolic acids	-	A	23759000	24762000	24026000	26182000	25513000	26523000	58986000	58710000	56329000	57554000	58680000	55665000	30901000	32193000	33049000	--	--
Lmhn002068	295.05	296.053	C13H12O8	[M-H]-	Caffeoylmalic acid	Phenolic acids	Phenolic acids	-	B	176700000	139400000	145850000	179760000	168210000	171570000	134020000	133740000	130660000	139340000	134680000	138010000	197190000	187270000	187860000	--	--
Lmhn002926	279.05	280.058	C13H12O7	[M-H]-	p-Coumaroylmalic acid	Phenolic acids	Phenolic acids	-	B	149250000	150540000	147200000	138390000	132440000	141830000	153870000	153500000	159370000	127650000	126030000	128810000	173040000	174050000	175300000	--	--
Lmhn003074	309.06	310.069	C14H14O8	[M-H]-	Feruloylmalic acid	Phenolic acids	Phenolic acids	-	B	25003000	36103000	40189000	26566000	35381000	44044000	133910000	137730000	131580000	135380000	140290000	141420000	60356000	61449000	72135000	--	--
Lmhn003240	237.04	238.048	C11H10O6	[M-H]-	Benzoylmalic acid	Phenolic acids	Phenolic acids	-	B	496670	468610	518130	526790	443850	496000	47048	54792	43422	53368	45198	50223	348480	348040	358730	--	--
Lmlp002133	165.05	164.047	C9H8O3	[M+H]+	Trans-p-Hydroxycinnamic acid	Phenolic acids	Phenolic acids	-	B	122530	197330	205990	89774	145230	28162	52914	46358	19061	36565	51057	5219.3	168050	159140	169520	--	--
Lmlp002990	595.17	594.158	C27H30O15	[M+H]+	Isosaponarin(Isovitexin-4'-O-glucoside)	Flavonoids	Flavonoid carbonoside	19416-87-6	B	5093200	5119700	5419600	5470300	5372400	5574000	6287200	6259500	5793600	6226700	6529800	6301700	5707400	5706400	5523700	--	--
Lmlp003201	433.11	432.105	C21H20O10	[M+H]+	5,7,4'-Trihydroxy-8-C-β-D-glucopyranosylflavone	Flavonoids	Flavonoid carbonoside	-	B	594650000	593330000	583750000	577740000	585210000	580040000	503870000	501040000	492730000	496200000	496330000	497160000	591520000	571490000	566880000	--	--
Lmlp003531	449.11	448.101	C21H20O11	[M+H]+	Luteolin 3'-O-β-D-glucoside	Flavonoids	Flavonoid	5154-41-6	B	3311400	3297400	3026000	3517900	3669000	4004800	1325600	1342500	1278700	1719900	1454300	1793100	3138400	2119000	2759500	--	--
Lmmp000897	611.14	610.132	C30H26O14	[M+H]+	Gallocatechin-Gallocatechin	Flavonoids	Flavanols	-	B	3462100	3802700	3849300	3830800	4064800	3703200	1086600	1293300	786660	862880	762610	843070	2544600	2351400	2510000	--	--
Lmmp003422	449.11	448.101	C21H20O11	[M+H]+	Kaempferol 3-O-β-d-glucopyranoside	Flavonoids	Flavonols	-	B	3316900	3127900	2177500	3496600	2622700	3983400	1389000	1602800	1062600	1488600	1592500	1778400	3113200	2999100	2649800	--	--
Lmmp003903	491.12	490.111	C23H22O12	[M+H]+	Kaempferol acetyl-glucoside	Flavonoids	Flavonols	-	A	580260000	548880000	579760000	596430000	547540000	602360000	270070000	267960000	250060000	280480000	258180000	267140000	518690000	509790000	508250000	--	--
Lmnp001551	167.07	166.063	C9H10O3	[M+H]+	3-Methoxy-4-hydroxy-acetophenone	Phenolic acids	Phenolic acids	-	B	74324	68943	88221	80433	89809	69414	136960	131250	99853	102000	134000	128930	84750	98229	103380	--	--
Lmnp002584	625.18	624.169	C28H32O16	[M+H]+	5,7,4'-trihydroxy-6-methoxyflavone-8-C-[β-D-glucosyl-(1-2)]-β-D-glucoside	Flavonoids	Flavonoid carbonoside	-	B	1729800	1751300	1531200	1897200	1696500	1867900	8205400	7851700	7900700	7877100	7899200	7981100	2964500	2936900	2953200	--	--
Lmnp002845	463.13	462.116	C22H22O11	[M+H]+	5,7,4'-trihydroxy-6-methoxyflavone-8-C-β-D-glucoside	Flavonoids	Flavonoid carbonoside	-	B	965060	980390	1004600	1118900	1166000	1077600	10981000	10345000	10959000	11317000	12145000	12931000	4229400	4332200	4064400	--	--
Lmnp102580	565.16	564.148	C26H28O14	[M+H]+	5,7,4'-trihydroxyflavone-6-C-[β-D-Xylosyl-(1-2)]-β-D-glucoside	Flavonoids	Flavonoid carbonoside	-	B	2215200	2318500	2305600	2409300	2361500	2447400	2930300	2934900	2961500	2666300	2751800	2874000	2457700	2321300	2302000	--	--
Lmnp202580	565.16	564.148	C26H28O14	[M+H]+	5,7,4'-trihydroxyflavone-8-C-[β-D-Xylosyl-(1-2)]-β-D-glucoside	Flavonoids	Flavonoid carbonoside	-	B	2360200	2252100	2302600	2349900	2315000	2271200	2834000	2831800	2879600	2831800	2750600	3119700	2390100	2356300	2332700	--	--
Lmtn002565	329.11	330.095	C14H18O9	[M-H]-	1'-O-vanilloyl-β-D-glucoside	Phenolic acids	Phenolic acids	-	B	470490	509580	459630	392660	434020	442620	566980	581350	585510	523090	561010	571800	435800	437480	384190	--	--
Lmzn002605	201.11	202.101	C10H18O4	[M-H]-	Sebacic acid	Phenolic acids	Phenolic acids	111-20-6	B	6797.9	8558.2	7377	8278.4	8421.7	6585.6	23626	22981	23964	32842	37038	36248	18289	18561	20063	--	--
Qingke_Rfmb087-1-1	311.22	312.208	C18H32O4	[M-H]-	13-Oxo-9-hydroxy-10-octadecenoic acid	Lipids	Free fatty acids	-	B	51353	52969	66807	48235	68045	81739	72638	86361	75809	121710	121640	101150	59137	78389	104230	--	--
Qingke_Rfmb090-1-3	295.23	296.214	C18H32O3	[M-H]-	13-Hydroxy-9,11-octadecadienoic acid	Lipids	Free fatty acids	5204-88-6	B	127680	132960	103720	166920	107650	175680	150790	166430	140750	241440	190990	229890	171720	157780	165790	--	--
Qingke_Rfmb091-1-1	295.23	296.214	C18H32O3	[M-H]-	9-Hydroxy-10,12-octadecadienoic acid	Lipids	Free fatty acids	15514-85-9	B	115450	131600	100340	157360	109720	171800	143190	161450	139250	233180	187270	215520	167920	155240	164340	--	--
Qingke_Rfmb257-der14-2	561.2	562.177	C28H34O12	[M-H]-	Pinoresinol-acetylglucose	Lignans and Coumarins	Lignans	-	B	381000	385000	365520	446870	471680	445960	42706	54852	37161	62111	45690	45435	285400	263380	265160	--	--
Qingke_Rfmb262-der01-3	579.21	580.186	C28H36O13	[M-H]-	Syringaresinol-Hex	Lignans and Coumarins	Lignans	-	B	433460	419080	457260	537230	501030	583150	287700	234030	255100	188510	258390	268810	671880	678500	784790	--	--
Qingke_Rfmb319-1-2	130.09	129.07	C6H11NO2	[M+H]+	Pipecolic acid	Amino acids and derivatives	Amino acids and derivatives	4043-87-2	A	12898000	12367000	13049000	14051000	15702000	16487000	16094000	15202000	8058800	13258000	11850000	12570000	13400000	12534000	14514000	--	--
Qingke_Rfmb320-1-3	144.1	143.085	C7H13NO2	[M+H]+	1,2-N-Methylpipecolic acid	Amino acids and derivatives	Amino acids and derivatives	7730-87-2	B	448790	385570	411380	588260	513900	461400	1695600	1715600	1455500	1861000	1326900	1662900	922430	1009400	926660	--	--
YC512117	277.22	276.19	C18H28O2	[M+H]+	Octadecatetraenoic acid	Lipids	Free fatty acids	20290-75-9	B	9	9	9	9	9	9	59308	52408	50485	68625	72678	73784	28903	20410	21986	C16300	ko00592,ko01110
YC512118	282.28	281.249	C18H35NO	[M+H]+	Octadecenoic amide	Others	Others	-	A	808730	524140	420090	331970	1461000	613180	291390	347220	200220	688880	484390	546850	1296400	974930	720640	--	--
YC512119	318.3	317.266	C18H39NO3	[M+H]+	Phytosphingosine	Others	Others	554-62-1	A	230460000	225360000	208030000	256170000	193100000	233380000	182140000	198200000	196930000	179440000	190040000	183230000	228850000	221810000	224560000	--	--
Zmhn001375	329.09	330.096	C14H18O9	[M-H]-	vanillic acid-C-glucoside	Others	Others	-	B	20819000	22319000	20656000	22638000	24472000	24444000	44517000	44449000	47184000	47327000	49883000	47316000	27821000	26333000	27523000	--	--
Zmhn001883	329.09	330.095	C14H18O9	[M-H]-	Vanillic acid glycoside	Phenolic acids	Phenolic acids	-	B	20751000	22109000	21684000	23640000	24724000	24952000	45688000	44828000	46195000	48304000	51158000	50048000	28510000	27019000	27526000	--	--
Zmhn001905	447.09	448.101	C21H20O10	[M-H]-	hydroxyaloe-emodin-O-glucoside	Others	Others	-	A	25593000	24448000	23442000	27596000	29534000	26814000	20227000	19305000	18634000	21359000	20404000	19746000	28917000	29411000	28962000	--	--
Zmhn001926	299.08	300.084	C13H16O8	[M-H]-	Salicylic acid O-glycoside	Phenolic acids	Phenolic acids	-	A	3141100	3379200	3290700	3375900	3747200	3720900	1119400	1127000	1035800	1205700	1181000	1133900	2449000	2502600	2392600	--	--
Zmhn002227	385.11	386.121	C17H22O10	[M-H]-	Sinapic acid-hexoside	Phenolic acids	Phenolic acids	-	B	2647000	2292000	2125000	2631000	2708800	2768200	10350000	11061000	8983900	11046000	11183000	10900000	3710300	4213500	5084400	--	--
Zmhn002242	341.09	342.095	C15H18O9	[M-H]-	Caffeoyl glucose	Phenolic acids	Phenolic acids	14364-08-0	A	677460	668790	764110	318610	708220	688610	223260	197300	209070	206890	262000	232960	500690	742210	752730	C10433	--
Zmhn002301	325.09	326.1	C15H18O8	[M-H]-	p-Coumaric acid-O-glycoside	Phenolic acids	Phenolic acids	-	B	2265000	2465200	2403000	2656400	2642200	2685500	740570	687780	686980	1265100	1290000	1316300	2837100	2705300	2826800	--	--
Zmhn002422	355.1	356.11	C16H20O9	[M-H]-	Feruloyl glucose	Phenolic acids	Phenolic acids	-	A	24878000	26156000	26636000	28768000	28428000	29245000	8279100	7953700	8240100	9796700	10704000	10471000	22184000	22128000	22719000	C17759	--
Zmhn002513	385.11	386.121	C17H22O10	[M-H]-	Isosinapic acid-hexoside	Phenolic acids	Phenolic acids	-	B	4293200	4219100	3988600	4450100	4611100	5908600	16652000	17595000	17650000	17570000	17992000	17273000	8291300	6988400	7730100	--	--
Zmhn003099	431.1	432.105	C21H20O10	[M-H]-	Kaempferol 3-O-α-L-rhamnoside(X)	Flavonoids	Flavonoid	-	B	201060000	189680000	197870000	194160000	198290000	200840000	145270000	147820000	145270000	146070000	147040000	145960000	201130000	193900000	198220000	--	--
Zmhn003565	489.1	490.111	C23H22O12	[M-H]-	Kaempferol 3-O-(6″-O-acetyl)glycoside	Flavonoids	Flavonoid	-	B	133360000	138850000	134460000	138370000	140110000	143410000	43976000	43994000	40293000	48465000	43318000	44458000	107100000	104750000	107310000	--	--
Zmhp002409	611.16	610.153	C27H30O16	[M+H]+	Isoluteolin-6,8-di-C-glucoside	Flavonoids	Flavonoid	-	B	21368000	22199000	22112000	23312000	23812000	23204000	5952800	5961400	5263500	5256200	5258700	5743400	14593000	14893000	14591000	--	--
Zmhp002574	611.16	610.153	C27H30O16	[M+H]+	Iso-8-C-hexosyl-luteolin O-hexoside	Flavonoids	Flavonoid carbonoside	-	B	174960000	171780000	172010000	177880000	178050000	177300000	61645000	60391000	56384000	59831000	56278000	57557000	130240000	123120000	128920000	--	--
Zmhp002897	625.18	624.168	C28H32O16	[M+H]+	Isochrysoeriol C-hexosyl-O-hexoside	Flavonoids	Flavonoid	-	B	1424900	1388500	1616400	1806300	1660400	1594000	7813900	7617800	7447500	7599400	8035100	5542300	3011600	2949800	2768400	--	--
Zmhp003322	741.2	740.195	C36H36O17	[M+H]+	Isovitexin 2''-O-(6'''-(E)-p-coumaroyl)glucoside	Flavonoids	Flavonoid	-	B	61239	58414	62009	64843	63557	67694	130550	105730	126220	126760	102220	98250	94291	81714	93628	--	--
Zmxn001997	299.08	300.084	C13H16O8	[M-H]-	isosalicylic acid O-glycoside	Phenolic acids	Phenolic acids	-	A	9739200	10441000	10108000	11447000	11868000	12104000	5165000	5231000	5296200	5672700	5696000	5826700	10912000	10549000	10800000	--	--
Zmxp003107	611.15	610.153	C27H30O16	[M+H]+	Luteolin-di-O-glucoside	Flavonoids	Flavonoid	-	B	64453000	64016000	63796000	62719000	64959000	62292000	45728000	44340000	45219000	45468000	47039000	46640000	63911000	60852000	59813000	--	--
mws0001	133.05	132.046	C4H8N2O3	[M+H]+	L-Asparagine Anhydrous	Amino acids and derivatives	Amino acids and derivatives	70-47-3	A	1105400	1315800	1357300	947070	1110100	996650	3783300	3757900	2801200	2689000	2916300	3039900	1676300	1697000	1787100	C00152	ko00250,ko00460,ko00970,ko01100,ko01110,ko01230
mws0005	161.1	160.091	C10H12N2	[M+H]+	Tryptamine	Alkaloids	Plumerane	61-54-1	A	1232100	1428200	1557400	701800	869250	802240	177870000	175940000	176330000	135970000	149410000	149640000	53228000	51718000	53258000	C00398	ko00380,ko00901,ko01100,ko01110
mws0027	197.05	198.044	C9H10O5	[M-H]-	Syringic acid	Phenolic acids	Phenolic acids	530-57-4	B	9	9	9	9	9	9	211900	200350	204540	217770	245800	230820	61597	63943	60407	C10833	--
mws0028	167	168.035	C8H8O4	[M-H]-	Vanillic acid	Phenolic acids	Phenolic acids	121-34-6	A	224100	566140	554040	360880	457050	241450	1281500	1178300	1073100	1395500	1593700	1002900	648330	652920	703540	C06672	--
mws0045	449.1	448.082	C21H20O11	[M+H]+	Quercitrin	Flavonoids	Flavonols	522-12-3	B	29801	29043	32679	26199	26006	28478	41676	40553	42736	44786	50360	39301	26839	32087	29701	--	--
mws0048	431.11	432.088	C21H20O10	[M-H]-	Vitexin	Flavonoids	Flavonoid carbonoside	3681-93-4	A	435590000	419980000	427090000	404720000	423930000	419300000	433430000	433490000	430200000	439290000	430990000	427780000	447770000	435200000	428250000	C01460	ko00941,ko00944
mws0058	299.06	300.053	C16H12O6	[M-H]-	Diosmetin	Flavonoids	Flavonoid	520-34-3	B	7360.1	10807	10173	7477.2	9	9	39524	29146	23418	35325	27128	20174	17528	15898	19131	--	--
mws0059	609.1	610.126	C27H30O16	[M-H]-	Rutin	Flavonoids	Flavonols	153-18-4	B	16066	16756	11637	9411.2	11910	72453	13429	19973	9	9	9	9	41632	32607	29207	--	--
mws0064	287.06	288.053	C15H12O6	[M-H]-	Eriodictyol	Flavonoids	Dihydroflavone	552-58-9	A	95163	85309	75470	85227	77972	76040	58395	64968	64366	41871	64193	45959	78420	72971	74360	C05631	ko00941,ko01100,ko01110
mws0072	433.11	432.088	C21H20O10	[M+H]+	Apigenin 5-O-glucoside	Flavonoids	Flavonoid	28757-27-9	B	117170000	116750000	115720000	117050000	119210000	117190000	70694000	68903000	67865000	69312000	69188000	70722000	112710000	107500000	103540000	--	--
mws0097	357.14	358.125	C20H22O6	[M-H]-	Pinoresinol	Lignans and Coumarins	Lignans	487-36-5	B	6874	11382	8715.1	21812	18622	18292	9	9	9	9	9	9	12115	10016	12260	--	--
mws0117	181.06	182.049	C9H10O4	[M-H]-	Homovanillic acid	Phenolic acids	Phenolic acids	306-08-1	B	41412	43957	47911	33063	43328	38492	265140	262960	232260	277000	281010	296960	82287	83114	90456	C05582	ko00350,ko01100
mws0119	227.2	228.19	C14H28O2	[M-H]-	Myristic Acid	Lipids	Free fatty acids	544-63-8	A	62657000	63603000	66501000	83694000	62566000	78310000	109180000	114480000	98989000	124460000	119250000	118990000	90885000	92292000	96520000	--	--
mws0120	258.11	257.103	C8H20NO6P	[M+H]+	Choline alfoscerate	Lipids	PC	28319-77-9	B	122140	109440	122570	84948	73334	73047	566340	570480	371940	224730	460040	378650	154120	172640	149220	--	--
mws0124	247.1	246.089	C13H14N2O3	[M+H]+	N-(3-Indolylacetyl)-L-alanine	Amino acids and derivatives	Amino acids and derivatives	57105-39-2	B	106070	138890	137620	142500	151560	127130	853490	759580	768030	787650	852780	754920	278910	294370	290990	--	--
mws0126	524.37	523.325	C26H54NO7P	[M+H]+	1-Stearoyl-sn-glycero-3-phosphocholine	Lipids	LPC	19420-57-6	B	42138000	36297000	37619000	25250000	17901000	20981000	26268000	62291000	57414000	41471000	47160000	40334000	23403000	21272000	19265000	--	--
mws0133	123.1	122.043	C6H6N2O	[M+H]+	Nicotinamide	Others	Vitamin	98-92-0	B	3615500	11138000	7159700	3142000	7390600	3814100	9	9	9	322390	531830	534150	5537500	5782500	6787700	C00153	ko00760,ko01100
mws0147	117.1	118.055	C5H10O3	[M-H]-	3-Hydroxy-3-methyl butyric acid	Organic acids	Organic acids	625-08-1	A	2492700	2620900	2506700	2721700	2836500	2942400	294170	300280	294210	363630	364270	402010	1306500	1266200	1345100	--	--
mws0159	163.05	164.041	C9H8O3	[M-H]-	Phenylpyruvic acid	Organic acids	Organic acids	156-06-9	B	4819400	4984900	4982600	4372100	4322500	4502200	4854200	4670800	4957200	3824600	3750800	3904500	6188800	5571900	5751400	--	--
mws0178	353.1	354.079	C16H18O9	[M-H]-	Chlorogenic acid	Phenolic acids	Phenolic acids	327-97-9	A	261900	336120	295440	1449300	311700	886240	132820	192040	158600	149780	87580	139730	542230	419890	384160	C00852	ko00940,ko00941,ko00945,ko01110
mws0180	153	154.021	C7H6O4	[M-H]-	2,5-Dihydroxybenzoic acid	Phenolic acids	Phenolic acids	490-79-9	A	1201600	1348600	1364200	1002500	1076900	1040600	1336400	1306200	1579300	1406900	1525800	1421400	1336900	1273700	1271900	C00628	ko00350,ko01100
mws0183	153.1	154.021	C7H6O4	[M-H]-	Protocatechuic acid	Flavonoids	Flavanols	99-50-3	A	1484600	1739500	1697800	1303000	1322900	1395500	1477600	1442200	1468800	1578000	1556500	1343000	1636600	1551000	1634100	C00230	ko01100,ko01110
mws0192	117.03	118.021	C4H6O4	[M-H]-	Succinic acid	Organic acids	Organic acids	110-15-6	A	114370000	119150000	119570000	56712000	61523000	58257000	201440000	201090000	207520000	134960000	130410000	115110000	128340000	127650000	133320000	C00042	ko00020,ko00190,ko00250,ko00310,ko00350,ko00360,ko00620,ko00630,ko00640,ko00650,ko00760,ko00920,ko01100,ko01110,ko01200
mws0193	190.1	189.099	C7H15N3O3	[M+H]+	L-Homocitrulline	Amino acids and derivatives	Amino acids and derivatives	1190-49-4	B	130160	135240	177540	244870	276320	296940	277930	291640	285080	265350	276190	282650	182810	259500	215470	C02427	--
mws0198	179	180.053	C6H12O6	[M-H]-	D-(+)-Glucose	Others	Saccharides and Alcohols	50-99-7	A	501050	480820	526240	568660	554290	590830	1183000	1117000	1193500	1108800	1213900	1103900	734190	806890	817530	C00031	ko00010,ko00030,ko00052,ko00500,ko00520,ko00901,ko01100,ko01110,ko02010
mws0208	145.06	146.049	C6H10O4	[M-H]-	Adipic Acid	Organic acids	Organic acids	124-04-9	B	1714700	1796100	1725700	1868000	1931000	1939600	1512400	1485700	1514900	1805400	1854100	1869900	1648800	1583400	1662800	C06104	ko01100
mws0213	151	152.058	C5H12O5	[M-H]-	Ribitol	Others	Saccharides and Alcohols	488-81-3	B	19146	12538	20284	17620	12668	20830	33014	30400	29245	27967	26608	32985	21650	24061	17414	--	--
mws0216	132.06	131.05	C5H9NO3	[M+H]+	Trans-4-Hydroxy-L-proline	Amino acids and derivatives	Amino acids and derivatives	51-35-4	B	21724000	19456000	12881000	42837000	63792000	54377000	148990000	114640000	125250000	134690000	169540000	135560000	68570000	78929000	86352000	C01157	ko00330,ko01100,ko02010
mws0219	132	133.03	C4H7NO4	[M-H]-	L-AsparticAcid	Amino acids and derivatives	Amino acids and derivatives	56-84-8	A	30663000	31457000	31620000	23658000	23485000	25949000	37615000	35420000	33283000	27540000	27301000	28354000	26763000	25945000	27327000	C00049	ko00220,ko00250,ko00260,ko00261,ko00270,ko00300,ko00340,ko00410,ko00460,ko00710,ko00760,ko00770,ko00970,ko01100,ko01110,ko01200,ko01210,ko01230,ko02010
mws0227	132.1	131.085	C6H13NO2	[M+H]+	L-Leucine	Amino acids and derivatives	Amino acids and derivatives	61-90-5	A	380110000	414500000	383010000	712880000	714640000	747470000	832880000	841930000	817360000	858020000	841070000	805720000	794770000	729920000	743930000	C00123	ko00280,ko00290,ko00966,ko00970,ko01100,ko01110,ko01210,ko01230,ko02010
mws0230	120	119.05	C4H9NO3	[M+H]+	L-(-)-Threonine	Amino acids and derivatives	Amino acids and derivatives	72-19-5	B	1469300	1416700	1986700	2203800	2294300	2209400	4445400	5350100	5068700	8127100	5378500	6806200	3507900	2815700	3606400	C00188	ko00260,ko00261,ko00290,ko00860,ko00970,ko01100,ko01110,ko01230,ko02010
mws0232	377	376.12	C17H20N4O6	[M+H]+	Riboflavin	Others	Vitamin	83-88-5	A	19836000	14888000	20619000	22781000	16502000	15325000	11104000	11838000	10846000	12274000	12723000	13956000	16264000	14887000	15144000	C00255	ko00740,ko01100,ko01110,ko02010
mws0236	124	125.008	C2H7NO3S	[M-H]-	2-Aminoethanesulfonic acid	Organic acids	Organic acids	107-35-7	B	97909	89974	96464	76938	66308	66867	90668	82122	86893	62747	57425	45974	104950	68967	53522	C00245	ko00430,ko00920,ko01100,ko02010
mws0237	187.1	188.093	C9H16O4	[M-H]-	Anchoic Acid	Organic acids	Organic acids	123-99-9	B	914130	1106800	900460	1353700	1108100	1199000	2865000	2910800	3106500	3831500	4050700	4072400	1983900	1946300	2003100	C08261	--
mws0242	173.1	174.078	C8H14O4	[M-H]-	SubericAcid	Organic acids	Organic acids	505-48-6	B	49880	65251	58502	62477	67699	49764	81669	88667	91828	109200	122590	113530	83631	65945	67182	C08278	--
mws0248	243.1	244.058	C9H12N2O6	[M-H]-	Uridine	Nucleotides and derivatives	Nucleotides and derivatives	58-96-8	B	549690	576190	720850	588350	468010	445800	565210	554420	567860	873000	814510	803600	538850	463150	501780	C00299	ko00240,ko01100,ko02010
mws0250	182.1	181.065	C9H11NO3	[M+H]+	L-(-)-Tyrosine	Amino acids and derivatives	Amino acids and derivatives	60-18-4	A	52573000	57134000	53977000	166690000	170220000	178680000	250940000	269320000	249490000	306920000	297090000	313170000	201240000	197500000	197840000	C00082	ko00130,ko00261,ko00350,ko00360,ko00400,ko00460,ko00730,ko00940,ko00950,ko00965,ko00966,ko00970,ko00998,ko01100,ko01110,ko01210,ko01230
mws0251	127	126.037	C5H6N2O2	[M+H]+	Thymine	Nucleotides and derivatives	Nucleotides and derivatives	65-71-4	B	800930	1352700	1251600	579270	658160	222260	510170	306460	281920	456360	545480	127370	670770	651970	681660	C00178	ko00240,ko01100
mws0254	156.1	155.061	C6H9N3O2	[M+H]+	L-Histidine	Amino acids and derivatives	Amino acids and derivatives	71-00-1	B	1939900	2043600	1762300	1570000	1743500	1820200	10617000	10482000	9636800	11032000	11758000	11916000	2444000	2310300	2302800	C00135	ko00340,ko00410,ko00970,ko01100,ko01110,ko01230,ko02010
mws0255	112	111.038	C4H5N3O	[M+H]+	Cytosine	Nucleotides and derivatives	Nucleotides and derivatives	71-30-7	B	1389100	2154000	1976800	1196300	1417000	850140	1735900	1440100	1243400	1697500	1817200	1188700	1409900	1513200	1586300	C00380	ko00240,ko01100
mws0256	118.1	117.07	C5H11NO2	[M+H]+	L-Valine	Amino acids and derivatives	Amino acids and derivatives	72-18-4	A	82251000	83741000	83920000	125540000	131350000	140280000	329520000	345000000	321880000	362430000	353250000	364180000	175450000	178880000	199640000	C00183	ko00280,ko00290,ko00311,ko00460,ko00770,ko00966,ko00970,ko01100,ko01110,ko01210,ko01230,ko02010
mws0258	132	131.085	C6H13NO2	[M+H]+	L-Isoleucine	Amino acids and derivatives	Amino acids and derivatives	73-32-5	B	406720000	422780000	409350000	721600000	726570000	759960000	856200000	872600000	838520000	880720000	861750000	883410000	792160000	737150000	754810000	C00407	ko00280,ko00290,ko00460,ko00960,ko00966,ko00970,ko01100,ko01110,ko01210,ko01230,ko02010
mws0260	175	174.1	C6H14N4O2	[M+H]+	L-(+)-Arginine	Amino acids and derivatives	Amino acids and derivatives	74-79-3	A	89427000	94232000	86289000	171880000	186130000	183990000	867040000	898710000	856020000	886820000	788130000	848450000	705670000	709200000	711950000	C00062	ko00220,ko00261,ko00330,ko00472,ko00970,ko01100,ko01110,ko01230,ko02010
mws0263	128.03	129.036	C5H7NO3	[M-H]-	L-PyroglutamicAcid	Amino acids and derivatives	Amino acids and derivatives	98-79-3	A	22418	30420	16638	22153	16815	13612	65906	78455	72379	61798	72334	59052	49894	81348	63775	--	--
mws0275	133	134.015	C4H6O5	[M-H]-	L-(-)-Malic acid	Organic acids	Organic acids	636-61-3	A	41212000	35685000	36628000	75306000	69159000	78805000	168410000	164860000	157820000	208350000	225830000	207970000	153630000	150360000	136740000	C00497	ko00650,ko01100
mws0277	191	192.053	C7H12O6	[M-H]-	Kinic acid	Organic acids	Organic acids	77-95-2	B	9377000	9294200	8856500	5564900	6857800	6474000	31048000	29822000	33713000	22982000	21873000	23110000	15771000	14861000	18069000	C00296	ko00400,ko01100
mws0279	170	169.076	C7H11N3O2	[M+H]+	3-N-Methyl-L-histidine	Amino acids and derivatives	Amino acids and derivatives	368-16-1	B	183430	230050	172410	159260	191260	144590	145310	171190	133370	169230	187970	165780	136140	145650	150270	--	--
mws0281	191	192.018	C6H8O7	[M-H]-	Citric Acid	Organic acids	Organic acids	77-92-9	A	125600000	110200000	98470000	68893000	82350000	80700000	613190000	551670000	565550000	494470000	488040000	468280000	348120000	348350000	369570000	C00158	ko00020,ko00250,ko00630,ko01100,ko01110,ko01200,ko01210,ko01230
mws0289	478.1	479.268	C23H46NO7P	[M-H]-	LysoPE 18:1	Lipids	LPE	89576-29-4	A	1108200	869330	998280	865060	642950	896820	972000	1013500	915140	973810	945290	928680	906830	912740	926750	--	--
mws0340	143	144.035	C6H8O4	[M-H]-	2,3-Dimethylsuccinic acid	Amino acids and derivatives	Amino acids and derivatives	13545-04-5	B	41864	69391	73752	43849	46265	25790	9601.3	5965.5	9	9	9	9	55754	53267	47348	--	--
mws0341	131.08	132.07	C6H12O3	[M-H]-	(S)-(-)-2-Hydroxyisocaproic acid	Organic acids	Organic acids	13748-90-8	B	84655	65014	70033	93650	72058	68927	101750	129100	102020	124800	178510	148620	114750	92216	81696	--	--
mws0344	165.05	166.038	C5H10O6	[M-H]-	D-Xylonic acid	Organic acids	Organic acids	526-91-0	A	7337500	7769900	7559700	7952000	8274500	8005300	56215000	50766000	46053000	50064000	52375000	52619000	11314000	11749000	11601000	--	--
mws0345	128.07	129.07	C6H11NO2	[M-H]-	Pipecolinic acid	Organic acids	Organic acids	535-75-1	A	19264	18370	23255	26098	10836	18154	72384	70595	57217	51466	52769	51973	49501	50841	53325	--	--
mws0359	241.22	242.205	C15H30O2	[M-H]-	Pentadecanoic Acid	Lipids	Free fatty acids	1002-84-2	B	2062800	1535800	1697800	1925800	1323000	1981400	1805300	2317500	2290800	2443400	2592500	2989000	1639700	1468600	1816900	--	--
mws0361	253.22	254.205	C16H30O2	[M-H]-	Palmitoleic Acid	Lipids	Free fatty acids	373-49-9	A	60510	37896	43762	65672	47510	57853	66607	93564	64108	95590	86849	81982	54885	53514	63843	C08362	ko00061
mws0366	277.22	278.205	C18H30O2	[M-H]-	γ-Linolenic Acid	Lipids	Free fatty acids	506-26-3	A	320440000	284690000	296660000	345250000	270240000	329690000	272360000	302050000	251910000	349720000	277900000	291530000	308950000	293030000	308010000	--	--
mws0367	277.1	278.205	C18H30O2	[M-H]-	α-Linolenic Acid	Lipids	Free fatty acids	463-40-1	A	57116	47864	50129	66456	48386	65472	42689	51003	43919	68940	49877	51551	51380	52840	54482	C06427	ko00592,ko01040,ko01100,ko01110
mws0371	327.2	328.219	C22H32O2	[M-H]-	Cis-4,7,10,13,16,19-Docosahexaenoic Acid(C22:6n3)	Lipids	Free fatty acids	6217-54-5	B	17189	17355	19385	23925	21822	17654	130480	153410	149650	166760	158670	142330	55435	49678	51785	--	--
mws0376	115	116.006	C4H4O4	[M-H]-	Fumaric acid	Organic acids	Organic acids	110-17-8	A	1480100	2754600	2892900	854830	1361400	67272	1571100	883620	1013500	1554500	2018900	327640	1753300	1718400	1867500	C00122	ko00020,ko00190,ko00220,ko00250,ko00350,ko00360,ko00620,ko00650,ko00760,ko01100,ko01110,ko01200
mws0396	281.25	282.234	C18H34O2	[M-H]-	Elaidic Acid	Lipids	Free fatty acids	112-79-8	A	16397000	12867000	8680400	18797000	10957000	13917000	9394500	13377000	12894000	9035600	10014000	12380000	10781000	11823000	8315300	--	--
mws0425	129	130.021	C5H6O4	[M-H]-	Citraconic acid	Organic acids	Organic acids	498-23-7	B	131650	219350	234510	71011	74516	35698	969350	404280	468870	544470	659830	92353	237600	298880	326300	C02226	ko00290,ko00660,ko01100,ko01210
mws0437	151.15	152.058	C5H12O5	[M-H]-	D-Arabitol	Others	Saccharides and Alcohols	488-82-4	B	13118	12930	16377	14704	16171	16830	24869	21272	20615	25846	22595	19943	18782	18192	19335	C01904	ko00040,ko01100
mws0444	152.04	153.036	C7H7NO3	[M-H]-	3-Aminosalicylic acid	Phenolic acids	Phenolic acids	570-23-0	B	122540	182790	153950	184930	223740	300080	48444	45822	42337	48380	49062	45672	122190	121540	141200	--	--
mws0458	151.05	152.041	C8H8O3	[M-H]-	Vanillin	Phenolic acids	Phenolic acids	121-33-5	B	212110	315960	217680	220600	272470	339090	173340	114550	158860	182470	182980	155700	289160	276450	211280	C00755	ko00998,ko01100,ko01110
mws0467	165.06	166.055	C9H10O3	[M-H]-	3-(4-Hydroxyphenyl)-propionic acid	Phenolic acids	Phenolic acids	501-97-3	A	41645	82618	67456	33662	39886	6145.4	20702	27114	28113	43852	35345	7561.9	61782	76366	68630	C01744	--
mws0470	117.02	118.021	C4H6O4	[M-H]-	Methylmalonic acid	Organic acids	Organic acids	516-05-2	A	115240000	121830000	121700000	57943000	63061000	59737000	205980000	204430000	205850000	128570000	131310000	108420000	131080000	124940000	135430000	C02170	ko00240,ko00280,ko00640,ko01100
mws0473	131.04	132.035	C5H8O4	[M-H]-	2-Methylsuccinic acid	Organic acids	Organic acids	498-21-5	B	648010	727170	707320	695860	708610	733530	480450	572320	496460	770430	643680	714380	674060	662730	736090	--	--
mws0520	224.1	223.074	C11H13NO4	[M+H]+	N-Acetyl-L-tyrosine	Amino acids and derivatives	Amino acids and derivatives	537-55-3	A	8950100	9007800	9047100	10389000	10851000	10950000	24554000	23788000	22898000	21986000	23192000	22942000	14820000	14076000	14224000	--	--
mws0567	146.09	145.076	C5H11N3O2	[M+H]+	4-Guanidinobutyric acid	Organic acids	Organic acids	463-00-3	B	920490	871210	871390	1003900	983170	972610	1400100	1337100	1199800	1342800	1401800	1304500	1448300	1499000	1518700	C01035	ko00330,ko01100
mws0572	126.1	125.052	C5H7N3O	[M+H]+	5-Methylcytosine	Nucleotides and derivatives	Nucleotides and derivatives	554-01-8	B	1019000	1328900	925290	863290	1168000	755000	911640	690810	631250	904120	938870	662300	943920	833580	1082300	C02376	ko00240,ko01100
mws0582	322.4	321.082	C11H19N3O6S	[M+H]+	S-(methyl)glutathione	Amino acids and derivatives	Amino acids and derivatives	2922-56-7	A	182470	238900	221740	245500	243480	236040	815590	873200	838890	1035900	894870	911840	406500	383830	323210	C11347	--
mws0609	344.2	345.033	C10H12N5O7P	[M-H]-	Guanosine 3',5'-cyclic monophosphate	Nucleotides and derivatives	Nucleotides and derivatives	7665-99-8	A	719830	1106800	1043000	594660	587900	274660	596520	421750	502550	701270	806950	486710	703030	722170	808340	C00942	ko00230,ko01100
mws0628	121.04	122.032	C7H6O2	[M-H]-	4-Hydroxybenzaldehyde	Phenolic acids	Phenolic acids	123-08-0	A	1244900	1962600	1418900	1375100	1656100	1688800	987420	890600	755480	1037000	1194700	1051300	1657400	1553500	1624800	C00633	ko01100
mws0629	281.3	280.092	C13H16N2O5	[M+H]+	Asp-phe	Amino acids and derivatives	Amino acids and derivatives	13433-09-5	A	1920000	2007800	1990600	2029400	2199700	2072200	2311100	2254400	2130400	2821900	2958100	2835600	2556000	2353300	2414200	--	--
mws0636	313.4	312.132	C18H20N2O3	[M+H]+	Phe-Phe	Amino acids and derivatives	Amino acids and derivatives	2577-40-4	B	32427	28290	39173	44613	37179	39164	113800	136270	143130	171300	147750	201210	94277	87944	70950	--	--
mws0639	153.2	154.021	C7H6O4	[M-H]-	2,3-Dihydroxybenzoic Acid	Organic acids	Organic acids	303-38-8	B	1478000	1702600	1620700	1301400	1299700	1369700	1335600	1463700	1522000	1417200	1489700	1428300	1612000	1508100	1597600	C00196	ko01110
mws0668	283	284.063	C10H12N4O6	[M-H]-	Xanthosine	Nucleotides and derivatives	Nucleotides and derivatives	146-80-5	B	940210	934540	1031300	2111700	2309000	2153100	1888100	1890500	2063500	5164400	5156600	4794000	1754900	1898800	2071500	C01762	ko00230,ko00232,ko01100,ko01110,ko02010
mws0671	120.1	119.05	C4H9NO3	[M+H]+	L-Homoserine	Organic acids	Organic acids	672-15-1	B	1645700	1513200	1323200	2090900	2344200	2690900	5450300	7253100	6542800	6350300	8311400	5507900	2800600	3111500	4071900	C00263	ko00260,ko00270,ko00300,ko00920,ko01100,ko01110,ko01230
mws0675	335.1	334.041	C11H15N2O8P	[M+H]+	β-Nicotinamide mononucleotide	Nucleotides and derivatives	Nucleotides and derivatives	1094-61-7	B	1034400	707050	1140600	1175100	781070	995260	1727800	1813900	2106400	3200500	2652900	2964900	1441000	1236300	1433000	C00455	ko00760,ko01100
mws0736	189.1	188.103	C8H16N2O3	[M+H]+	N-Glycyl-L-leucine	Amino acids and derivatives	Amino acids and derivatives	869-19-2	B	2324700	2226800	2288600	2256000	2373900	2325000	1809700	1718700	1745700	1517100	1899300	1997200	1330000	1938300	2071300	C02155	--
mws0749	137.03	138.026	C7H6O3	[M-H]-	4-Hydroxybenzoic acid	Phenolic acids	Phenolic acids	99-96-7	B	557360	792460	610590	505140	670370	207050	818480	624830	368500	665090	726800	284980	630370	610830	714690	C00156	ko00130,ko00790,ko01100,ko01110
mws0752	185.16	186.147	C11H22O2	[M-H]-	Undecylic Acid	Lipids	Free fatty acids	112-37-8	A	2197000	2695800	2146300	2764600	2284800	2578400	1981300	2290000	2186900	2588300	2572000	2413800	2349000	2466400	2572600	--	--
mws0805	308.1	309.089	C11H19NO9	[M-H]-	N-Acetylneuraminic acid	Amino acids and derivatives	Amino acids and derivatives	131-48-6	B	48014	43720	45422	47471	75400	53025	115420	87141	107650	96904	139950	128110	32824	33701	23345	--	--
mws0813	128	129.036	C5H7NO3	[M-H]-	5-Oxoproline	Amino acids and derivatives	Amino acids and derivatives	149-87-1	B	40424	60987	62602	41527	54031	48256	94305	93002	102560	89344	104980	101040	67967	85045	97565	C01879	ko00480,ko01100
mws0823	115	116.041	C5H8O3	[M-H]-	3-Methyl-2-Oxobutanoic acid	Organic acids	Organic acids	759-05-7	B	82743	104510	103760	107930	109680	96884	56323	62980	59499	56961	72554	51973	86200	88452	63895	C00141	ko00280,ko00290,ko00770,ko00966,ko01100,ko01110,ko01210,ko01230
mws0847	150	149.063	C6H7N5	[M+H]+	1-Methyladenine	Nucleotides and derivatives	Nucleotides and derivatives	5142-22-3	B	479810	518960	428620	799400	966550	839250	1470600	1140900	1635100	1440900	1477000	1322600	855780	975710	1038400	C02216	--
mws0852	455.2	454.15	C20H22N8O5	[M+H]+	Methotrexate	Nucleotides and derivatives	Nucleotides and derivatives	59-05-2	B	88618	77569	79656	83172	111360	94676	103080	86070	79333	115830	119630	135150	52631	37800	46992	--	--
mws0863	213	234.988	C5H9NaO7P	[M-Na]-	2-Deoxyribose 5-phosphate	Nucleotides and derivatives	Nucleotides and derivatives	102916-66-5	B	25614	24342	43461	52073	50352	28489	28452	26603	26589	40811	41182	32997	41072	36178	29727	--	--
mws0866	259	260.016	C6H13O9P	[M-H]-	D-Glucose 6-phosphate	Others	Saccharides and Alcohols	56-73-5	A	44096000	45075000	45129000	46695000	44061000	49682000	69474000	67201000	66373000	61121000	62824000	63743000	52157000	48524000	50837000	C00092	ko00500,ko00562,ko00998,ko01100,ko01110
mws0874	346.1	347.047	C10H14N5O7P	[M-H]-	3'-Aenylic acid	Nucleotides and derivatives	Nucleotides and derivatives	84-21-9	B	128630	122430	141280	193420	176450	177000	188430	160190	167300	220280	231520	225240	169120	201340	172200	C01367	ko00230,ko01100
mws0875	179	178.032	C5H10N2O3S	[M+H]+	Cys-Gly	Amino acids and derivatives	Amino acids and derivatives	19246-18-5	B	445210	443010	507310	455430	535710	494680	949200	1039500	959950	1221300	1077000	1147100	282720	203080	212940	C01419	ko00480,ko01100
mws0885	153	154.021	C7H6O4	[M-H]-	2,4-Dihydroxy benzoic acid	Phenolic acids	Phenolic acids	89-86-1	B	1009800	1122100	1186000	735650	720450	591340	909830	901340	1169300	831690	812120	836630	757270	1641900	776890	--	--
mws0890	104.03	105.036	C3H7NO3	[M-H]-	Serine	Amino acids and derivatives	Amino acids and derivatives	312-84-5	B	15902	13060	13331	74876	90142	84669	137470	137610	124120	184130	175630	193570	82107	78739	77821	--	--
mws0895	431	432.088	C21H20O10	[M-H]-	Genistein 7-Glucoside(Genistin)	Flavonoids	Isoflavones	529-59-9	B	1741800	1866300	1802700	1825400	1860000	1846500	1344900	1298800	1204300	1236000	1259800	1318400	1455200	1709000	1706700	C09126	ko00943
mws0919	431	432.088	C21H20O10	[M-H]-	Kaempferin	Flavonoids	Flavonols	482-39-3	B	58189	69864	66381	73786	61505	72028	15426	18680	14256	18240	17707	22108	48591	48539	48676	C16911	ko00944
mws0923	200.05	199.032	C9H10ClNO2	[M+H]+	L-2-chlorophenylalanine	Amino acids and derivatives	Amino acids and derivatives	103616-89-3	B	26085000	25698000	28371000	39740000	30751000	32427000	29260000	26132000	25097000	32740000	28102000	35849000	32255000	30441000	31155000	--	--
mws0924	145.06	146.049	C6H10O4	[M-H]-	2-Methylglutaric acid	Organic acids	Organic acids	617-62-9	B	1528200	1615200	1594300	1623100	1708000	1781700	1373100	1391700	1384300	1659800	1734000	1700700	1468200	1434600	1525300	--	--
mws0972	131.08	132.07	C6H12O3	[M-H]-	5-Hydroxyhexanoic acid	Organic acids	Organic acids	185956-02-9	B	49496	31051	39434	71980	29549	70075	50232	36403	30328	54789	21461	65571	157800	155960	172620	--	--
mws0976	243	244.058	C9H12N2O6	[M-H]-	β-Pseudouridine	Nucleotides and derivatives	Nucleotides and derivatives	1445-07-4	B	610930	672630	691840	612640	619000	675400	608750	567830	590920	715440	740160	718090	610920	641640	613060	C02067	ko00240,ko01100
mws1013	177	178.021	C9H6O4	[M-H]-	Esculetin	Lignans and Coumarins	Coumarins	305-01-1	A	34322000	30202000	32357000	38018000	47149000	46067000	29702000	30640000	30849000	39631000	38649000	40125000	31816000	40947000	42309000	C09263	--
mws1015	339.1	340.065	C15H16O9	[M-H]-	Esculin(6,7-DihydroxyCoumarin-6-glucoside)	Lignans and Coumarins	Coumarins	531-75-9	A	7916400	8185800	8054600	8199100	8989900	8988900	5261700	5397900	4741200	6147300	5442000	5464300	6940600	6781400	7066200	C09264	--
mws1038	277.13	278.112	C11H22N2O4S	[M-H]-	(R)-Pantetheine	Others	Others	496-65-1	A	700040	693430	668570	827910	766940	829690	52505	76385	58653	146540	138900	153680	478670	434410	434530	C00831	ko00332,ko00770,ko01110
mws1050	148.05	147.045	C5H9NO4	[M+H]+	O-Acetylserine	Amino acids and derivatives	Amino acids and derivatives	5147-00-2	B	669660	995210	835150	610550	1066700	691450	700320	605940	678210	441950	852080	373530	976120	670890	952750	C00979	ko00270,ko00908,ko00920,ko01100,ko01110,ko01200,ko01230,ko04122
mws1060	267.08	268.068	C10H12N4O5	[M-H]-	9-(β-D-Arabinofuranosyl)hypoxanthine	Nucleotides and derivatives	Nucleotides and derivatives	7013-16-3	A	770000	672210	788450	584370	583620	430400	746480	841770	867210	591560	625840	559390	530040	488970	508010	--	--
mws1073	595.2	594.132	C27H30O15	[M+H]+	Apigenin 6,8-C-diglucoside	Flavonoids	Flavonoid	23666-13-9	B	31122000	32477000	32366000	34525000	35864000	35943000	17285000	17406000	16601000	18104000	16656000	17942000	30080000	28700000	28867000	--	--
mws1075	177.05	176.041	C10H8O3	[M+H]+	7-Methoxycoumarin	Lignans and Coumarins	Coumarins	531-59-9	B	1071600	1220100	797900	1327000	876650	1449800	498100	453800	491220	366110	425870	593470	896620	856080	864690	C09268	--
mws1078	138.05	137.042	C7H7NO2	[M+H]+	Anthranilic Acid	Phenolic acids	Phenolic acids	118-92-3	B	160280	201390	198790	230280	202280	198050	105060	73118	84049	107650	132290	120530	186330	156270	179640	C00108	ko00380,ko00400,ko00998,ko01058,ko01100,ko01110,ko01230
mws1080	341.1	342.096	C12H22O11	[M-H]-	Galactinol	Others	Saccharides and Alcohols	3687-64-7	A	59959000	58065000	59995000	52356000	53051000	53757000	75228000	66637000	71923000	61697000	61295000	61707000	60602000	64391000	57833000	--	--
mws1090	259	260.016	C6H13O9P	[M-H]-	Glucose-1-phosphate	Others	Saccharides and Alcohols	59-56-3	A	42726000	44669000	44260000	47314000	43804000	48356000	68337000	68586000	65823000	60882000	61813000	62324000	51713000	52505000	51563000	--	--
mws1140	271.07	272.058	C15H12O5	[M-H]-	Naringenin chalcone(4,2',4',6'-Tetrahydroxychalcone)	Flavonoids	Chalcones	73692-50-9	A	79585	65022	60631	101220	61399	100470	68912	82989	77501	41718	103870	67445	79121	93172	98485	C06561	ko00941,ko01100,ko01110
mws1167	131	132.001	C4H4O5	[M-H]-	Oxaloacetic acid	Organic acids	Organic acids	328-42-7	B	11751	24036	11868	18711	13252	25419	22939	16736	16465	17499	19096	20809	15300	21380	22138	--	--
mws1189	193.1	194.033	C6H10O7	[M-H]-	D-Galacturonic acid(Gal A)	Organic acids	Organic acids	91510-62-2	B	357600	359730	356470	399330	400290	380370	418230	361000	392300	477190	448410	470750	358830	370000	333720	C00333	ko00040,ko00053,ko00520,ko01100,ko02010
mws1195	179.1	178.055	C10H10O3	[M+H]+	Methyl p-coumarate	Phenolic acids	Phenolic acids	3943-97-3	B	7303500	7186200	6758700	9280100	7341500	11201000	1152200	1133000	990060	1956900	1897400	1972900	24470000	26851000	29892000	--	--
mws1200	177	178.055	C10H10O3	[M-H]-	Trans-4-Hydroxycinnamic Acid Methyl Ester	Phenolic acids	Phenolic acids	19367-38-5	A	3498200	3392900	3247300	4739800	4762900	5506800	579490	564020	509530	1008000	989240	1021400	12049000	13364000	15043000	--	--
mws1203	121.1	120.052	C8H8O	[M+H]+	Phenylacetaldehyde	Phenolic acids	Phenolic acids	122-78-1	B	20497	20002	20493	18594	18969	19507	12200	11813	9995.2	9857.4	5589.6	9817.3	14067	15396	13358	C00601	ko00360,ko01100
mws1212	209.1	208.064	C11H12O4	[M+H]+	Methyl ferulate	Phenolic acids	Phenolic acids	2309-07-1	B	9873500	9859600	9203700	14261000	14517000	16880000	6055800	5960400	5375800	7174400	7525400	8079500	25942000	28435000	32030000	--	--
mws1213	193.1	194.033	C6H10O7	[M-H]-	Aldehydo-D-galacturonate	Organic acids	Organic acids	685-73-4	B	357510	425290	401770	455400	426910	463010	487960	468120	450000	521220	570000	508850	408210	419060	390880	--	--
mws1290	593.14	594.114	C30H26O13	[M-H]-	Tiliroside	Flavonoids	Flavonols	20316-62-5	B	18760	14679	16512	19105	18449	16969	9	9	9	9	9	9	20048	22361	19259	C17140	--
mws1297	269.1	270.096	C13H18O6	[M-H]-	Benzyl β-D-Glucopyranoside	Phenolic acids	Phenolic acids	4304-12-5	B	31062	30346	31937	25007	23221	21577	61727	61117	57817	61621	70604	59124	39872	54889	46345	--	--
mws1299	449.1	448.082	C21H20O11	[M+H]+	Orientin	Flavonoids	Flavonoid carbonoside	28608-75-5	A	619040000	625680000	619810000	588910000	605240000	598740000	475030000	473200000	466660000	475510000	467080000	470580000	628540000	607210000	576780000	C10114	--
mws1333	341.12	342.096	C12H22O11	[M-H]-	Melibiose	Others	Saccharides and Alcohols	585-99-9	A	18156000	19019000	19430000	17058000	16431000	17072000	23907000	20990000	20347000	19180000	20390000	18110000	19534000	21399000	19023000	C05402	ko00052,ko01100,ko02010
mws1337	220.2	219.097	C9H17NO5	[M+H]+	D-Pantothenic Acid	Others	Vitamin	79-83-4	A	39569000	41103000	39421000	40879000	43859000	43592000	33216000	32242000	31313000	26343000	26004000	26556000	42238000	40823000	41787000	C00864	ko00410,ko00770,ko01100,ko01110
mws1350	181.06	182.049	C9H10O4	[M-H]-	Syringic Aldehyde	Phenolic acids	Phenolic acids	134-96-3	B	5176.5	8167.9	12404	8880.4	9584.8	10782	25705	18845	21426	23461	25314	21734	18189	16473	19684	--	--
mws1382	165.05	166.055	C9H10O3	[M-H]-	Apocynin	Phenolic acids	Phenolic acids	498-02-2	B	69265	55694	64312	64613	64683	71779	36078	38773	43074	43995	34368	29645	55523	46646	52932	--	--
mws1434	431.11	432.088	C21H20O10	[M-H]-	Isovitexin	Flavonoids	Flavonoid carbonoside	29702-25-8	A	434940000	423120000	426060000	425930000	426410000	427120000	451860000	443470000	424310000	440330000	444290000	422280000	454270000	446910000	433100000	C01714	ko00944
mws1491	279.2	280.219	C18H32O2	[M-H]-	Linoleic acid	Lipids	Free fatty acids	60-33-3	B	272360	275660	366600	385520	233200	455360	260010	320870	596760	585560	369610	609370	170380	383560	507670	--	--
mws1499	149.05	150.044	C5H10O5	[M-H]-	D-(-)-Arabinose	Others	Saccharides and Alcohols	10323-20-3	B	149360	127210	106720	121950	109240	143200	107870	104630	110040	93828	112160	102590	88704	85100	92319	--	--
mws1550	162.1	161.042	C6H11NO2S	[M+H]+	S-Allyl-L-cysteine	Amino acids and derivatives	Amino acids and derivatives	21593-77-1	B	93990	85689	82234	77230	88653	80856	229040	196170	202580	127820	144750	118520	102390	88586	99740	C16759	--
mws1587	132.1	131.085	C6H13NO2	[M+H]+	α-Aminocaproic acid	Amino acids and derivatives	Amino acids and derivatives	327-57-1	A	390600000	410030000	403360000	713400000	719110000	741620000	854680000	864760000	835110000	877960000	862210000	886600000	794520000	734140000	737340000	--	--
mws1589	503.2	504.14	C18H32O16	[M-H]-	Panose	Others	Saccharides and Alcohols	33401-87-5	B	232650	243080	178490	628890	623480	648490	1362100	1204000	1021400	1504700	1924600	1614000	652850	732090	588230	C00713	--
mws1593	665.1	666.184	C24H42O21	[M-H]-	Maltotetraose	Others	Saccharides and Alcohols	34612-38-9	B	12034	10449	12424	13156	13143	17846	21549	10873	12993	20455	25207	25404	16900	16602	14107	C02052	--
mws2105	229.08	228.07	C14H12O3	[M+H]+	Benzyl salicylate	Phenolic acids	Phenolic acids	118-58-1	B	69253	82733	59761	75917	78617	91614	106080	101610	113020	102220	137050	107800	65564	75013	85958	--	--
mws2108	353.1	354.079	C16H18O9	[M-H]-	Cryptochlorogenic acid	Phenolic acids	Phenolic acids	905-99-7	B	97396	84308	107480	243390	114770	190210	112040	83155	104250	101800	102030	124640	114710	106960	180460	--	--
mws2125	166.97	205.931	C3H4KO6P	[M-K]-	Phosphoenolpyruvic acid	Organic acids	Organic acids	4265-07-0	B	2545700	2522300	2283000	2508000	3265600	2791500	3446000	2973400	3311600	3097900	3110600	3248100	2769700	2853100	3233500	--	--
mws2203	229	230.007	C5H11O8P	[M-H]-	Ribose-5-phosphate Barium Salt Hydrate	Organic acids	Organic acids	4300-28-1	B	178710	359250	412270	203220	174440	316250	120110	269060	140700	318700	221670	280570	256890	221140	305510	--	--
mws2212	179.04	180.035	C9H8O4	[M-H]-	Caffeic acid	Phenolic acids	Phenolic acids	331-39-5	A	449720000	599470000	599990000	599220000	482310000	604510000	505040000	499020000	496170000	502500000	488550000	498560000	640630000	615300000	604360000	C01197	ko00940,ko01100,ko01110
mws2213	147.05	148.046	C9H8O2	[M-H]-	Cinnamic acid	Phenolic acids	Phenolic acids	140-10-3	B	10355	9736.6	10024	9544.3	4858.8	4225.8	10007	9307.1	9572.6	4444.4	10780	4001.1	9148.2	9077.4	8404	C00423	ko00130,ko00360,ko00940,ko00998,ko01100,ko01110
mws2523	421.1	422.06	C12H23O14P	[M-H]-	Trehalose 6-phosphate	Others	Saccharides and Alcohols	4484-88-2	B	375260	638150	839490	305960	462870	222060	665860	636180	650480	663710	676690	504500	485210	495610	496360	C00689	ko00500,ko01100,ko01110
mws2623	281.25	282.234	C18H34O2	[M-H]-	11-Octadecanoic acid(Vaccenic acid)	Lipids	Free fatty acids	506-17-2	A	4859700	4485700	3917300	3492000	3476500	6157900	1796200	2024100	2059800	6092400	2564000	3389800	3073600	2732400	4743100	--	--
mws4052	102.1	101.042	C4H7NO2	[M+H]+	1-Aminocyclopropane-1-carboxylic acid	Others	Others	22059-21-8	B	1063400	957790	762460	1145700	1066800	1134300	3035700	2945200	2954200	2236900	2485600	2757700	2035900	2201100	2464900	C01234	ko00270,ko01100,ko01110
mws4085	223.07	224.058	C11H12O5	[M-H]-	Sinapic acid	Phenolic acids	Phenolic acids	530-59-6	A	17171	41792	32372	23886	9526.1	8748.4	157300	91546	128850	152950	174630	75968	59003	57867	49784	C00482	ko00940,ko01100,ko01110
mws4134	611.15	612.121	C20H32N6O12S2	[M-H]-	Oxidized Glutathione	Amino acids and derivatives	Amino acids and derivatives	121-24-4	A	3416900	3156800	3106000	4365900	4630600	4941000	2643700	2712400	2783600	3741200	3392800	3631500	7309300	7684700	8964600	--	--
mws4170	179.06	180.053	C6H12O6	[M-H]-	D-Glucose	Others	Saccharides and Alcohols	14431-43-7	A	650330	614580	622680	834070	610780	823820	1662700	1686500	1582400	1667500	1715100	1685600	1046300	1059200	1139800	--	--
mws4175	175.03	176.024	C6H8O6	[M-H]-	D-Glucurono-6,3-lactone	Others	Others	32449-92-6	B	1037900	2398100	2218100	1148900	1845700	1720400	786710	574690	504260	641170	822950	610500	80775	76866	90360	--	--
mws4176	237.12	236.103	C12H16N2O3	[M+H]+	Alanylphenylalanine	Amino acids and derivatives	Amino acids and derivatives	1999-45-7	B	196980	169940	201810	221330	228690	209540	963890	894800	1029100	925470	1061600	1143400	429760	400440	464530	--	--
mws5035	279.17	278.147	C15H22N2O3	[M+H]+	Leucylphenylalanine	Amino acids and derivatives	Amino acids and derivatives	56217-82-4	B	488150	432320	489890	705990	481990	553940	2240900	2235200	2401000	2468100	2483400	3070000	1242200	1107900	1345400	--	--
mws5037	203.14	202.118	C9H18N2O3	[M+H]+	Alanylleucine	Amino acids and derivatives	Amino acids and derivatives	1999-42-4	B	1641100	1476600	2058700	1985200	1254000	1285700	2845700	2911500	2512700	3213900	2774400	3206800	2100400	2028300	2137000	--	--
mws5038	341.11	342.096	C12H22O11	[M-H]-	Isomaltulose	Others	Saccharides and Alcohols	13718-94-0	A	55753000	55360000	63760000	54321000	51760000	55646000	71641000	75634000	69639000	51108000	57579000	55409000	56591000	62739000	47991000	--	--
mws5040	365.11	364.078	C12H21O11Na	[M+H]+	Turanose	Others	Saccharides and Alcohols	547-25-1	A	26490000	27596000	28818000	31878000	39070000	31019000	26368000	25590000	28826000	24550000	24156000	24566000	32437000	33606000	29553000	--	--
mws5041	189.12	188.103	C8H16N2O3	[M+H]+	Glycylisoleucine	Amino acids and derivatives	Amino acids and derivatives	19461-38-2	B	106960	144180	107770	118010	136040	137770	107400	110690	101540	179810	136990	141150	119180	102880	112150	--	--
mws5042	223.11	222.089	C11H14N2O3	[M+H]+	Glycylphenylalanine	Amino acids and derivatives	Amino acids and derivatives	721-66-4	B	353430	311770	357470	462980	378240	381200	1175100	1304000	1215200	1236200	1327500	1490800	731120	658350	716250	--	--
mws5045	215.17	216.156	C12H24O3	[M-H]-	12-Hydroxydodecanoic acid	Lipids	Free fatty acids	505-95-3	B	6951.3	7541.2	7306.4	8040.9	8214.1	9164.6	9599.5	10678	6001.3	8644.9	8473	11171	7515.3	8324.4	8015.8	--	--
pma1590	463.12	463.124	C22H23O11+	[M]+	Peonidin O-hexoside	Flavonoids	Anthocyanins	-	B	197960	193710	147310	152090	161190	210920	107900	137040	80421	222200	142590	141620	109860	96872	182730	--	--
pmb0149	351	350.222	C21H34O4	[M+H]+	MAG(18:4)isomer1	Lipids	Glycerol ester	-	B	1679900	1671500	1448800	1563600	1384400	1608200	348900	461330	306890	307390	286460	334120	1362900	1290500	1290100	--	--
pmb0160	353.3	352.237	C21H36O4	[M+H]+	MAG(18:3)isomer5	Lipids	Glycerol ester	-	A	140650000	127280000	134140000	137260000	132250000	129360000	68170000	75840000	68849000	59729000	58270000	55408000	117130000	106650000	104780000	--	--
pmb0164	355.1	354.251	C21H38O4	[M+H]+	MAG(18:2)isomer1	Lipids	Glycerol ester	-	B	1417100	1205800	1261200	1313100	1224400	1214600	577420	594210	541480	486450	424300	417980	1131200	1000700	924010	--	--
pmb0168	700.1	699.435	C38H70NO8P	[M+H]+	PC 16:1/14:1	Lipids	PC	-	B	1909100	1962400	1751200	1274200	1050600	1614600	2353500	2632900	2818200	1927700	1276200	1416900	1219800	1392600	1195800	--	--
pmb0247	138.06	137.042	C7H7NO2	[M+H]+	p-Aminobenzoate	Phenolic acids	Phenolic acids	150-13-0	B	379850	397260	370450	383050	407440	437580	49135	36299	45575	78413	81244	58885	478730	511310	636150	C00568	ko00790,ko01100
pmb0296	357.2	356.265	C21H40O4	[M+H]+	MAG(18:1)isomer2	Lipids	Glycerol ester	-	B	599570	515870	539720	614860	597470	622160	155950	198530	160630	139020	107030	88902	424670	343500	320430	--	--
pmb0378	625.2	624.14	C28H32O16	[M+H]+	Luteolin O-feruloylhexoside	Flavonoids	Flavonoid	-	B	167750000	174900000	164290000	178310000	185880000	183870000	123250000	124830000	120300000	120150000	119680000	119640000	174360000	162120000	166270000	--	--
pmb0382	339.1	338.067	C19H14O6	[M+H]+	O-Feruloyl 4-hydroxylcoumarin	Lignans and Coumarins	Coumarins	-	A	61042	61322	65008	50100	78562	58433	455560	573500	698160	481680	432110	532780	173450	178150	151130	--	--
pmb0423	193.1	194.049	C10H10O4	[M-H]-	Hydroxy-methoxycinnamate	Phenolic acids	Phenolic acids	-	A	668330	668840	651850	725930	726440	1006100	14339000	14649000	14724000	14452000	16279000	16957000	5044400	5010200	5119000	--	--
pmb0484	104.1	103.091	C5H13NO	[M+H]+	Choline	Alkaloids	Alkaloids	62-49-7	B	126320000	111850000	115390000	83501000	111440000	107490000	66386000	118830000	74635000	56907000	62598000	50864000	88887000	89973000	102780000	C00114	ko00260,ko00564,ko01100,ko02010
pmb0530	664.2	663.08	C21H27N7O14P2	[M+H]+	Nicotinic acid adenine dinucleotide	Nucleotides and derivatives	Nucleotides and derivatives	53-84-9	A	20797000	21790000	22099000	19452000	18783000	19206000	20472000	22068000	20143000	20506000	19579000	19126000	17602000	18933000	19958000	C00003	ko00190,ko00730,ko00760,ko01100
pmb0541	697.16	697.162	C30H33O19+	[M]+	Cyanidin 3-O-(6''-Malonylglucoside)-5-Glucoside	Flavonoids	Anthocyanins	-	B	78218	82273	96751	82158	91198	84592	412520	427350	387650	296890	369920	333470	219730	266870	228840	--	--
pmb0542	535.11	535.109	C24H23O14+	[M]+	Cyanidin 3-O-(6''-Malonylglucoside)	Flavonoids	Anthocyanins	171828-62-9	B	687360	369020	579150	384170	643110	485830	7623900	7522100	7181600	3092500	2681500	3101900	2740400	2978800	3662200	C12643	ko00942
pmb0545	477.14	477.14	C23H25O11+	[M]+	Rosinidin O-hexoside	Flavonoids	Anthocyanins	-	B	442160	470510	374370	525250	353060	419920	393740	345030	511680	334030	442750	448280	479050	357130	395780	--	--
pmb0557	621.11	621.109	C27H25O17+	[M]+	Cyanidin 3-O-(3'',6''-dimalonylglucoside)	Flavonoids	Anthocyanins	171828-60-7	B	715270	547600	762920	538290	615340	578960	312210	377130	323010	279600	332710	350360	410160	276180	287410	C16289	ko00942
pmb0562	605.11	605.114	C27H25O16+	[M]+	Pelargonidin 3-O-(3'',6''-dimalonylglucoside)	Flavonoids	Anthocyanins	-	B	125530	144150	137860	165630	118940	110310	86488	99144	93019	77889	98900	86773	96957	113960	128220	C16288	ko00942
pmb0565	509.1	508.1	C23H24O13	[M+H]+	Syringetin 3-O-hexoside	Flavonoids	Flavonols	-	B	4558500	4439200	4423600	3764000	4473000	4136100	9717100	8474600	8456000	7254600	8297800	8180200	6100500	5543500	4889700	--	--
pmb0566	581.2	580.117	C26H28O15	[M+H]+	Luteolin O-hexosyl-O-pentoside	Flavonoids	Flavonoid	-	A	1438200	1305500	1337800	1397400	1216000	1410800	567890	613570	527390	579520	561910	627500	1051400	1023300	976810	--	--
pmb0574	757.1	756.158	C36H36O18	[M+H]+	Luteolin O-hexoside O-feruloylpentoside	Flavonoids	Flavonoid	-	B	36388	46834	33874	51822	42170	45147	21717	31585	28151	26909	28043	29339	42514	43197	43598	--	--
pmb0578	655	654.132	C32H30O15	[M+H]+	Luteolin O-sinapoylhexoside	Flavonoids	Flavonoid	-	B	7815400	7849900	7525900	7755900	7701500	7889800	15646000	16027000	15904000	15855000	15706000	15758000	10369000	10137000	9916800	--	--
pmb0588	611.1	610.126	C27H30O16	[M+H]+	Luteolin 3',7-di-O-glucoside	Flavonoids	Flavonoid	52187-80-1	B	1191900	1127400	1147600	1178200	1183200	1250100	1284500	1327000	1341600	1117500	1327400	1302300	1209400	1215000	1136300	--	--
pmb0608	549.1	548.094	C25H24O14	[M+H]+	Chrysoeriol O-malonylhexoside	Flavonoids	Flavonoid	-	B	165190	134840	172500	150770	163150	155150	3171400	3305900	2879700	3238500	3303400	3391800	1158000	967730	1048300	--	--
pmb0613	757.1	756.175	C33H40O20	[M+H]+	Apigenin 6-C-hexosyl-8-C-hexosyl-O-hexoside	Flavonoids	Flavonoid	-	B	2225400	2116400	2139600	2077000	2375200	2163500	966920	991610	990870	964800	998960	999670	1832300	1823700	1817700	--	--
pmb0622	611.2	610.126	C27H30O16	[M+H]+	C-Hexosyl-luteolin O-hexoside	Flavonoids	Flavonoid carbonoside	-	A	10158000	10608000	10508000	8976300	9346100	9443100	3048000	3836700	2887800	2989200	3937500	4127300	8447800	8061800	8556300	--	--
pmb0624	611.1	610.126	C27H30O16	[M+H]+	6-C-Hexosyl-luteolin O-hexoside	Flavonoids	Flavonoid carbonoside	-	A	90302000	90374000	89789000	93270000	90958000	93501000	27523000	27094000	25035000	26056000	25622000	25938000	64018000	62095000	63511000	--	--
pmb0626	757.1	756.175	C33H40O20	[M+H]+	6-C-Hexosyl-apigenin O-hexosyl-O-hexoside	Flavonoids	Flavonoid carbonoside	-	B	122320	139170	110300	116080	83470	127890	166880	175710	162160	160130	225370	198770	186700	219160	195030	--	--
pmb0636	581.1	580.117	C26H28O15	[M+H]+	6-C-Hexosyl luteolin O-pentoside	Flavonoids	Flavonoid carbonoside	-	A	413320	378470	390540	492090	442040	430140	9	9	9	9	9	9	338570	255570	271050	--	--
pmb0639	757.2	756.175	C33H40O20	[M+H]+	8-C-Hexosyl-apigenin O-hexosyl-O-hexoside	Flavonoids	Flavonoid carbonoside	-	B	442960	578870	577140	665950	527610	532480	698370	744240	782990	814430	725590	897280	525240	450770	687040	--	--
pmb0647	581.1	580.117	C26H28O15	[M+H]+	8-C-Hexosyl-luteolin O-pentoside	Flavonoids	Flavonoid carbonoside	-	B	197500	113220	105290	178340	227930	217330	120150	105880	28510	123740	70442	78967	406580	350740	296080	--	--
pmb0652	565.1	564.123	C26H28O14	[M+H]+	C-Hexosyl-apigenin O-pentoside	Flavonoids	Flavonoid carbonoside	-	B	4204200	4267800	4280100	4401700	4520500	4442100	6562300	6985300	7166200	6812600	7234700	7265200	4744400	4692700	4425600	--	--
pmb0653	595.1	594.132	C27H30O15	[M+H]+	Di-C,C-hexosyl-apigenin	Flavonoids	Flavonoid	-	A	153820000	135360000	150290000	150640000	132960000	141100000	122250000	121210000	105160000	110430000	99278000	91805000	142280000	148780000	114110000	--	--
pmb0666	801.1	800.181	C38H40O19	[M+H]+	6-C-Hexosyl-apigenin O-sinapoylhexoside	Flavonoids	Flavonoid carbonoside	-	B	130750	154630	127680	155060	122210	136810	382710	398940	392250	392710	410470	425390	183850	177380	183920	--	--
pmb0667	757.1	756.158	C36H36O18	[M+H]+	C-hexosyl-luteolin O-feruloylpentoside	Flavonoids	Flavonoid carbonoside	-	B	36897	36719	29017	32885	29359	24209	31136	35818	36821	25958	37608	29475	29303	38151	24965	--	--
pmb0678	771.2	770.172	C37H38O18	[M+H]+	8-C-Hexosyl-apigenin O-feruloylhexoside	Flavonoids	Flavonoid carbonoside	-	B	6769800	6443000	6310400	7181300	7182500	7706500	10353000	10287000	9916800	9809300	9765800	10131000	8508500	8072000	7769700	--	--
pmb0680	741.2	740.163	C36H36O17	[M+H]+	C-Hexosyl-apigenin O-p-coumaroylhexoside	Flavonoids	Flavonoid carbonoside	-	B	177460	188250	180690	200020	218690	195840	338290	355390	321450	350460	385540	337750	350740	285510	298420	--	--
pmb0681	403.1	402.079	C20H18O9	[M+H]+	Apigenin 8-C-pentoside	Flavonoids	Flavonoid	-	B	72109	49894	49838	86941	88404	88277	9	9	9	9	9	9	96741	102260	85427	--	--
pmb0684	655.2	654.132	C32H30O15	[M+H]+	C-Hexosyl-luteolin O-sinapic acid	Flavonoids	Flavonoid carbonoside	-	B	1837300	1767500	1662300	2012600	2046100	1858000	1166200	1106300	1008500	1364300	1269300	1286100	2043500	1878000	1737600	--	--
pmb0752	369.1	368.093	C17H20O9	[M+H]+	3-O-Feruloyl quinic acid	Phenolic acids	Phenolic acids	1899-29-2	B	1145100	1164600	1090600	915330	1263400	1202400	47098	108170	80134	75131	106370	91596	735310	655360	630080	C02572	--
pmb0758	491.1	490.125	C24H26O11	[M+H]+	Anisic acid O-feruloyl hexoside	Phenolic acids	Phenolic acids	-	B	11227000	12281000	10831000	12963000	12154000	11144000	3628300	2998500	2521800	3124900	2344500	2822200	9132800	7425100	7518100	--	--
pmb0764	144.1	143.033	C6H9NOS	[M+H]+	4-Methyl-5-thiazoleethanol	Others	Others	137-00-8	A	983720	1587900	1811600	597670	821110	217530	785570	615700	559670	616250	665250	315420	736910	665300	706710	C04294	ko00730,ko01100
pmb0767	302.4	301.272	C18H39NO2	[M+H]+	D-erythro-Dihydrosphingosine	Lipids	Sphingolipids	764-22-7	A	30762	30338	31619	54498	22323	33919	23507	51515	41219	40457	45237	34211	20539	25561	25720	C00836	ko00600,ko01100
pmb0770	353.1	352.127	C20H20N2O4	[M+H]+	N-Feruloyl serotonin	Alkaloids	Phenolamine	68573-23-9	A	173630	158170	179080	163580	176590	181530	45364000	47122000	46687000	50539000	54151000	57035000	16846000	15652000	15631000	--	--
pmb0774	177.2	176.086	C10H12N2O	[M+H]+	N-Hydroxy tryptamine	Others	Others	-	A	1953800	1844300	2037200	1032000	2472600	1492400	368190000	340500000	383280000	325420000	398140000	353230000	154460000	171000000	193980000	C17203	ko00380,ko01100
pmb0776	337.1	336.132	C20H20N2O3	[M+H]+	N-Feruloyl tryptamine	Alkaloids	Phenolamine	53905-13-8	A	214920	462110	257600	66134	53639	46891	236740000	220810000	201400000	189630000	219060000	232510000	95325000	91489000	92600000	--	--
pmb0854	518.3	517.282	C26H48NO7P	[M+H]+	LysoPC 18:3	Lipids	LPC	-	A	176130000	116410000	143220000	76756000	131250000	116370000	219230000	223470000	225730000	181090000	143520000	139710000	132580000	136460000	129790000	--	--
pmb0855	496.3	495.296	C24H50NO7P	[M+H]+	LysoPC 16:0	Lipids	LPC	17364-16-8	A	708030000	613920000	665420000	592300000	546740000	572770000	628150000	696080000	652970000	610630000	627440000	609630000	608990000	577730000	569010000	--	--
pmb0856	480.31	479.268	C23H46NO7P	[M+H]+	LysoPE 18:1(2n isomer)	Lipids	LPE	-	A	5297600	5010200	4738300	6050700	4704200	5701500	3748000	5027800	3899100	5500700	5133700	5181900	4150200	4148900	4047000	--	--
pmb0863	492.3	491.268	C24H46NO7P	[M+H]+	LysoPC 16:2(2n isomer)	Lipids	LPC	-	A	8144000	6241100	6993000	21921000	3852400	7398900	6264400	6879700	5440600	6032500	5282900	6264000	6129100	6127600	6021100	--	--
pmb0864	426.3	425.224	C19H40NO7P	[M+H]+	LysoPE 14:0	Lipids	LPE	-	A	20943000	14219000	18484000	15348000	12195000	13836000	38638000	50293000	43596000	36937000	38155000	37289000	21673000	20253000	20165000	--	--
pmb0865	518.2	517.282	C26H48NO7P	[M+H]+	LysoPC 18:3(2n isomer)	Lipids	LPC	-	A	235740000	219300000	223160000	256940000	156200000	217230000	210210000	225910000	195850000	197920000	185000000	199180000	208930000	204590000	208410000	--	--
pmb0874	478.6	477.253	C23H44NO7P	[M+H]+	LysoPE 18:2(2n isomer)	Lipids	LPE	-	A	19068000	14440000	16596000	13577000	11208000	14221000	18017000	22670000	18708000	16407000	15984000	15419000	18757000	18059000	18392000	--	--
pmb0876	454.2	453.253	C21H44NO7P	[M+H]+	LysoPE 16:0	Lipids	LPE	53862-35-4	A	190630000	122390000	154060000	119160000	78408000	99469000	130310000	254560000	229530000	176560000	187720000	176540000	91849000	83324000	81926000	--	--
pmb0880	482.1	481.282	C23H48NO7P	[M+H]+	LysoPE 18:0(2n isomer)	Lipids	LPE	-	B	441620	372030	402970	9	239700	303570	224460	237010	209940	212610	209800	195290	296710	269280	252230	--	--
pmb0889	279.3	278.205	C18H30O2	[M+H]+	Punicic acid	Lipids	Free fatty acids	544-72-9	B	479630	517410	402770	566660	417000	732520	628620	676730	572020	929940	741130	902600	706100	643030	630040	C08364	--
pmb0890	355.1	354.251	C21H38O4	[M+H]+	MAG(18:2)	Lipids	Glycerol ester	-	B	4636600	3602800	3656000	4292000	3205600	4987700	3023800	3966300	3010200	4318400	3107400	3283700	4373300	3111000	3095800	--	--
pmb0896	265.1	264.132	C14H20N2O3	[M+H]+	N'-Feruloyl putrescine	Alkaloids	Phenolamine	-	A	246000	244780	246910	219930	263620	251090	261650	218470	202820	257430	263210	270130	181900	184530	194710	--	--
pmb0981	348.2	347.047	C10H14N5O7P	[M+H]+	Adenosine 5'-monophosphate	Nucleotides and derivatives	Nucleotides and derivatives	61-19-8	A	56258000	41461000	51790000	58998000	70886000	63595000	43873000	49194000	46336000	65269000	62924000	65453000	67943000	54694000	61730000	C00020	ko00230,ko00908,ko01100,ko01110
pmb0998	364.1	363.042	C10H14N5O8P	[M+H]+	Guanosine 5'-monophosphate	Nucleotides and derivatives	Nucleotides and derivatives	85-32-5	B	598220	638110	687880	536980	516290	457610	459610	660340	494550	561750	562140	505510	543210	511450	528260	C00144	ko00230,ko01100
pmb1096	118	117.053	C8H7N	[M+H]+	Indole	Alkaloids	Plumerane	120-72-9	B	18198000	18889000	18207000	30373000	31313000	31999000	30923000	31320000	30285000	41724000	39504000	40914000	27773000	26009000	27598000	C00463	ko00380,ko00400,ko00402,ko01100,ko01110
pmb1108	773.1	772.17	C33H40O21	[M+H]+	Luteolin 6-C-hexoside 8-C-hexosyl-O-hexoside	Flavonoids	Flavonoid	-	B	837470	808900	784560	785280	878040	836470	195430	167560	167980	196990	184320	202650	531330	539680	514030	--	--
pmb1562	351	350.222	C21H34O4	[M+H]+	MAG(18:4)isomer3	Lipids	Glycerol ester	-	A	34784000	30181000	32358000	31769000	29787000	29286000	17079000	19063000	16450000	13357000	12526000	12304000	27527000	24494000	24117000	--	--
pmb1587	207.2	206.118	C13H18O2	[M+H]+	4-Hydroxy-3,5-diisopropylbenzaldehyde	Phenolic acids	Phenolic acids	10537-86-7	B	327850	461540	405140	329290	373890	369340	257230	243030	215700	231300	260600	287480	360230	311930	323060	--	--
pmb1605	353.3	352.237	C21H36O4	[M+H]+	MAG(18:3)isomer3	Lipids	Glycerol ester	-	A	74997000	53500000	65979000	56018000	49400000	60411000	56251000	61793000	51865000	51725000	48140000	47024000	83643000	80967000	82809000	--	--
pmb1656	353.1	352.237	C21H36O4	[M+H]+	MAG(18:3)isomer4	Lipids	Glycerol ester	-	A	1854700	1370300	1457700	1496700	1198100	1560100	908810	1111400	848420	1255800	976360	1025200	1386900	1172500	1117000	--	--
pmb2260	480.31	479.268	C23H46NO7P	[M+H]+	LysoPC 15:1	Lipids	LPC	-	B	1224700	1008100	1212100	847030	740430	830050	1376100	1472300	1382300	1060900	1083000	1034700	1290100	1265200	1089100	--	--
pmb2319	482.3	481.282	C23H48NO7P	[M+H]+	LysoPC 15:0	Lipids	LPC	-	A	55749000	41514000	54009000	44402000	38793000	42593000	31176000	35092000	31577000	27945000	28618000	27943000	39145000	37434000	37381000	--	--
pmb2325	353.1	352.237	C21H36O4	[M+H]+	MAG(18:3)isomer2	Lipids	Glycerol ester	-	A	85614000	78197000	81294000	82329000	77370000	76403000	38460000	42192000	37556000	32336000	30142000	29530000	72037000	63739000	63605000	--	--
pmb2363	357.2	356.265	C21H40O4	[M+H]+	MAG(18:1)isomer1	Lipids	Glycerol ester	-	B	803850	711610	745000	733910	667830	720730	185730	233880	187170	203990	214620	196850	464280	419500	407440	--	--
pmb2406	510.1	509.311	C25H52NO7P	[M+H]+	LysoPC 17:0	Lipids	LPC	-	B	11256000	8104900	10115000	7487500	5437000	6433800	6606100	11010000	9323500	7240800	8355500	7471500	6150400	5657300	5720400	--	--
pmb2444	353.2	352.237	C21H36O4	[M+H]+	MAG(18:3)isomer1	Lipids	Glycerol ester	-	A	73470000	53518000	56905000	60048000	49683000	63665000	52210000	70790000	50695000	88746000	59837000	65828000	74933000	54794000	64556000	--	--
pmb2591	245	246.089	C13H14N2O3	[M-H]-	Acetyltryptophan	Amino acids and derivatives	Amino acids and derivatives	2280-01-5	A	18213000	18698000	18825000	18190000	17963000	19230000	72597000	72454000	70748000	62697000	64884000	63518000	29947000	29307000	30462000	C03137	--
pmb2620	207.1	208.064	C11H12O4	[M-H]-	3,4-Dimethoxycinnamic acid	Phenolic acids	Phenolic acids	14737-89-4	A	1114700	1116100	1067700	1724300	1755300	1967900	396990	405420	370490	517280	536250	557720	2778300	3065000	3493700	--	--
pmb2640	199	200.162	C12H24O2	[M-H]-	Lauric acid	Lipids	Free fatty acids	143-07-7	A	22296	25627	24460	32974	20976	31837	25385	25143	22998	30891	24280	24408	26405	28430	29422	C02679	ko00061,ko01100,ko01110
pmb2643	225	226.176	C14H26O2	[M-H]-	Myristoleic acid	Lipids	Free fatty acids	544-64-9	B	74951	10941	66289	7652.1	56271	72415	8724.2	75142	62902	65945	20500	60976	33565	37583	40387	C08322	--
pmb2778	295	296.214	C18H32O3	[M-H]-	9,10-EODE	Lipids	Free fatty acids	65167-83-1	B	167420	178310	148970	235670	160430	280550	245470	257190	223820	361200	299940	355260	258020	234970	248820	--	--
pmb2786	293	294.199	C18H30O3	[M-H]-	9-HOTrE	Lipids	Free fatty acids	89886-42-0	B	82879	95027	68334	121320	58426	126040	40946	54090	43896	65923	50000	66580	91780	89407	85601	--	--
pmb2787	293.2	294.199	C18H30O3	[M-H]-	9-KODE	Lipids	Free fatty acids	54232-59-6	B	119920	81762	81688	90691	42854	109250	41085	64593	44055	99174	49010	70228	79106	75228	76716	--	--
pmb2792	293	294.199	C18H30O3	[M-H]-	13-HOTrE(r)	Lipids	Free fatty acids	74784-20-6	B	2478100	2578000	2572300	1849600	1816700	1905100	1135200	1141500	1120600	1401700	1472600	1409700	1572800	1557100	1602100	--	--
pmb2799	295	296.214	C18H32O3	[M-H]-	12,13-EODE	Lipids	Free fatty acids	6799-85-5	B	100840	71226	65926	84369	47228	111860	154400	191470	165710	295060	231590	243580	140310	134090	126840	--	--
pmb2871	315.1	316.065	C13H16O9	[M-H]-	2,5-Dihydroxy benzoic acid O-hexside	Phenolic acids	Phenolic acids	-	A	16150000	16745000	16164000	16147000	17760000	18463000	25680000	24287000	25750000	27626000	28624000	28242000	18557000	18733000	21488000	--	--
pmb2922	565.1	566.029	C15H24N2O17P2	[M-H]-	Uridine 5'-diphospho-D-glucose	Nucleotides and derivatives	Nucleotides and derivatives	133-89-1	A	9681500	10690000	8867000	9093100	10351000	11388000	13891000	15970000	16749000	20234000	20005000	21235000	10437000	12914000	11412000	C00029	ko00040,ko00052,ko00053,ko00240,ko00500,ko00520,ko00561,ko00908,ko01100,ko01110
pmb2940	385.1	386.102	C17H22O10	[M-H]-	1-O-β-D-Glucopyranosyl sinapate	Phenolic acids	Phenolic acids	78185-48-5	A	42758000	42177000	43806000	44227000	45571000	44989000	138300000	136640000	144030000	139160000	146560000	140730000	68729000	64476000	65479000	--	--
pmb2961	547.11	549.124	C25H25O14+	[M-2H]-	Peonidin 3-O-(6''-malonylglucoside)	Flavonoids	Anthocyanins	-	B	36803	37663	36181	44467	55984	39835	9	9	9	21248	26572	11631	115410	98751	125910	--	--
pmb2979	549.2	550.108	C25H26O14	[M-H]-	Hesperetin O-malonylhexoside	Flavonoids	Dihydroflavonol	-	B	363330	457620	400220	520400	462520	515360	315350	319120	376990	291950	380230	337730	373590	239050	225150	--	--
pmb2981	739.1	740.181	C33H40O19	[M-H]-	Apigenin C-hexosyl-O-rutinoside	Flavonoids	Flavonoid	-	B	32130	25303	28960	41463	32056	32434	16534	18464	20331	22685	21197	24061	28458	35572	31479	--	--
pmb3000	503.1	504.105	C24H24O12	[M-H]-	Chrysoeriol O-acetylhexoside	Flavonoids	Flavonoid	-	B	1320800	1365700	1288500	1579000	1610300	1661100	6147300	5773400	5552500	6130500	6462000	6972600	2758700	2637500	2679700	--	--
pmb3006	431.1	432.088	C21H20O10	[M-H]-	Apigenin 7-O-glucoside(Cosmosiin)	Flavonoids	Flavonoid	578-74-5	B	3353700	3032800	3249500	3060300	3439600	3200500	1986900	1760400	2057400	1642100	1667600	2096200	2571700	2433900	2017800	C04608	ko00944
pmb3013	519.1	520.1	C24H24O13	[M-H]-	Isorhamnetin O-acetyl-hexoside	Flavonoids	Flavonols	-	B	23176	26586	23141	18955	22235	22239	21696	19476	13969	17276	23689	22797	18653	13248	12398	--	--
pmb3024	447.1	448.082	C21H20O11	[M-H]-	Luteolin C-hexoside	Flavonoids	Flavonoid	-	B	197550000	182460000	193070000	176790000	185790000	181560000	127310000	118930000	120770000	121060000	125840000	125810000	179200000	172520000	154740000	--	--
pmb3041	521.1	522.08	C23H22O14	[M-H]-	Tricin O-saccharic acid	Flavonoids	Flavonoid	-	B	5864000	6171600	6393300	6546900	7199100	7202400	654220	655210	606820	588380	635210	589350	4058500	4228600	4706000	--	--
pmb3072	481.1	482.12	C22H26O12	[M-H]-	3-O-p-coumaroyl shikimic acid O-hexoside	Phenolic acids	Phenolic acids	-	B	177490	181740	171220	186230	176930	189400	101100	72633	103220	107840	83919	107430	151520	155410	170420	--	--
pmb3081	289.1	289.99	C6H11PO11	[M-H]-	Glucarate O-Phosphoric acid	Others	Saccharides and Alcohols	-	B	4825800	4861300	4424300	3202600	3375600	3420700	5025800	4622800	4605300	4101100	4037500	3650200	3830600	3507500	3622500	--	--
pmb3099	153	154.03	C4H11O4P	[M-H]-	Diethyl phosphate	Organic acids	Organic acids	598-02-7	B	68109	284270	63090	279370	66528	84715	308370	48927	88836	80749	280590	70393	234530	240960	228470	C06608	--
pmb3107	359.1	360.088	C15H20O10	[M-H]-	Syringic acid O-glucoside	Phenolic acids	Phenolic acids	-	B	19567	23768	20738	18963	21671	25372	75597	75068	70674	71664	87537	83628	31721	41538	36442	--	--
pmb3894	329.1	330.061	C17H14O7	[M-H]-	Di-O-methylquercetin	Flavonoids	Flavonols	2068-02-2	B	313480	321880	346340	419490	437300	435500	502500	504610	547460	568210	549040	561140	314730	447070	428120	C01265	ko00944
pmd0130	468.3	467.268	C22H46NO7P	[M+H]+	LysoPC 14:0(2n isomer)	Lipids	LPC	-	A	5422400	4328300	4809700	10204000	3361900	5002700	7196600	8074700	6565000	6613700	6029400	6793500	7310900	7419100	7826200	--	--
pmd0132	496.33	495.296	C24H50NO7P	[M+H]+	LysoPC 16:0(2n isomer)	Lipids	LPC	-	A	58887000	48982000	53334000	70399000	38550000	50551000	39825000	49447000	40164000	43056000	41118000	44958000	62678000	63761000	66644000	--	--
pmd0136	524.36	523.325	C26H54NO7P	[M+H]+	LysoPC 18:0	Lipids	LPC	-	A	2172100	1593500	1750000	1681900	1041200	1344700	1112300	2119000	1846900	1702300	1818700	1712800	1673700	1642100	1716100	--	--
pmd0160	452.3	453.253	C21H44NO7P	[M-H]-	LysoPE 16:0(2n isomer)	Lipids	LPE	-	A	83103000	57103000	70048000	59373000	38144000	49286000	63214000	129070000	116900000	74071000	94607000	92744000	41428000	40691000	41743000	--	--
pme0006	116.1	115.056	C5H9NO2	[M+H]+	L-Proline	Amino acids and derivatives	Amino acids and derivatives	147-85-3	A	24992000	25049000	22831000	30324000	32362000	38431000	244240000	249780000	237650000	269870000	245440000	249820000	113340000	117330000	97749000	C00148	ko00330,ko00332,ko00970,ko01100,ko01110,ko01230,ko02010
pme0008	176.1	175.084	C6H13N3O3	[M+H]+	L-Citrulline	Amino acids and derivatives	Amino acids and derivatives	372-75-8	A	2112500	1544500	1668900	3327800	3410600	3646400	34402000	35544000	32091000	43306000	35049000	42204000	15748000	12710000	15494000	C00327	ko00220,ko01100,ko01110,ko01230
pme0014	148.1	147.045	C5H9NO4	[M+H]+	L-Glutamic acid	Amino acids and derivatives	Amino acids and derivatives	56-86-0	A	64927000	112470000	114260000	65333000	42458000	85098000	88031000	149960000	146410000	104620000	112750000	64144000	115280000	104430000	115860000	C00025	ko00220,ko00250,ko00330,ko00332,ko00340,ko00430,ko00480,ko00630,ko00650,ko00660,ko00860,ko00910,ko00970,ko01100,ko01110,ko01200,ko01210,ko01230,ko02010
pme0021	166	165.07	C9H11NO2	[M+H]+	L-Phenylalanine	Amino acids and derivatives	Amino acids and derivatives	63-91-2	A	536800000	549780000	538940000	696100000	703220000	696710000	702030000	689770000	684220000	708780000	727420000	712560000	695140000	686200000	675670000	C00079	ko00360,ko00400,ko00460,ko00940,ko00960,ko00966,ko00970,ko00998,ko01100,ko01110,ko01210,ko01230,ko02010
pme0026	147	146.095	C6H14N2O2	[M+H]+	L-(+)-Lysine	Amino acids and derivatives	Amino acids and derivatives	56-87-1	B	9701600	9632100	9439500	24027000	25297000	26675000	93914000	95341000	85309000	103660000	112510000	109690000	40470000	38949000	39477000	C00047	ko00300,ko00310,ko00780,ko00960,ko00970,ko01100,ko01110,ko01210,ko01230,ko02010
pme0033	137	136.033	C5H4N4O	[M+H]+	Hypoxanthine	Nucleotides and derivatives	Nucleotides and derivatives	68-94-0	B	2990600	3211000	2192400	2727200	2655100	1594900	6467600	5062800	6394400	4836600	5958600	4422500	2591000	2624800	3693000	C00262	ko00230,ko01100
pme0040	136.1	135.049	C5H5N5	[M+H]+	Adenine	Nucleotides and derivatives	Nucleotides and derivatives	73-24-5	B	110440000	109710000	147090000	125820000	96276000	79374000	101680000	109250000	97443000	129950000	119320000	118180000	95653000	99281000	107170000	C00147	ko00230,ko00908,ko01100
pme0057	136	135.028	C4H9NO2S	[M+H]+	DL-Homocysteine	Amino acids and derivatives	Amino acids and derivatives	6027-13-0	B	115700	120700	93388	507600	604400	487470	1029500	1089100	964860	1429800	1384300	1597800	674420	621860	719430	C00155	ko00270,ko00920,ko01100,ko01110,ko01230
pme0085	359.3	360.07	C18H16O8	[M-H]-	Rosmarinic acid	Phenolic acids	Phenolic acids	537-15-5	B	30152	24024	19993	19637	23760	25437	359220	356400	341840	366330	383980	408540	106270	100750	97274	C01850	ko00350,ko01100
pme0088	285	286.038	C15H10O6	[M-H]-	Luteolin	Flavonoids	Flavonoid	491-70-3	A	63890	126790	131990	65443	74584	9	35725	22169	20177	35206	9	9	74242	68098	63208	C01514	ko00941,ko00944,ko01100,ko01110
pme0122	189.2	188.103	C8H16N2O3	[M+H]+	N6-Acetyl-L-lysine	Amino acids and derivatives	Amino acids and derivatives	692-04-6	A	1643400	1826900	1466500	4063300	4531300	4442400	4503100	4424400	4238500	5397900	5338100	5155000	4010500	3962900	4153800	C02727	ko00310,ko01100
pme0124	173.2	172.075	C7H12N2O3	[M+H]+	Glycyl-L-proline	Amino acids and derivatives	Amino acids and derivatives	704-15-4	B	11442	10334	8325.9	10933	16097	20414	16230	25676	19085	11381	13251	14693	20482	15847	26359	--	--
pme0137	187.2	188.069	C7H12N2O4	[M-H]-	N-α-Acetyl-L-glutamine	Amino acids and derivatives	Amino acids and derivatives	2490-97-3	B	215280	238090	265670	253170	274320	269490	219590	215440	204940	213810	227530	237490	226830	209340	233470	--	--
pme0170	217.1	216.108	C8H16N4O3	[M+H]+	N-α-Acetyl-L-arginine	Amino acids and derivatives	Amino acids and derivatives	155-84-0	B	4502800	4598800	4210100	3727400	4222900	4104600	3854400	3678000	3598100	3977400	3847600	3381700	4457800	4164100	4329700	--	--
pme0183	152.1	151.043	C5H5N5O	[M+H]+	2-Hydroxy-6-aminopurine	Nucleotides and derivatives	Nucleotides and derivatives	3373-53-3	A	385780	495140	689470	503810	754040	459970	772370	735700	695500	1295300	1291100	717640	493130	854160	438800	--	--
pme0193	147.07	146.06	C5H10N2O3	[M+H]+	L-Glutamine	Amino acids and derivatives	Amino acids and derivatives	56-85-9	A	10165000	9683300	9795100	24817000	27224000	28059000	98249000	97380000	87569000	107430000	115710000	112610000	42042000	41016000	40607000	C00064	ko00220,ko00230,ko00240,ko00250,ko00630,ko00750,ko00910,ko00970,ko01100,ko01230,ko02010
pme0230	268.1	267.084	C10H13N5O4	[M+H]+	Adenosine	Nucleotides and derivatives	Nucleotides and derivatives	58-61-7	A	40632000	36872000	49058000	74713000	69256000	52353000	6492600	6993600	7018300	11457000	12020000	13249000	37278000	36196000	37229000	C00212	ko00230,ko01100,ko02010
pme0241	123.04	122.032	C7H6O2	[M+H]+	Benzoic acid	Phenolic acids	Phenolic acids	65-85-0	B	132050	129010	146760	146810	124020	307200	132580	120590	103110	95666	123730	101800	235860	156740	124560	C00180	ko00360,ko01100,ko01110
pme0253	174.1	173.094	C8H15NO3	[M+H]+	N-Acetyl-L-leucine	Amino acids and derivatives	Amino acids and derivatives	1188-21-2	B	198960	281140	224280	373200	409150	380120	524280	473750	466560	853610	860770	719000	401210	442550	426380	C02710	--
pme0256	151.03	152.028	C5H4N4O2	[M-H]-	Xanthine	Nucleotides and derivatives	Nucleotides and derivatives	69-89-6	B	95268	143130	140730	206980	208260	238320	122010	103400	137550	265300	249730	223850	143680	125670	137110	C00385	ko00230,ko00232,ko01100,ko01110
pme0257	111.03	112.023	C4H4N2O2	[M-H]-	Uracil	Nucleotides and derivatives	Nucleotides and derivatives	66-22-8	B	94650	69287	74084	96907	82878	77723	220410	163060	167400	210560	241920	194040	160710	150830	136630	C00106	ko00240,ko00410,ko00770,ko01100
pme0271	115.01	116.006	C4H4O4	[M-H]-	Maleic acid	Organic acids	Organic acids	110-16-7	B	7493.1	19185	17053	5471.1	10533	9	6415.3	9506.6	5466.7	10430	14453	9	11537	11160	13626	C01384	ko00350,ko00650,ko00760,ko01100
pme0274	132.09	131.085	C6H13NO2	[M+H]+	6-Aminocaproic acid	Organic acids	Organic acids	60-32-2	B	4694900	4554700	3319900	9642600	14567000	11985000	34177000	28658000	29007000	34280000	39915000	31943000	15137000	18078000	18506000	C02378	ko01100
pme0278	191.09	190.083	C7H14N2O4	[M+H]+	2,6-Diaminooimelic acid	Amino acids and derivatives	Amino acids and derivatives	583-93-7	B	255930	330410	252800	363380	425950	446020	448630	441180	503710	550980	363200	428930	337740	338330	401050	C00666	ko00300,ko01100,ko01110,ko01230
pme0281	165.03	166.021	C8H6O4	[M-H]-	Terephthalic acid	Phenolic acids	Phenolic acids	100-21-0	B	4774600	4621200	4961500	4658000	4684200	4374000	1640800	1490600	1508700	1091400	1075700	1301700	2939400	2907100	2995500	C06337	ko01100
pme0282	165.03	166.021	C8H6O4	[M-H]-	Phthalic acid	Organic acids	Organic acids	88-99-3	A	9	9	9	9	9	9	128060	76540	110480	102030	97695	88984	53953	38671	33980	C01606	ko01100,ko02010
pme0321	431.11	432.088	C21H20O10	[M-H]-	Kaempferol 7-O-rhamnoside	Flavonoids	Flavonols	20196-89-8	B	61077	70154	69903	72794	70509	78151	15417	18866	14926	18686	19006	19377	51153	52759	54010	--	--
pme0376	271.07	272.058	C15H12O5	[M-H]-	Naringenin	Flavonoids	Dihydroflavone	480-41-1	A	88581	71325	66750	107900	75468	107640	91729	86984	89773	39867	115590	70703	99273	93531	104980	C00509	ko00941,ko00943,ko01100,ko01110
pme0430	575.12	576.127	C30H24O12	[M-H]-	Procyanidin A1	Tannins	Proanthocyanidins	103883-03-0	B	9177.5	12524	8504.2	4765.7	8947.8	11607	4747.8	9	2800.1	9	9	4179.2	8159.1	8899.3	9773.4	--	--
pme0432	575.12	576.127	C30H24O12	[M-H]-	Procyanidin A2	Tannins	Proanthocyanidins	41743-41-3	B	739070	757290	784090	914960	752640	826140	342540	364080	280400	363810	367730	405200	509850	668190	640180	C10237	--
pme0490	124	123.027	C6H5NO2	[M+H]+	Nicotinic acid	Others	Vitamin	59-67-6	A	32776000	33921000	34174000	27701000	29921000	26604000	36034000	35673000	33346000	38430000	35077000	35391000	33517000	32972000	33663000	C00253	ko00760,ko00960,ko01100,ko01110
pme0500	503.44	504.14	C18H32O16	[M-H]-	D-(+)-Melezitose	Others	Saccharides and Alcohols	597-12-6	B	46666	44421	40919	80610	89657	82605	170550	146920	128170	195280	223280	161600	80219	84698	78968	--	--
pme0513	151	152.058	C5H12O5	[M-H]-	Xylitol	Others	Saccharides and Alcohols	87-99-0	B	25358	19148	17469	35137	29277	36205	28680	20427	14867	27131	27588	25330	28622	30019	27657	C00379	ko00040,ko01100,ko02010
pme0516	179.16	180.053	C6H12O6	[M-H]-	Inositol	Others	Saccharides and Alcohols	87-89-8	B	273490	269650	243900	273640	256960	288270	370050	363310	332290	646940	683960	627510	283190	278000	219590	C00137	ko00052,ko00053,ko00562,ko01100,ko01110,ko02010,ko04070
pme0519	341	342.096	C12H22O11	[M-H]-	D-(+)-Sucrose	Others	Saccharides and Alcohols	57-50-1	A	30649000	30833000	33029000	28876000	27581000	31106000	41151000	39302000	34111000	34124000	34254000	33458000	30994000	34289000	35131000	--	--
pme0534	195.16	196.047	C6H12O7	[M-H]-	Gluconic acid	Others	Saccharides and Alcohols	526-95-4	B	1515400	1538300	1517600	1525900	1539400	1556500	3440200	3086600	2779800	4276100	4209600	4099000	2033300	1814100	1892600	C00257	ko00030,ko01100,ko01110,ko01200
pme1002	138.08	137.076	C8H11NO	[M+H]+	L-Tyramine	Amino acids and derivatives	Amino acids and derivatives	51-67-2	A	5748700	5044600	5601400	6004400	6649000	5792200	19695000	19853000	19165000	16773000	14105000	17638000	6735800	7013900	8312100	C00483	ko00350,ko00950,ko01100,ko01110
pme1086	306	307.068	C10H17N3O6S	[M-H]-	Glutathione reduced form	Amino acids and derivatives	Amino acids and derivatives	70-18-8	A	11492000	13622000	13116000	10667000	14302000	13090000	23476000	21065000	22831000	26109000	27753000	28788000	6581600	5481500	4736500	C00051	ko00270,ko00480,ko01100,ko02010
pme1109	152	151.043	C5H5N5O	[M+H]+	Guanine	Nucleotides and derivatives	Nucleotides and derivatives	73-40-5	A	10038000	19005000	19071000	6208400	7644500	1617900	7485200	4119900	4318800	6579500	7805400	1787500	7755000	8530100	8684600	C00242	ko00230,ko01100
pme1173	137	136.033	C5H4N4O	[M+H]+	Allopurinol	Nucleotides and derivatives	Nucleotides and derivatives	315-30-0	B	945370	688340	912530	639410	632460	472170	822530	964230	944520	533960	650010	626430	593350	425060	564570	--	--
pme1178	284.09	283.078	C10H13N5O5	[M+H]+	Guanosine	Nucleotides and derivatives	Nucleotides and derivatives	118-00-3	A	12870000	11761000	16388000	18436000	18543000	16468000	13357000	15405000	14716000	28373000	28593000	26647000	18392000	16084000	17738000	C00387	ko00230,ko01100,ko02010
pme1184	268.1	267.084	C10H13N5O4	[M+H]+	Deoxyguanosine	Nucleotides and derivatives	Nucleotides and derivatives	961-07-9	B	84857	78956	133940	55623	77820	67560	83743	93925	79486	72539	86220	60021	97663	67959	129570	C00330	ko00230,ko01100,ko02010
pme1210	150	149.042	C5H11NO2S	[M+H]+	L-Methionine	Amino acids and derivatives	Amino acids and derivatives	63-68-3	A	4367800	4804700	4692300	4723900	5313100	5137900	17228000	16989000	16910000	20027000	18805000	18571000	7263300	6983900	7416200	C00073	ko00270,ko00966,ko00970,ko01100,ko01110,ko01210,ko01230
pme1228	221.1	220.075	C11H12N2O3	[M+H]+	5-Hydroxy-L-tryptophan	Amino acids and derivatives	Amino acids and derivatives	56-69-9	B	1551900	1508200	1461200	1727300	1782700	1779300	1226600	1238900	1157400	1388200	1126100	1281600	1974600	2007500	1979500	C00643	ko00380,ko01100
pme1266	167.1	166.042	C6H6N4O2	[M+H]+	3-Methylxanthine	Nucleotides and derivatives	Nucleotides and derivatives	1076-22-8	B	32444	87951	180070	16055	71295	5673.5	87106	70699	91575	97957	132470	24648	55070	54620	63357	C16357	ko00232,ko01100,ko01110
pme1286	385	384.103	C14H20N6O5S	[M+H]+	S-(5'-Adenosy)-L-homocysteine	Amino acids and derivatives	Amino acids and derivatives	979-92-0	A	2127000	3247600	2541100	2923900	3709000	2992200	1530500	1105900	1444100	1836300	1594700	1419400	2617700	2468600	2849200	C00021	ko00270,ko01100,ko01230
pme1373	306	307.042	C9H14N3O7P	[M-H]-	2'-Deoxycytidine-5'-monophosphate	Nucleotides and derivatives	Nucleotides and derivatives	1032-65-1	B	105120	134970	115820	114370	141980	123840	224040	190880	208670	231280	253600	257690	67551	59314	63136	C00239	ko00240,ko01100
pme1383	170.1	169.065	C8H11NO3	[M+H]+	Pyridoxine	Others	Vitamin	65-23-6	B	6492000	7419800	6569100	8970000	9881900	9469900	5318800	5427400	5588700	6640800	7294800	7141000	5812700	6629300	6230700	C00314	ko00750,ko01100
pme1398	465.1	465.103	C21H21O12+	[M]+	Delphinidin 3-O-glucoside (Mirtillin)	Flavonoids	Anthocyanins	50986-17-9	B	276200	286610	293320	358840	389820	290910	181220	172240	169750	212770	206310	222050	501960	500170	493880	C12138	ko00942
pme1419	164	199.032	C6H14ClNO2S	[M-Cl]+	L-Methionine methyl ester	Amino acids and derivatives	Amino acids and derivatives	2491-18-1	B	912780	1004800	940760	778130	844150	959260	944530	1073400	911540	982080	1000200	1112300	756820	683890	706680	--	--
pme1439	165.05	164.041	C9H8O3	[M+H]+	p-Coumaric acid	Phenolic acids	Phenolic acids	501-98-4	A	448010	769910	796080	241480	530070	119880	307840	221650	210750	248940	287940	173970	703110	665580	724650	C00811	ko00130,ko00350,ko00940,ko00950,ko00998,ko01100,ko01110
pme1474	298	297.075	C11H15N5O3S	[M+H]+	5'-Deoxy-5'-(methylthio)adenosine	Nucleotides and derivatives	Nucleotides and derivatives	2457-80-9	A	375560000	427510000	392300000	329550000	388860000	365240000	52001000	38805000	43283000	79063000	87092000	70123000	309490000	304270000	315520000	C00170	ko00270,ko00908,ko01100
pme1611	433.12	434.102	C21H22O10	[M-H]-	Isohemiphloin	Flavonoids	Flavonoid carbonoside	3682-02-8	B	25655000	25487000	26068000	25959000	27360000	25465000	26032000	25217000	25628000	26595000	26516000	26191000	27392000	28457000	27500000	--	--
pme1665	593.16	594.132	C27H30O15	[M-H]-	Isovitexin 7-O-glucoside(Saponarin)	Flavonoids	Flavonoid carbonoside	20310-89-8	A	24675000	23609000	25290000	26548000	25771000	27068000	17656000	17597000	17138000	17428000	17289000	17655000	22115000	20583000	20388000	C08064	--
pme1816	353	354.079	C16H18O9	[M-H]-	Neochlorogenic acid(5-O-Caffeoylquinic acid)	Phenolic acids	Phenolic acids	906-33-2	A	217020	272480	169050	905970	194360	531850	98503	90155	92186	120120	77022	152360	294530	324070	250940	C17147	--
pme2024	177	176.086	C10H12N2O	[M+H]+	Serotonin	Alkaloids	Plumerane	50-67-9	A	2620800	2489400	2822100	2196100	3102600	2357000	377580000	378890000	369280000	381780000	403620000	356070000	170110000	210190000	237710000	C00780	ko00380,ko01100
pme2122	112.08	111.072	C5H9N3	[M+H]+	Histamine	Amino acids and derivatives	Amino acids and derivatives	51-45-6	B	1209500	1711000	1614400	1032900	1187600	771580	1643600	1380400	1264800	1645300	1742900	1149300	1247800	1245500	1387900	C00388	ko00340,ko01100,ko01110
pme2237	181.08	182.067	C6H14O6	[M-H]-	Dulcitol	Others	Saccharides and Alcohols	608-66-2	B	20541	9	9	19642	21814	20281	39469	36439	29114	44730	38053	47886	23770	24857	27019	C01697	ko00052,ko01100
pme2253	177.14	178.038	C6H10O6	[M-H]-	L-Gulonic-γ-lactone	Others	Saccharides and Alcohols	1128-23-0	B	375070	465410	488420	490770	351580	471130	309760	272500	279670	397310	416480	404630	421800	407840	386470	C01040	ko00053,ko01100
pme2266	245.09	244.075	C10H16N2O3S	[M+H]+	Biotin	Others	Vitamin	58-85-5	A	1389900	1491100	1517700	1019800	1051000	1014600	2960900	3019300	3370300	2257300	2422900	2185000	1663600	1599000	1537100	C00120	ko00780,ko01100,ko02010
pme2459	449.1	448.082	C21H20O11	[M+H]+	Luteolin 7-O-glucoside(Cynaroside)	Flavonoids	Flavonoid	5373-11-5	B	54917000	54748000	54357000	58588000	62060000	58562000	43574000	42747000	41532000	48437000	46248000	46278000	59041000	53733000	53766000	C03951	ko00944
pme2559	174	175.039	C6H9NO5	[M-H]-	N-Acetylaspartate	Amino acids and derivatives	Amino acids and derivatives	997-55-7	B	20969	26232	22565	28339	14705	20765	45621	39259	50455	50006	39658	50547	31041	28889	22944	C01042	ko00250,ko01100
pme2563	249.3	250.049	C8H14N2O5S	[M-H]-	γ-Glu-Cys	Amino acids and derivatives	Amino acids and derivatives	636-58-8	B	1184800	1238300	1382700	78897	109450	79626	509220	461500	534090	235130	261700	239530	263400	240870	203120	C00669	ko00480,ko01100
pme2566	217	218.078	C8H14N2O5	[M-H]-	(5-L-Glutamyl)-L-amino acid	Amino acids and derivatives	Amino acids and derivatives	5875-41-2	B	16718	31692	15480	29562	23206	11753	85189	94082	78845	75225	86390	90205	34851	40464	49293	C03740	ko00480,ko01100
pme2596	184.05	183.045	C8H9NO4	[M+H]+	4-Pyridoxic acid	Others	Vitamin	82-82-6	B	98736	106990	116730	113470	122560	129050	26618	54177	39619	67015	42808	67133	70195	75441	110600	C00847	ko00750,ko01100
pme2634	118	117.07	C5H11NO2	[M+H]+	DL-Norvaline	Amino acids and derivatives	Amino acids and derivatives	760-78-1	B	85091000	87471000	86361000	131020000	138310000	144190000	343690000	351060000	328400000	371940000	364210000	376430000	182320000	188110000	204590000	C01826	--
pme2758	162	163.039	C5H9NO5	[M-H]-	4-Hydroxy-L-glutamic acid	Amino acids and derivatives	Amino acids and derivatives	3913-68-6	B	57897	65775	59574	44964	44219	54144	58010	56206	56380	55924	66966	56401	48882	49399	54958	C03079	--
pme2773	223	222.055	C7H14N2O4S	[M+H]+	L-Cystathionine	Amino acids and derivatives	Amino acids and derivatives	56-88-2	B	53610	53261	40821	30698	22658	32651	41216	47324	45246	15805	19613	21529	44436	38689	24544	C02291	ko00260,ko00270,ko01100,ko01110,ko01230
pme2801	167	166.042	C6H6N4O2	[M+H]+	7-Methylxanthine	Nucleotides and derivatives	Nucleotides and derivatives	552-62-5	B	50201	56616	47453	64804	84661	74680	57036	68395	58281	61312	63230	86127	71448	57236	65825	C16353	ko00232,ko01100,ko01110
pme2890	269	268.041	C8H16N2O4S2	[M+H]+	L-Homocystine	Amino acids and derivatives	Amino acids and derivatives	626-72-2	B	27531	27936	28073	30861	37282	26027	70401	78611	90255	81672	59131	64695	44761	59997	51790	C01817	ko00270
pme2914	161	162.044	C6H10O5	[M-H]-	3-Hydroxy-3-methylpentane-1,5-dioic acid	Amino acids and derivatives	Amino acids and derivatives	503-49-1	A	3490500	3376400	3632500	2160400	2386300	2408600	991340	744660	1041800	617130	595830	720640	1211700	1126400	1338100	C03761	--
pme3007	403	403.985	C9H14N2O12P2	[M-H]-	Uridine 5’-diphosphate	Nucleotides and derivatives	Nucleotides and derivatives	27821-45-0	B	399600	422720	432130	369990	321020	391580	307970	344240	298450	362540	332370	330790	388290	386050	427100	C00015	ko00240,ko00908,ko01100
pme3011	104.06	103.056	C4H9NO2	[M+H]+	γ-Aminobutyric acid	Organic acids	Organic acids	56-12-2	B	856690	1020200	816250	525690	533080	531970	19745000	19332000	20339000	17260000	19155000	17605000	5540200	5086300	6373800	C00334	ko00250,ko00330,ko00410,ko00650,ko00760,ko01100
pme3017	104	103.056	C4H9NO2	[M+H]+	2-Aminoisobutyric acid	Amino acids and derivatives	Amino acids and derivatives	62-57-7	A	19857000	17899000	18666000	12351000	17486000	16588000	10935000	19286000	12616000	10310000	10218000	8833800	14070000	13950000	16684000	C03665	--
pme3033	104	103.056	C4H9NO2	[M+H]+	N,N-Dimethylglycine	Amino acids and derivatives	Amino acids and derivatives	1118-68-9	A	1466800	1515000	1590300	986890	1285500	1170900	11366000	10508000	10936000	10523000	10396000	9628700	3934200	4025900	4296600	C01026	ko00260,ko01100
pme3146	145.07	146.06	C5H10N2O3	[M-H]-	Ureidoisobutyric acid	Organic acids	Organic acids	2905-86-4	B	10098	7647.1	8573.5	8034.5	8652.8	4074.2	12993	8008.7	9082.7	8125.7	14355	6423.5	13918	19250	23227	--	--
pme3154	147.07	148.064	C6H12O4	[M-H]-	(Rs)-Mevalonic acid	Organic acids	Organic acids	150-97-0	B	993500	1094300	926540	882690	859180	958020	1439900	1229800	1418100	1173400	1241500	1116800	966540	1126400	1531900	--	--
pme3174	324	323.037	C9H14N3O8P	[M+H]+	Cytidine 5'-monophosphate(Cytidylic acid)	Nucleotides and derivatives	Nucleotides and derivatives	63-37-6	B	408860	286550	325250	370890	567050	364570	259700	256630	350240	317020	465610	384820	354520	401240	432810	C00055	ko00240,ko01100
pme3184	332	331.053	C10H14N5O6P	[M+H]+	2'-Deoxyadenosine-5'-monophosphate	Nucleotides and derivatives	Nucleotides and derivatives	653-63-4	B	23047000	26529000	26227000	22874000	27801000	27656000	18674000	15087000	18025000	17388000	17739000	14763000	19302000	19705000	20617000	C00360	ko00230,ko01100
pme3188	323	324.021	C9H13N2O9P	[M-H]-	Uridine 5'-monophosphate	Nucleotides and derivatives	Nucleotides and derivatives	58-97-9	B	1886600	2154600	1973700	1869000	1983000	1926500	2182700	2030400	2166200	3054800	3299400	3077000	2280400	2413600	2437000	C00105	ko00240,ko01100
pme3193	116	117.036	C4H7NO3	[M-H]-	N-Acetylglycine	Amino acids and derivatives	Amino acids and derivatives	543-24-8	B	14352	16114	21661	35411	33744	38270	54208	50190	61413	74767	78977	69889	36281	24797	35758	--	--
pme3207	141.03	142.021	C6H6O4	[M-H]-	Trans,trans-Muconic acid	Organic acids	Organic acids	3588-17-8	A	4780100	4856800	5094400	5416500	6361800	5997200	3209500	3018700	3088500	3145900	3197500	3011800	4408100	4240700	4750300	--	--
pme3279	287	286.038	C15H10O6	[M+H]+	2'-Hydroxygenistein	Flavonoids	Isoflavones	1156-78-1	A	8693300	8660100	8951800	9905100	9308800	9750900	2319100	2546700	2273200	2596300	2334300	2540400	7255900	6223300	6728700	C12134	ko00943
pme3337	384	383.09	C14H17N5O8	[M+H]+	N6-Succinyl Adenosine	Nucleotides and derivatives	Nucleotides and derivatives	4542-23-8	A	36290000	36188000	38818000	37989000	36346000	40120000	30538000	30449000	30771000	33590000	34037000	33227000	35977000	32083000	34100000	--	--
pme3382	160	161.059	C6H11NO4	[M-H]-	N-Acetylthreonine	Amino acids and derivatives	Amino acids and derivatives	17093-74-2	B	1122400	1165200	1146600	1186300	1388600	1355500	952540	904510	980800	1090100	1145700	1083200	930770	1035400	1039200	--	--
pme3388	189	188.114	C7H16N4O2	[M+H]+	H-HomoArg-OH	Amino acids and derivatives	Amino acids and derivatives	156-86-5	A	4028300	4262200	4071000	6528200	7249100	7030000	20164000	18943000	21045000	20766000	20288000	19862000	9800700	9946400	10167000	C01924	--
pme3391	479.12	479.119	C22H23O12+	[M]+	Petunidin 3-O-glucoside	Flavonoids	Anthocyanins	6988-81-4	B	853080	758770	889470	724130	860830	872540	9	9	9	328170	348690	273750	635940	771020	710680	C12139	ko00942
pme3443	207.1	208.064	C11H12O4	[M-H]-	Sinapinaldehyde	Phenolic acids	Phenolic acids	4206-58-0	B	696740	751100	505070	805360	860970	739620	919670	896810	618210	927680	1063000	1169700	472440	557400	983460	--	--
pme3459	317.2	316.185	C20H28O3	[M+H]+	Caffeyl alcohol	Phenolic acids	Phenolic acids	469-83-0	B	433140	436550	283880	432790	524050	510980	168820	145790	156370	215660	217200	206020	377310	401710	381040	C09066	--
pme3705	193.14	194.033	C6H10O7	[M-H]-	D-Glucoronic acid	Others	Saccharides and Alcohols	6556-12-3	B	348060	380980	363860	407710	384680	381690	396430	386960	397780	444300	471040	468180	371990	354670	344840	C00191	ko00040,ko00053,ko00520,ko00562,ko01100
pme3732	244.09	243.073	C9H13N3O5	[M+H]+	Cytidine	Nucleotides and derivatives	Nucleotides and derivatives	65-46-3	B	332610	277880	373760	508400	519090	375060	280900	350750	490470	910140	577820	538340	256870	488780	374500	C00475	ko00240,ko01100,ko02010
pme3961	252	251.089	C10H13N5O3	[M+H]+	Deoxyadenosine	Nucleotides and derivatives	Nucleotides and derivatives	958-09-8	B	639950	711980	943650	644230	639840	314200	111440	100410	109220	131770	188280	137660	406150	367680	396980	C00559	ko00230,ko01100,ko02010
pme3967	312	311.107	C12H17N5O5	[M+H]+	2-(Dimethylamino)guanosine	Nucleotides and derivatives	Nucleotides and derivatives	2140-67-2	B	860180	895940	946800	1379800	1396500	1343900	1045100	1112600	1043900	2194200	2197900	2281700	1413300	1303100	1369100	--	--
pme3968	166	165.057	C6H7N5O	[M+H]+	7-Methylguanine	Nucleotides and derivatives	Nucleotides and derivatives	578-76-7	B	202820	348620	341860	195070	281860	153720	201960	178800	185370	263030	367940	179090	236370	247780	262860	C02242	--
pmf0203	463.12	463.124	C22H23O11+	[M]+	Peonidin 3-O-glucoside	Flavonoids	Anthocyanins	68795-37-9	B	244340	258700	238770	227130	247760	253950	187420	179270	134530	105760	223610	205130	227380	255000	303880	C12141	ko00942
pmf0359	325.08	324.07	C15H16O8	[M+H]+	Skimmin	Lignans and Coumarins	Coumarins	93-39-0	A	45262000	45145000	43710000	39131000	42401000	46227000	7624800	7607200	7648900	8371100	8012400	7404000	41172000	40958000	39447000	--	--
pmf0440	163.1	162.061	C10H10O2	[M+H]+	4-MethoxycinnaMaldehyde	Phenolic acids	Phenolic acids	1963-36-6	B	728780	931240	951870	888990	722920	962480	709860	600320	698680	631730	722740	589900	839780	822950	818670	--	--
pmf0608	161.03	162.026	C9H6O3	[M-H]-	Oxalic acid	Phenolic acids	Phenolic acids	93-35-6	B	277160	351440	320380	368490	408530	264090	204700	211850	178810	259910	269220	263950	693780	753910	783540	C09315	ko00940,ko01110
pmf0615	641.17	641.172	C28H33O17+	[M]+	Petunidin 3,5-O-diglucoside	Flavonoids	Anthocyanins	25846-73-5	B	13163	45789	36255	41748	61267	55001	31484	13793	25142	32267	31730	56276	40060	41240	59999	--	--
pmf0616	697.2	697.198	C31H37O18+	[M]+	Malvidin 3-O-(6''-acetylglucoside)-5-glucoside	Flavonoids	Anthocyanins	-	B	151190000	150120000	149200000	158710000	160390000	158250000	54433000	52871000	52272000	55113000	52094000	52707000	110770000	109550000	107470000	--	--
pmn001367	315.07	316.065	C13H16O9	[M-H]-	Protocatechuic acid-4-glucoside	Phenolic acids	Phenolic acids	-	A	14778000	13468000	11529000	13652000	16523000	17296000	15812000	14973000	15889000	18039000	18322000	18015000	13131000	14041000	16138000	--	--
pmn001375	535.18	536.163	C26H32O12	[M-H]-	1-Hydroxyterpinin monoglucoside	Lignans and Coumarins	Lignans	-	B	220540	207170	213700	156070	148330	152890	85945	104840	87421	103700	81828	108500	91000	123340	118180	--	--
pmn001382	515.12	516.105	C25H24O12	[M-H]-	Isochlorogenic acid A	Phenolic acids	Phenolic acids	2450-53-5	B	31088000	30812000	32741000	31283000	33664000	33143000	27868000	26257000	24646000	26401000	26748000	26320000	27747000	27649000	29738000	--	--
pmn001384	515.12	516.105	C25H24O12	[M-H]-	Isochlorogenic acid C	Phenolic acids	Phenolic acids	57378-72-0	B	30362000	33320000	32201000	31335000	34115000	34474000	26173000	27996000	23857000	25979000	27648000	26476000	27294000	28478000	29891000	--	--
pmn001419	325.09	326.085	C15H18O8	[M-H]-	1-O-[(E)-p-Cumaroyl]-β-D-glucopyranose	Phenolic acids	Phenolic acids	-	A	8671100	9329000	8939000	9657300	9926500	9732400	2696100	2570200	2479000	4469200	4880900	4894800	10523000	10175000	10518000	--	--
pmn001420	341.08	342.079	C15H18O9	[M-H]-	1-O-[(E)-Caffeoyl]-β-D-glucopyranose	Phenolic acids	Phenolic acids	-	A	41659000	58391000	45057000	43267000	45374000	48054000	21317000	19669000	18332000	21077000	18949000	19028000	51225000	54928000	54210000	--	--
pmn001471	405.1	406.073	C19H18O10	[M-H]-	Lancerin	Phenolic acids	Phenolic acids	81991-99-3	B	159460	143640	158900	160030	149670	128640	104070	112430	112110	117910	93862	106090	141630	126900	112490	C10075	--
pmn001495	329.2	330.251	C19H38O4	[M-H]-	Hexadecanoic acid 2,3-dihydroxypropyl ester	Lipids	Glycerol ester	542-44-9	A	334520	346800	346630	424760	458920	477920	519800	543080	572990	596160	601910	605650	346180	468270	465880	--	--
pmn001511	285.1	286.09	C13H18O7	[M-H]-	3-Hydroxy-5-Methylphenol-1-Oxy-β-D-Glucose	Phenolic acids	Phenolic acids	-	B	15950	4379.1	3542.4	12191	16718	17297	66255	81519	81221	86128	61713	65857	31746	21983	22881	--	--
pmn001517	329.1	330.113	C15H22O8	[M-H]-	3,4,5-Trimethoxyphenyl-β-D-Glucopyranoside	Phenolic acids	Phenolic acids	-	B	14415000	14980000	14574000	16245000	17132000	17198000	48544000	48440000	48615000	51865000	51859000	52332000	26075000	24807000	26231000	--	--
pmn001518	331.1	332.059	C13H16O10	[M-H]-	1-O-Galloyl-β-D-glucose	Phenolic acids	Phenolic acids	-	B	114500	129110	56039	135270	61940	97745	32151	22135	51063	30065	41450	33039	94469	159930	134710	--	--
pmn001524	473	474.028	C21H14O13	[M-H]-	1,4-Trigallic acid	Phenolic acids	Phenolic acids	-	B	245670	243930	265530	267290	271540	281080	147700	178580	147750	157500	167180	155120	239360	228830	223650	--	--
pmn001578	255.23	256.219	C16H32O2	[M-H]-	Hexadecanoic acid	Lipids	Free fatty acids	57-10-3	A	174900000	145820000	151350000	144960000	158400000	140940000	123200000	189410000	174390000	187110000	213820000	212860000	123220000	115340000	174660000	C00249	ko00061,ko00062,ko00071,ko00073,ko01040,ko01100,ko01212
pmn001583	609.1	610.126	C27H30O16	[M-H]-	Bioquercetin	Flavonoids	Flavonols	52525-35-6	B	19901	12178	15870	16881	13589	94368	11449	23081	12395	9428.9	5854.2	9129.5	46976	33872	37312	--	--
pmn001606	309.3	310.262	C20H38O2	[M-H]-	Eicosenoic acid	Lipids	Free fatty acids	26764-41-0	B	809680	607990	886470	856010	495540	438590	2258400	3127800	4904900	4915900	4817100	4032000	1096500	1219200	1169500	C16526	ko01040
pmn001610	307.3	308.248	C20H36O2	[M-H]-	Eicosadienoic acid	Lipids	Free fatty acids	5598-38-9	B	314430	202920	211430	365550	291680	286690	184400	225780	213970	446870	340190	436330	185860	153390	163720	C16525	ko01040
pmn001627	331.1	332.059	C13H16O10	[M-H]-	Glucogallin	Phenolic acids	Phenolic acids	58511-73-2	A	181480	139700	139710	169610	129410	268650	47084	75284	74024	102680	71203	72440	189760	189320	193710	--	--
pmn001645	533.1	534.08	C24H22O14	[M-H]-	Isorhamnetin 3-O-β-(2''-O-acetyl-β-D-glucuronide)	Flavonoids	Flavonols	-	A	1477500	1660300	1521100	1979700	1900000	1708300	281470	347730	272160	337540	385350	302490	1194600	1225500	1310100	--	--
pmn001669	237.1	238.073	C12H14O5	[M-H]-	Methyl sinapate	Phenolic acids	Phenolic acids	20733-94-2	B	44379	37741	40252	55481	58605	60381	111620	112620	109120	133860	131080	133600	179400	197580	218900	--	--
pmn001672	547.2	548.146	C23H32O15	[M-H]-	β-D-Furanofructosyl-α-D-(3-mustard acyl)glucoside	Phenolic acids	Phenolic acids	-	B	160980	139340	163110	170000	146740	148700	571300	539030	538590	527540	570090	556330	272400	244560	245880	--	--
pmn001680	163.04	164.041	C9H8O3	[M-H]-	Coumaric acid	Phenolic acids	Phenolic acids	500-05-0	B	471570	496640	467020	546350	583400	583390	288140	257850	289030	270010	245150	304900	566380	662070	703410	--	--
pmn001681	165.09	166.09	C10H14O2	[M-H]-	1-(4-Methoxyphenyl)-1-propanol	Phenolic acids	Phenolic acids	5349-60-0	B	14712	11367	10324	14823	28215	11290	27240	12067	21891	40378	10252	19705	15387	14141	19804	--	--
pmn001682	179.03	180.035	C9H8O4	[M-H]-	Sorbic acid	Phenolic acids	Phenolic acids	110-44-1	A	41708000	69669000	76665000	29619000	42606000	4693000	18764000	11801000	11708000	18890000	21111000	4247300	52946000	48467000	52436000	--	--
pmn001686	287.23	288.208	C16H32O4	[M-H]-	10,16-Dihydroxy-palmitic acid	Lipids	Free fatty acids	3233-90-7	A	28399	31136	30017	34141	24560	34753	6196.4	6382.4	4693.8	6666.4	4947.7	4848.9	21341	20495	20693	--	--
pmn001688	295.23	296.214	C18H32O3	[M-H]-	9S-Hyroxy-10E,12E-octadecadienoic acid	Lipids	Free fatty acids	-	B	125730	126500	108890	168280	114130	177050	150890	165230	142050	240860	195710	231780	170030	164770	170430	--	--
pmn001694	329.23	330.217	C18H34O5	[M-H]-	9,10,13-Trihyroxy-11-octadecadienoic acid	Lipids	Free fatty acids	-	A	307370	331450	356550	462040	475490	468170	518850	528330	596130	583860	607270	587010	353070	499880	479300	--	--
pmn001698	447.1	448.082	C21H20O11	[M-H]-	Luteolin-7-O-β-D-glucuronide	Flavonoids	Flavonoid	-	A	7189100	6778200	4705600	6320900	5040300	7393100	6858200	7844100	6865900	8285500	8863400	6854700	7109100	4856000	5849900	--	--
pmn001713	593.17	594.132	C27H30O15	[M-H]-	Luteolin-7-O-β-D-rutinoside	Flavonoids	Flavonoid	-	B	1642800	1760300	1678700	1903700	1992100	2020500	1096900	1028900	1231300	1204000	883040	1120800	1546500	1724800	1703600	--	--
pmn001714	655.3	328.133	C16H24O7	[2M-H]-	3-Hydroxy-4-isopropylbenzylalchol 3-glucoside	Phenolic acids	Phenolic acids	-	B	5181.4	6355.6	9202.1	3372.5	8287.8	10063	15590	20056	18797	23543	23682	8269.6	12261	10488	12175	--	--
pmn001728	289.08	290.112	C15H18N2O4	[M-H]-	N-Acetyl-DL-tryptophan	Amino acids and derivatives	Amino acids and derivatives	87-32-1	A	103590	125220	121290	118430	135140	129670	559050	554740	496980	396610	501430	457140	191250	227300	201790	--	--
pmn001738	403.1	404.111	C17H24O11	[M-H]-	Oleoside 11-methyl ester	Phenolic acids	Phenolic acids	60539-23-3	B	101600	109380	87363	110040	118900	113520	47598	41663	51063	68826	74605	54442	74253	73871	69637	--	--
pmp000001	301.07	300.053	C16H12O6	[M+H]+	Hispidulin	Flavonoids	Flavonoid	1447-88-7	B	12691	28766	25428	20139	12591	9	88344	70519	54115	75690	69988	44253	39012	35468	31058	C10058	--
pmp000117	433.2	432.122	C22H24O9	[M+H]+	3,5,6,7,8,3′,4′-Heptamethoxyflavone	Flavonoids	Flavonols	1178-24-1	B	9	9	9	426150	190800	178990	9	22745	9	9	9	9	61934	56656	55619	--	--
pmp000120	463.1	462.096	C22H22O11	[M+H]+	Diosmetin-6-C-glucoside	Flavonoids	Flavonoid	-	A	317670	375970	355710	354520	395890	383100	4305800	3841700	3573300	4153900	4007000	4212500	1483500	1435400	1452900	--	--
pmp000126	611.2	610.126	C27H30O16	[M+H]+	Luteolin-6,8-di-C-glucoside	Flavonoids	Flavonoid	29428-58-8	B	152250000	153010000	155120000	155780000	156780000	155640000	50078000	49228000	45461000	49235000	45495000	48125000	111580000	104910000	104950000	--	--
pmp000127	625.2	624.14	C28H32O16	[M+H]+	Chysoeriol-6,8-di-C-glucoside	Flavonoids	Flavonoid carbonoside	-	B	3512200	3814400	3523500	4135800	3885800	3950500	20027000	19879000	19284000	19549000	20845000	20500000	7660000	7177300	7402300	--	--
pmp000191	475.12	474.096	C23H22O11	[M+H]+	6''-O-Acetylgenistin	Flavonoids	Isoflavones	73566-30-0	B	25678000	25417000	25279000	26884000	27572000	28643000	6764700	6483200	6280500	6769300	6556700	6715400	23729000	22411000	22004000	--	--
pmp000194	519.11	518.085	C24H22O13	[M+H]+	Malonyglygenistin	Flavonoids	Isoflavones	-	B	9846400	10705000	9212100	10851000	11272000	12777000	3710900	3762400	3131900	3407900	3384500	3543700	9163100	8617800	8673900	--	--
pmp000231	339.1	338.085	C16H18O8	[M+H]+	Trans-3-O-p-coumaric quinic acid	Phenolic acids	Phenolic acids	-	B	68836	68853	68757	60218	78649	59712	37871	10065	28102	9	9	9	86091	68717	72848	--	--
pmp000236	565.1	564.123	C26H28O14	[M+H]+	Apigenin-6-C-glucose-8-xylcose	Flavonoids	Flavonoid carbonoside	-	B	5852900	5701900	6101200	5878900	5985600	5891600	3948300	3999400	3873000	3900200	4018700	4223400	5396000	5194400	5130700	--	--
pmp000237	579.13	578.103	C26H26O15	[M+H]+	Apigenin-6-C-2-glucuronylxyloside	Flavonoids	Flavonoid carbonoside	-	B	256790	252180	223200	228770	257120	242090	268270	279710	245160	291190	264400	247900	244990	217960	191470	--	--
pmp000238	581.15	580.117	C26H28O15	[M+H]+	Luteolin 7-O-β-D-glucosyl-6-C-α-L-arabinose	Flavonoids	Flavonoid	-	B	2077300	2055300	2041200	2166800	2144200	2183900	568230	512020	500100	517600	511330	556910	1505400	1451600	1394500	--	--
pmp000239	595.13	594.097	C26H26O16	[M+H]+	Luteolin-6-C-5-glucuronylxyloside	Flavonoids	Flavonoid	-	B	91210	109500	63458	98487	92741	100310	55971	84135	51875	55034	62111	71202	112190	93865	59359	--	--
pmp000241	625.14	624.106	C27H28O17	[M+H]+	Luteolin-6-C-2-glucuronylglucoside	Flavonoids	Flavonoid	-	B	308550	301260	386360	307310	327830	322680	1018500	925240	1025800	1015900	1065900	953170	346630	348460	370180	--	--
pmp000251	207.1	224.093	C12H16O4	[M-H2O+H]+	E-6,7-Dihydroxydihydroligustilide	Others	Others	-	B	694210	700960	628820	623840	684330	645190	1842300	1899100	1847000	1636300	1632700	1584000	1187500	1142700	1177900	--	--
pmp000260	333.08	332.059	C13H16O10	[M+H]+	6-O-Galloyl-β-D-glucopyranoside	Phenolic acids	Phenolic acids	-	B	224720	232700	233550	224800	228660	251420	22257	31866	25579	29168	29759	28916	176760	174530	173370	--	--
pmp000411	565.15	564.123	C26H28O14	[M+H]+	Genistein 8-C-apiosyl(1→6)glucoside	Flavonoids	Flavonoid carbonoside	-	B	2283700	2215100	2267400	2317000	2503900	2491700	2889000	3002600	2753300	2692400	3021800	3080400	2362200	2369900	2294000	--	--
pmp000413	433.11	432.088	C21H20O10	[M+H]+	Genistein 8-C-glucoside	Flavonoids	Flavonoid carbonoside	66026-80-0	A	600040000	593990000	588220000	587520000	586720000	584390000	513430000	512820000	504230000	508390000	507400000	508410000	598430000	575260000	569070000	C10420	--
pmp000509	127.03	126.026	C6H6O3	[M+H]+	Maltol	Others	Others	118-71-8	B	350810	292060	334720	405290	350670	345650	9	9	9	9	9	9	311970	249410	260990	C11918	ko00523,ko01110
pmp000548	301.07	300.053	C16H12O6	[M+H]+	Pratensein	Flavonoids	Isoflavones	2284-31-3	B	11901	30582	23078	19634	8823.4	9	69862	58560	46945	69817	52879	47356	19834	29278	32208	C10520	ko00943
pmp000549	431.13	430.108	C22H22O9	[M+H]+	Formononetin 7-O-β-D-glycoside	Flavonoids	Isoflavones	486-62-4	B	73800	89780	84327	75942	82036	83365	287490	283100	254060	285140	300500	297070	153300	160040	132510	C10509	ko00943
pmp000571	271.06	270.044	C15H10O5	[M+H]+	Apigenin	Flavonoids	Flavonoid	520-36-5	B	123960	224910	178240	102510	103260	9	83530	42213	27848	75146	56231	9	127290	127970	110000	C01477	ko00941,ko00943,ko00944,ko01100,ko01110
pmp000581	475.12	474.096	C23H22O11	[M+H]+	Apigenin-7-O-(6'-O-acetyl)-β-D-glucoside	Flavonoids	Flavonoid	-	B	28990000	29150000	28736000	30999000	30949000	31908000	7558800	7407300	7061100	7571100	7150400	7545900	26658000	25490000	25289000	--	--
pmp000585	519.11	518.085	C24H22O13	[M+H]+	Apigenin-7-O-(6-O-Malonyl Glucoside)	Flavonoids	Flavonoid	-	B	752520	847870	823330	913480	873500	816240	333250	272300	283160	238680	255850	257150	722290	619100	697490	--	--
pmp000587	535.11	534.08	C24H22O14	[M+H]+	Luteolin-7-O-(6'-O-malonyl)-β-D-glucoside	Flavonoids	Flavonoid	-	B	3592600	3565800	3479800	4160200	3795000	4252100	1217500	1149000	1106400	1235400	1062200	1021900	2995900	2927900	2873600	--	--
pmp000595	611.16	610.126	C27H30O16	[M+H]+	Luteolin-7,3'-Di-O-β-D-Glucoside	Flavonoids	Flavonoid	257-724-7	A	80951000	80826000	77917000	79833000	85806000	83128000	27943000	27509000	26894000	27053000	25839000	27608000	55190000	59849000	56914000	--	--
pmp000700	449.1	448.082	C21H20O11	[M+H]+	Isoorientin	Flavonoids	Flavonoid carbonoside	4261-42-1	A	605900000	600540000	598010000	580940000	597770000	594260000	427870000	427780000	418350000	439830000	417660000	424380000	614680000	571570000	562040000	C01821	--
pmp000702	536.19	518.137	C22H30O14	[M+NH4]+	3'-O-D-glucosylgentiopicroside	Terpenoids	Sesquiterpenoids	-	A	367740	337400	363300	411780	393220	400610	299250	275620	296360	249430	228450	249040	363890	354270	377120	--	--
pmp000967	205.1	204.08	C11H12N2O2	[M+H]+	L-Tryptophan	Amino acids and derivatives	Amino acids and derivatives	73-22-3	A	472200000	480420000	468220000	601360000	632950000	627580000	634240000	626090000	612010000	702840000	697760000	699450000	601750000	581540000	576420000	C00078	ko00260,ko00380,ko00400,ko00901,ko00966,ko00970,ko00998,ko01100,ko01110,ko01210,ko01230
pmp001086	127	126.026	C6H6O3	[M+H]+	5-Hydroxymethylfurfural	Phenolic acids	Phenolic acids	67-47-0	B	354940	274300	304970	308830	421110	412930	351640	452070	394460	381320	338620	404260	301170	396870	317120	C11101	--
pmp001105	757.22	756.175	C33H40O20	[M+H]+	Kaempferol-3-neohesperidoside-7-glucoside	Flavonoids	Flavonols	-	B	264150	273410	247460	253470	423360	328460	265310	450570	422630	378260	394980	455160	386720	327820	406280	--	--
pmp001106	595.17	594.132	C27H30O15	[M+H]+	Vitexin-2-O-D-glucopyranoside	Flavonoids	Flavonoid carbonoside	-	B	5784600	6242700	6153700	6693700	6712200	6739400	3141200	3357000	3128700	3265300	3201100	3185700	5755700	5486700	5296000	--	--
pmp001107	757.22	756.175	C33H40O20	[M+H]+	Kaempferol-3-rutinoside-7-glucoside	Flavonoids	Flavonols	-	B	176710	221200	147740	134930	182050	188730	133250	138940	133110	129070	124410	156680	139640	112610	160790	--	--
pmp001110	535.14	534.114	C25H26O13	[M+H]+	Apigenin-6-C-β-D-xyloside-8-C-β-Darabinoside	Flavonoids	Flavonoid carbonoside	-	B	341700000	351440000	338850000	349800000	345780000	350120000	235260000	225030000	214630000	231190000	220820000	232500000	306590000	313690000	308210000	--	--
pmp001126	285.08	284.058	C16H12O5	[M+H]+	7-Hydroxy-5,6-dimethoxy-1,4-phenanthrenequinone	Quinones	PhenAnthraquinones	-	B	43563	39850	24422	42396	48586	46428	18308	18311	22992	21586	26732	22104	66697	52717	65849	--	--
pmp001198	132.1	131.085	C6H13NO2	[M+H]+	6-Deoxyfagomine	Alkaloids	Alkaloids	197449-09-5	A	8288300	8942800	8806200	20869000	22859000	22934000	30167000	31141000	28886000	33916000	33194000	35169000	21293000	20622000	22364000	--	--
pmp001200	314.1	313.117	C18H19NO4	[M+H]+	Methoxy-N-Caffeoyltyramine	Alkaloids	Phenolamine	-	A	142660	138240	165660	188480	169150	123680	4786300	4439700	4611700	4060300	3827900	3981200	1463600	1443000	1406000	--	--
pmp001204	299.1	298.073	C17H14O5	[M+H]+	Apigenin-7,4'-dimethylether	Flavonoids	Flavonoid	5128-44-9	B	17884	15674	11992	17973	17391	22845	8077.1	10044	8608.6	14744	15032	12683	25440	20335	23247	--	--
pmp001223	339.1	338.101	C20H18O5	[M+H]+	Psoralenol	Flavonoids	Isoflavones	70522-30-4	B	187780	192210	195190	226800	202730	211800	9	9	9	9	9	9	115130	100030	115200	--	--
pmp001250	520.34	520.304	C26H51NO7P+	[M]+	PC(18:2)	Lipids	PC	-	A	182750000	163150000	183600000	110230000	153980000	156180000	208370000	214130000	209620000	183900000	186600000	178210000	183430000	185640000	187080000	--	--
pmp001251	520.34	520.304	C26H51NO7P+	[M]+	PC(18:2)isomer	Lipids	PC	-	A	386260000	369530000	375040000	398620000	312210000	377750000	375770000	381550000	354750000	367770000	344830000	365380000	373520000	365820000	357220000	--	--
pmp001255	314.14	313.131	C18H19NO4	[M+H]+	N-Trans-feruloyltyramine	Alkaloids	Phenolamine	66648-43-9	A	39543	41046	49993	48617	55974	41460	2377700	2636300	3047900	2670400	2512400	2815500	893480	828590	837500	C02717	--
pmp001256	314.14	313.131	C18H19NO4	[M+H]+	N-Cis-feruloyltyramine	Alkaloids	Phenolamine	80510-09-4	A	336250	390700	440710	475610	407800	340120	21990000	21118000	22048000	19104000	19007000	19901000	7184700	6717700	6670900	--	--
pmp001257	272.22	271.194	C15H29NO3	[M+H]+	Tridecanoyl glycine	Amino acids and derivatives	Amino acids and derivatives	-	A	157220	110390	151120	115500	140800	121420	415140	455150	372980	471780	291860	254840	1054100	1055300	1210100	--	--
pmp001269	286.31	285.278	C18H39NO	[M+H]+	Hexadecyl ethanolamine	Others	Others	-	A	9	9	9	9	9	9	4541300	8946000	9754000	6652800	7321400	7357500	871000	921180	989250	--	--
pmp001270	494.33	493.282	C24H48NO7P	[M+H]+	LysoPC(16:1)	Lipids	LPC	-	A	9	9	9	9	9	9	63709000	73772000	68733000	65721000	73468000	76667000	22711000	22493000	22333000	--	--
pmp001271	679.39	678.339	C33H58O14	[M+H]+	2,3-Dihydroxypropyl-9,12-octadecadienoate-hexose-hexose	Lipids	Free fatty acids	-	B	10786	9543.9	12038	12708	14656	20092	6995.7	9060.5	3360.3	7137.3	4316.3	8396.4	19301	11860	19779	--	--
pmp001272	478.29	477.253	C23H44NO7P	[M+H]+	3-{(2-Aminoethoxy)(hydroxy)phosphoryl]oxy}-2-12-octadecadienoate	Alkaloids	Alkaloids	-	A	32637000	24639000	29510000	22943000	19657000	24566000	32245000	38651000	33335000	28677000	27233000	24548000	33693000	32394000	32933000	--	--
pmp001273	520.34	519.296	C26H50NO7P	[M+H]+	LysoPC(18:2)	Lipids	LPC	-	A	177690000	160690000	176570000	115410000	153450000	150410000	207810000	212290000	208970000	179210000	186730000	171060000	186000000	186940000	189970000	--	--
pmp001274	542.32	541.282	C28H48NO7P	[M+H]+	2-Hydroxy-5,8,11,14,17-icosapentaenoyloxy ]propyl-2-(trimethylammonio)ethyl phosphate	Alkaloids	Alkaloids	-	A	33736000	27605000	31268000	25119000	25210000	27572000	32717000	34283000	31458000	29601000	27856000	25458000	33132000	31409000	31880000	--	--
pmp001275	672.42	671.363	C31H61O14N	[M+H]+	3-Hydroxypropyl palmitate glc-glucosamine	Alkaloids	Alkaloids	-	A	2800200	1540800	1840900	1573200	1062400	1558000	1436900	2131800	1719700	1662200	1480400	1360100	1016500	813040	889990	--	--
pmp001276	677.37	676.324	C33H56O14	[M+H]+	2,3-Dihydroxypropyl-9,12,15-octadecatrienoate-hexose-hexose	Lipids	Free fatty acids	-	A	126560000	76195000	98926000	77698000	59032000	74154000	50828000	103740000	85560000	79648000	81562000	71792000	55363000	46761000	45797000	--	--
pmp001277	454.3	453.253	C21H44NO7P	[M+H]+	3-{(2-Aminoethoxy)(hydroxy)phosphoryl]oxy}-2-hydroxypropyl palmitate	Alkaloids	Alkaloids	-	A	199830000	126920000	160820000	124030000	81396000	104480000	135610000	264190000	238870000	184720000	195450000	186610000	95128000	88053000	85605000	--	--
pmp001281	522.36	521.311	C26H52NO7P	[M+H]+	LysoPC(18:1)	Lipids	LPC	-	A	19446000	15557000	17174000	12907000	16547000	16627000	18323000	21888000	20593000	22832000	24960000	20511000	18261000	19643000	20091000	--	--
pmp001282	544.34	543.296	C28H50NO7P	[M+H]+	Propyl2-(trimethylammonio)ethyl phosphate	Others	Others	-	A	2398000	1792900	2184200	1800000	2113800	2227700	1537300	1431600	1288000	1803800	1877400	1815800	2643000	2228800	2351300	--	--
pmp001283	355.29	354.251	C21H38O4	[M+H]+	Glyceryl linoleate	Lipids	Glycerol ester	26545-74-4	B	295410	234520	215550	215440	153590	276460	163890	169720	137810	179480	191080	134290	392140	309140	297260	--	--
pmp001285	149.02	148.012	C8H4O3	[M+H]+	Phthalic anhydride	Phenolic acids	Phenolic acids	85-44-9	A	18766000	20406000	17878000	23908000	18938000	20747000	12535000	12593000	12614000	11718000	16386000	14548000	18564000	19135000	19524000	--	--
pmp001286	524.37	523.325	C26H54NO7P	[M+H]+	LysoPC(18:0)	Lipids	LPC	-	A	45863000	26983000	35656000	28336000	17465000	19617000	32096000	70203000	62159000	43229000	46949000	45101000	20346000	19775000	16466000	--	--
pmp001287	120.08	119.067	C8H9N	[M+H]+	N-Benzylmethylene isomethylamine	Alkaloids	Alkaloids	-	A	222540000	225210000	217260000	459410000	472350000	485070000	415000000	423730000	401300000	534300000	539140000	536660000	428500000	413480000	434890000	--	--
