# Supplementary material for: Efficient Accumulation of Amylopectin and Its Molecular Mechanism in the Submerged Duckweed Mutant
Source: Int J Mol Sci. 2023 Feb 2;24(3):2934. doi: 10.3390/ijms24032934 (PMC9917893; doi:10.3390/ijms24032934)
Supplement: Supplementary file 1 [file ijms-24-02934-s001.zip › Table S2 The differentially accumulated metabolites (DAMs) in the sub-1 mutant.xlsx]

## Sheet: CK-0H vs sub1-0H
Index	Formula	Compounds	Class I	Class II	CAS	Level	CK0H-1	CK0H-2	CK0H-3	FS75-0H-1	FS75-0H-2	FS75-0H-3	VIP	Fold_Change	Log2FC	Type
pmp001270	C24H48NO7P	LysoPC(16:1)	Lipids	LPC	-	A	9	9	9	63709000	73772000	68733000	1.14831	7.63756e+06	22.8647	up
pmp001269	C18H39NO	Hexadecyl ethanolamine	Others	Others	-	A	9	9	9	4541300	8946000	9754000	1.14754	860789	19.7153	up
mws0027	C9H10O5	Syringic acid	Phenolic acids	Phenolic acids	530-57-4	B	9	9	9	211900	200350	204540	1.14838	22844.1	14.4795	up
pme0282	C8H6O4	Phthalic acid	Organic acids	Organic acids	88-99-3	A	9	9	9	128060	76540	110480	1.14802	11669.6	13.5105	up
YC512117	C18H28O2	Octadecatetraenoic acid	Lipids	Free fatty acids	20290-75-9	B	9	9	9	59308	52408	50485	1.14832	6007.44	12.5525	up
pmb0776	C20H20N2O3	N-Feruloyl tryptamine	Alkaloids	Phenolamine	53905-13-8	A	214920	462110	257600	236740000	220810000	201400000	1.14552	705.038	9.46156	up
pmb0770	C20H20N2O4	N-Feruloyl serotonin	Alkaloids	Phenolamine	68573-23-9	A	173630	158170	179080	45364000	47122000	46687000	1.14823	272.418	8.08968	up
pmb0774	C10H12N2O	N-Hydroxy tryptamine	Others	Others	-	A	1953800	1844300	2037200	368190000	340500000	383280000	1.14831	187.132	7.54791	up
pme2024	C10H12N2O	Serotonin	Alkaloids	Plumerane	50-67-9	A	2620800	2489400	2822100	377580000	378890000	369280000	1.14823	141.92	7.14893	up
mws0005	C10H12N2	Tryptamine	Alkaloids	Plumerane	61-54-1	A	1232100	1428200	1557400	177870000	175940000	176330000	1.14798	125.694	6.97377	up
pmp001255	C18H19NO4	N-Trans-feruloyltyramine	Alkaloids	Phenolamine	66648-43-9	A	39543	41046	49993	2377700	2636300	3047900	1.14707	61.7382	5.94809	up
pmp001256	C18H19NO4	N-Cis-feruloyltyramine	Alkaloids	Phenolamine	80510-09-4	A	336250	390700	440710	21990000	21118000	22048000	1.14762	55.8005	5.80221	up
pmp001200	C18H19NO4	Methoxy-N-Caffeoyltyramine	Alkaloids	Phenolamine	-	A	142660	138240	165660	4786300	4439700	4611700	1.1478	30.9873	4.95361	up
pme3011	C4H9NO2	γ-Aminobutyric acid	Organic acids	Organic acids	56-12-2	B	856690	1020200	816250	19745000	19332000	20339000	1.1473	22.062	4.46349	up
pmb0423	C10H10O4	Hydroxy-methoxycinnamate	Phenolic acids	Phenolic acids	-	A	668330	668840	651850	14339000	14649000	14724000	1.14832	21.9767	4.4579	up
pmb0608	C25H24O14	Chrysoeriol O-malonylhexoside	Flavonoids	Flavonoid	-	B	165190	134840	172500	3171400	3305900	2879700	1.14626	19.8019	4.30757	up
pme0008	C6H13N3O3	L-Citrulline	Amino acids and derivatives	Amino acids and derivatives	372-75-8	A	2112500	1544500	1668900	34402000	35544000	32091000	1.14555	19.1586	4.25992	up
pme0085	C18H16O8	Rosmarinic acid	Phenolic acids	Phenolic acids	537-15-5	B	30152	24024	19993	359220	356400	341840	1.14355	14.2574	3.83364	up
pmb0542	C24H23O14+	Cyanidin 3-O-(6''-Malonylglucoside)	Flavonoids	Anthocyanins	171828-62-9	B	687360	369020	579150	7623900	7522100	7181600	1.13694	13.6516	3.771	up
pmp000120	C22H22O11	Diosmetin-6-C-glucoside	Flavonoids	Flavonoid	-	A	317670	375970	355710	4305800	3841700	3573300	1.14634	11.1696	3.4815	up
Lmnp002845	C22H22O11	5,7,4'-trihydroxy-6-methoxyflavone-8-C-β-D-glucoside	Flavonoids	Flavonoid carbonoside	-	B	965060	980390	1004600	10981000	10345000	10959000	1.14832	10.9439	3.45205	up
pme0006	C5H9NO2	L-Proline	Amino acids and derivatives	Amino acids and derivatives	147-85-3	A	24992000	25049000	22831000	244240000	249780000	237650000	1.14775	10.0405	3.32776	up
mws0260	C6H14N4O2	L-(+)-Arginine	Amino acids and derivatives	Amino acids and derivatives	74-79-3	A	89427000	94232000	86289000	867040000	898710000	856020000	1.14787	9.71213	3.27979	up
pmn001511	C13H18O7	3-Hydroxy-5-Methylphenol-1-Oxy-β-D-Glucose	Phenolic acids	Phenolic acids	-	B	15950	4379.1	3542.4	66255	81519	81221	1.07211	9.59282	3.26195	up
pme0193	C5H10N2O3	L-Glutamine	Amino acids and derivatives	Amino acids and derivatives	56-85-9	A	10165000	9683300	9795100	98249000	97380000	87569000	1.14749	9.55349	3.25603	up
pme0026	C6H14N2O2	L-(+)-Lysine	Amino acids and derivatives	Amino acids and derivatives	56-87-1	B	9701600	9632100	9439500	93914000	95341000	85309000	1.1476	9.54235	3.25434	up
mws0890	C3H7NO3	Serine	Amino acids and derivatives	Amino acids and derivatives	312-84-5	B	15902	13060	13331	137470	137610	124120	1.1458	9.43891	3.23862	up
pme0057	C4H9NO2S	DL-Homocysteine	Amino acids and derivatives	Amino acids and derivatives	6027-13-0	B	115700	120700	93388	1029500	1089100	964860	1.14462	9.34982	3.22494	up
pmb0382	C19H14O6	O-Feruloyl 4-hydroxylcoumarin	Lignans and Coumarins	Coumarins	-	A	61042	61322	65008	455560	573500	698160	1.14112	9.21813	3.20447	up
mws0371	C22H32O2	Cis-4,7,10,13,16,19-Docosahexaenoic Acid(C22:6n3)	Lipids	Free fatty acids	6217-54-5	B	17189	17355	19385	130480	153410	149650	1.14607	8.03909	3.00703	up
pme0274	C6H13NO2	6-Aminocaproic acid	Organic acids	Organic acids	60-32-2	B	4694900	4554700	3319900	34177000	28658000	29007000	1.13961	7.30673	2.86923	up
mws0216	C5H9NO3	Trans-4-Hydroxy-L-proline	Amino acids and derivatives	Amino acids and derivatives	51-35-4	B	21724000	19456000	12881000	148990000	114640000	125250000	1.13089	7.19336	2.84666	up
pme3033	C4H9NO2	N,N-Dimethylglycine	Amino acids and derivatives	Amino acids and derivatives	1118-68-9	A	1466800	1515000	1590300	11366000	10508000	10936000	1.14795	7.17613	2.84321	up
mws0344	C5H10O6	D-Xylonic acid	Organic acids	Organic acids	526-91-0	A	7337500	7769900	7559700	56215000	50766000	46053000	1.1461	6.75137	2.75518	up
mws0124	C13H14N2O3	N-(3-Indolylacetyl)-L-alanine	Amino acids and derivatives	Amino acids and derivatives	57105-39-2	B	106070	138890	137620	853490	759580	768030	1.14253	6.2238	2.63779	up
mws0117	C9H10O4	Homovanillic acid	Phenolic acids	Phenolic acids	306-08-1	B	41412	43957	47911	265140	262960	232260	1.14551	5.70498	2.51222	up
mws1589	C18H32O16	Panose	Others	Saccharides and Alcohols	33401-87-5	B	232650	243080	178490	1362100	1204000	1021400	1.13545	5.48363	2.45513	up
pmp000127	C28H32O16	Chysoeriol-6,8-di-C-glucoside	Flavonoids	Flavonoid carbonoside	-	B	3512200	3814400	3523500	20027000	19879000	19284000	1.14766	5.45525	2.44765	up
mws0254	C6H9N3O2	L-Histidine	Amino acids and derivatives	Amino acids and derivatives	71-00-1	B	1939900	2043600	1762300	10617000	10482000	9636800	1.1459	5.34926	2.41934	up
mws0281	C6H8O7	Citric Acid	Organic acids	Organic acids	77-92-9	A	125600000	110200000	98470000	613190000	551670000	565550000	1.14339	5.17668	2.37203	up
Zmhp002897	C28H32O16	Isochrysoeriol C-hexosyl-O-hexoside	Flavonoids	Flavonoid	-	B	1424900	1388500	1616400	7813900	7617800	7447500	1.1464	5.16484	2.36872	up
mws4176	C12H16N2O3	Alanylphenylalanine	Amino acids and derivatives	Amino acids and derivatives	1999-45-7	B	196980	169940	201810	963890	894800	1029100	1.14483	5.07761	2.34415	up
mws5035	C15H22N2O3	Leucylphenylalanine	Amino acids and derivatives	Amino acids and derivatives	56217-82-4	B	488150	432320	489890	2240900	2235200	2401000	1.14645	4.87613	2.28574	up
pme3388	C7H16N4O2	H-HomoArg-OH	Amino acids and derivatives	Amino acids and derivatives	156-86-5	A	4028300	4262200	4071000	20164000	18943000	21045000	1.14757	4.86608	2.28276	up
Lmnp002584	C28H32O16	5,7,4'-trihydroxy-6-methoxyflavone-8-C-[β-D-glucosyl-(1-2)]-β-D-glucoside	Flavonoids	Flavonoid carbonoside	-	B	1729800	1751300	1531200	8205400	7851700	7900700	1.14649	4.7798	2.25695	up
pmb0541	C30H33O19+	Cyanidin 3-O-(6''-Malonylglucoside)-5-Glucoside	Flavonoids	Anthocyanins	-	B	78218	82273	96751	412520	427350	387650	1.14367	4.77185	2.25455	up
mws0250	C9H11NO3	L-(-)-Tyrosine	Amino acids and derivatives	Amino acids and derivatives	60-18-4	A	52573000	57134000	53977000	250940000	269320000	249490000	1.14698	4.70266	2.23348	up
pmn001728	C15H18N2O4	N-Acetyl-DL-tryptophan	Amino acids and derivatives	Amino acids and derivatives	87-32-1	A	103590	125220	121290	559050	554740	496980	1.14353	4.60089	2.20191	up
pmn001606	C20H38O2	Eicosenoic acid	Lipids	Free fatty acids	26764-41-0	B	809680	607990	886470	2258400	3127800	4904900	1.08579	4.46635	2.1591	up
pmb3000	C24H24O12	Chrysoeriol O-acetylhexoside	Flavonoids	Flavonoid	-	B	1320800	1365700	1288500	6147300	5773400	5552500	1.14716	4.39577	2.13612	up
Hmcp001859	C28H32O16	isorhamnetin-O-rutinoside	Flavonoids	Flavonoid	-	B	1425800	1639000	1912500	7305000	7042900	7258800	1.14108	4.34105	2.11804	up
mws0275	C4H6O5	L-(-)-Malic acid	Organic acids	Organic acids	636-61-3	A	41212000	35685000	36628000	168410000	164860000	157820000	1.14571	4.32583	2.11298	up
Zmhn002227	C17H22O10	Sinapic acid-hexoside	Phenolic acids	Phenolic acids	-	B	2647000	2292000	2125000	10350000	11061000	8983900	1.13917	4.30279	2.10527	up
mws0671	C4H9NO3	L-Homoserine	Organic acids	Organic acids	672-15-1	B	1645700	1513200	1323200	5450300	7253100	6542800	1.13571	4.29401	2.10233	up
mws0120	C8H20NO6P	Choline alfoscerate	Lipids	PC	28319-77-9	B	122140	109440	122570	566340	570480	371940	1.12415	4.26023	2.09093	up
Zmhn002513	C17H22O10	Isosinapic acid-hexoside	Phenolic acids	Phenolic acids	-	B	4293200	4219100	3988600	16652000	17595000	17650000	1.14726	4.15146	2.05362	up
mws4085	C11H12O5	Sinapic acid	Phenolic acids	Phenolic acids	530-59-6	A	17171	41792	32372	157300	91546	128850	1.06022	4.13528	2.04799	up
pme2566	C8H14N2O5	(5-L-Glutamyl)-L-amino acid	Amino acids and derivatives	Amino acids and derivatives	5875-41-2	B	16718	31692	15480	85189	94082	78845	1.09285	4.04001	2.01436	up
mws0256	C5H11NO2	L-Valine	Amino acids and derivatives	Amino acids and derivatives	72-18-4	A	82251000	83741000	83920000	329520000	345000000	321880000	1.1476	3.987	1.9953	up
Lmhn003074	C14H14O8	Feruloylmalic acid	Phenolic acids	Phenolic acids	-	B	25003000	36103000	40189000	133910000	137730000	131580000	1.12503	3.98065	1.993	up
pme2634	C5H11NO2	DL-Norvaline	Amino acids and derivatives	Amino acids and derivatives	760-78-1	B	85091000	87471000	86361000	343690000	351060000	328400000	1.14764	3.95156	1.98242	up
mws0636	C18H20N2O3	Phe-Phe	Amino acids and derivatives	Amino acids and derivatives	2577-40-4	B	32427	28290	39173	113800	136270	143130	1.13187	3.93633	1.97685	up
mws0582	C11H19N3O6S	S-(methyl)glutathione	Amino acids and derivatives	Amino acids and derivatives	2922-56-7	A	182470	238900	221740	815590	873200	838890	1.14014	3.9304	1.97468	up
Qingke_Rfmb320-1-3	C7H13NO2	1,2-N-Methylpipecolic acid	Amino acids and derivatives	Amino acids and derivatives	7730-87-2	B	448790	385570	411380	1695600	1715600	1455500	1.14202	3.90667	1.96594	up
pmb2591	C13H14N2O3	Acetyltryptophan	Amino acids and derivatives	Amino acids and derivatives	2280-01-5	A	18213000	18698000	18825000	72597000	72454000	70748000	1.14813	3.87181	1.95301	up
pme1210	C5H11NO2S	L-Methionine	Amino acids and derivatives	Amino acids and derivatives	63-68-3	A	4367800	4804700	4692300	17228000	16989000	16910000	1.14732	3.68754	1.88266	up
mws5042	C11H14N2O3	Glycylphenylalanine	Amino acids and derivatives	Amino acids and derivatives	721-66-4	B	353430	311770	357470	1175100	1304000	1215200	1.144	3.61241	1.85296	up
pme1002	C8H11NO	L-Tyramine	Amino acids and derivatives	Amino acids and derivatives	51-67-2	A	5748700	5044600	5601400	19695000	19853000	19165000	1.1458	3.58122	1.84045	up
pmn001672	C23H32O15	β-D-Furanofructosyl-α-D-(3-mustard acyl)glucoside	Phenolic acids	Phenolic acids	-	B	160980	139340	163110	571300	539030	538590	1.14431	3.55808	1.8311	up
pmp001198	C6H13NO2	6-Deoxyfagomine	Alkaloids	Alkaloids	197449-09-5	A	8288300	8942800	8806200	30167000	31141000	28886000	1.14668	3.46403	1.79245	up
pmb3107	C15H20O10	Syringic acid O-glucoside	Phenolic acids	Phenolic acids	-	B	19567	23768	20738	75597	75068	70674	1.14276	3.45448	1.78847	up
mws0277	C7H12O6	Kinic acid	Organic acids	Organic acids	77-95-2	B	9377000	9294200	8856500	31048000	29822000	33713000	1.14629	3.43592	1.7807	up
pme0500	C18H32O16	D-(+)-Melezitose	Others	Saccharides and Alcohols	597-12-6	B	46666	44421	40919	170550	146920	128170	1.13545	3.37591	1.75528	up
pmp000549	C22H22O9	Formononetin 7-O-β-D-glycoside	Flavonoids	Isoflavones	486-62-4	B	73800	89780	84327	287490	283100	254060	1.14067	3.32645	1.73398	up
pmn001517	C15H22O8	3,4,5-Trimethoxyphenyl-β-D-Glucopyranoside	Phenolic acids	Phenolic acids	-	B	14415000	14980000	14574000	48544000	48440000	48615000	1.14819	3.3114	1.72744	up
mws0345	C6H11NO2	Pipecolinic acid	Organic acids	Organic acids	535-75-1	A	19264	18370	23255	72384	70595	57217	1.13096	3.28788	1.71716	up
pmb2940	C17H22O10	1-O-β-D-Glucopyranosyl sinapate	Phenolic acids	Phenolic acids	78185-48-5	A	42758000	42177000	43806000	138300000	136640000	144030000	1.14793	3.25436	1.70238	up
mws0058	C16H12O6	Diosmetin	Flavonoids	Flavonoid	520-34-3	B	7360.1	10807	10173	39524	29146	23418	1.09088	3.24939	1.70017	up
mws4052	C4H7NO2	1-Aminocyclopropane-1-carboxylic acid	Others	Others	22059-21-8	B	1063400	957790	762460	3035700	2945200	2954200	1.13228	3.20985	1.68251	up
pmp000001	C16H12O6	Hispidulin	Flavonoids	Flavonoid	1447-88-7	B	12691	28766	25428	88344	70519	54115	1.03308	3.18424	1.67095	up
pme3193	C4H7NO3	N-Acetylglycine	Amino acids and derivatives	Amino acids and derivatives	543-24-8	B	14352	16114	21661	54208	50190	61413	1.1196	3.1809	1.66944	up
Cmln001797	C13H23NO9S2	5-Hexenyl Glucosinolate	Others	Glucosinolates	76265-24-2	B	30031	27672	21387	83727	73651	90166	1.12531	3.1299	1.64612	up
mws0263	C5H7NO3	L-PyroglutamicAcid	Amino acids and derivatives	Amino acids and derivatives	98-79-3	A	22418	30420	16638	65906	78455	72379	1.0958	3.11964	1.64138	up
Lmzn002605	C10H18O4	Sebacic acid	Phenolic acids	Phenolic acids	111-20-6	B	6797.9	8558.2	7377	23626	22981	23964	1.14046	3.10433	1.63428	up
mws0230	C4H9NO3	L-(-)-Threonine	Amino acids and derivatives	Amino acids and derivatives	72-19-5	B	1469300	1416700	1986700	4445400	5350100	5068700	1.12256	3.05051	1.60905	up
mws0237	C9H16O4	Anchoic Acid	Organic acids	Organic acids	123-99-9	B	914130	1106800	900460	2865000	2910800	3106500	1.13943	3.04044	1.60428	up
pmp000241	C27H28O17	Luteolin-6-C-2-glucuronylglucoside	Flavonoids	Flavonoid	-	B	308550	301260	386360	1018500	925240	1025800	1.13524	2.98096	1.57578	up
mws0847	C6H7N5	1-Methyladenine	Nucleotides and derivatives	Nucleotides and derivatives	5142-22-3	B	479810	518960	428620	1470600	1140900	1635100	1.12254	2.97508	1.57293	up
pmp001257	C15H29NO3	Tridecanoyl glycine	Amino acids and derivatives	Amino acids and derivatives	-	A	157220	110390	151120	415140	455150	372980	1.11836	2.96914	1.57005	up
pme2890	C8H16N2O4S2	L-Homocystine	Amino acids and derivatives	Amino acids and derivatives	626-72-2	B	27531	27936	28073	70401	78611	90255	1.13782	2.8641	1.51808	up
pmb0666	C38H40O19	6-C-Hexosyl-apigenin O-sinapoylhexoside	Flavonoids	Flavonoid carbonoside	-	B	130750	154630	127680	382710	398940	392250	1.14045	2.84196	1.50689	up
pmp000251	C12H16O4	E-6,7-Dihydroxydihydroligustilide	Others	Others	-	B	694210	700960	628820	1842300	1899100	1847000	1.14524	2.76108	1.46523	up
mws0001	C4H8N2O3	L-Asparagine Anhydrous	Amino acids and derivatives	Amino acids and derivatives	70-47-3	A	1105400	1315800	1357300	3783300	3757900	2801200	1.11716	2.73717	1.45269	up
pmn001669	C12H14O5	Methyl sinapate	Phenolic acids	Phenolic acids	20733-94-2	B	44379	37741	40252	111620	112620	109120	1.14287	2.72415	1.44581	up
pme0122	C8H16N2O3	N6-Acetyl-L-lysine	Amino acids and derivatives	Amino acids and derivatives	692-04-6	A	1643400	1826900	1466500	4503100	4424400	4238500	1.13804	2.66691	1.41517	up
mws0520	C11H13NO4	N-Acetyl-L-tyrosine	Amino acids and derivatives	Amino acids and derivatives	537-55-3	A	8950100	9007800	9047100	24554000	23788000	22898000	1.14732	2.63803	1.39946	up
pmn001714	C16H24O7	3-Hydroxy-4-isopropylbenzylalchol 3-glucoside	Phenolic acids	Phenolic acids	-	B	5181.4	6355.6	9202.1	15590	20056	18797	1.07581	2.62514	1.39239	up
mws4170	C6H12O6	D-Glucose	Others	Saccharides and Alcohols	14431-43-7	A	650330	614580	622680	1662700	1686500	1582400	1.14639	2.61264	1.38551	up
mws1350	C9H10O4	Syringic Aldehyde	Phenolic acids	Phenolic acids	134-96-3	B	5176.5	8167.9	12404	25705	18845	21426	1.01305	2.56233	1.35746	up
pmb0864	C19H40NO7P	LysoPE 14:0	Lipids	LPE	-	A	20943000	14219000	18484000	38638000	50293000	43596000	1.09811	2.4704	1.30474	up
Lmhn002051	C12H12O8	Vnilloylmalic acid	Phenolic acids	Phenolic acids	-	A	23759000	24762000	24026000	58986000	58710000	56329000	1.14716	2.39879	1.26231	up
mws1550	C6H11NO2S	S-Allyl-L-cysteine	Amino acids and derivatives	Amino acids and derivatives	21593-77-1	B	93990	85689	82234	229040	196170	202580	1.13749	2.39694	1.26119	up
mws0198	C6H12O6	D-(+)-Glucose	Others	Saccharides and Alcohols	50-99-7	A	501050	480820	526240	1183000	1117000	1193500	1.14523	2.31648	1.21193	up
pme0257	C4H4N2O2	Uracil	Nucleotides and derivatives	Nucleotides and derivatives	66-22-8	B	94650	69287	74084	220410	163060	167400	1.09351	2.31438	1.21062	up
mws0805	C11H19NO9	N-Acetylneuraminic acid	Amino acids and derivatives	Amino acids and derivatives	131-48-6	B	48014	43720	45422	115420	87141	107650	1.12329	2.26174	1.17743	up
pmb2799	C18H32O3	12,13-EODE	Lipids	Free fatty acids	6799-85-5	B	100840	71226	65926	154400	191470	165710	1.07409	2.14957	1.10405	up
HmLn002358	C14H18O9	Vanillic acid-glucoside	Phenolic acids	Phenolic acids	-	A	30133000	32029000	29866000	65362000	65278000	67100000	1.14631	2.14869	1.10346	up
pme0033	C5H4N4O	Hypoxanthine	Nucleotides and derivatives	Nucleotides and derivatives	68-94-0	B	2990600	3211000	2192400	6467600	5062800	6394400	1.07827	2.13543	1.09453	up
Zmhn001375	C14H18O9	vanillic acid-C-glucoside	Others	Others	-	B	20819000	22319000	20656000	44517000	44449000	47184000	1.14472	2.13421	1.0937	up
pme2266	C10H16N2O3S	Biotin	Others	Vitamin	58-85-5	A	1389900	1491100	1517700	2960900	3019300	3370300	1.13954	2.12574	1.08797	up
mws1587	C6H13NO2	α-Aminocaproic acid	Amino acids and derivatives	Amino acids and derivatives	327-57-1	A	390600000	410030000	403360000	854680000	864760000	835110000	1.147	2.12174	1.08525	up
Zmhn001883	C14H18O9	Vanillic acid glycoside	Phenolic acids	Phenolic acids	-	B	20751000	22109000	21684000	45688000	44828000	46195000	1.14691	2.11811	1.08277	up
mws0227	C6H13NO2	L-Leucine	Amino acids and derivatives	Amino acids and derivatives	61-90-5	A	380110000	414500000	383010000	832880000	841930000	817360000	1.14485	2.11628	1.08153	up
mws0875	C5H10N2O3S	Cys-Gly	Amino acids and derivatives	Amino acids and derivatives	19246-18-5	B	445210	443010	507310	949200	1039500	959950	1.13666	2.11292	1.07924	up
pme0253	C8H15NO3	N-Acetyl-L-leucine	Amino acids and derivatives	Amino acids and derivatives	1188-21-2	B	198960	281140	224280	524280	473750	466560	1.10328	2.07926	1.05607	up
mws0258	C6H13NO2	L-Isoleucine	Amino acids and derivatives	Amino acids and derivatives	73-32-5	B	406720000	422780000	409350000	856200000	872600000	838520000	1.14697	2.07234	1.05126	up
pmb0578	C32H30O15	Luteolin O-sinapoylhexoside	Flavonoids	Flavonoid	-	B	7815400	7849900	7525900	15646000	16027000	15904000	1.14718	2.05151	1.03669	up
pme0534	C6H12O7	Gluconic acid	Others	Saccharides and Alcohols	526-95-4	B	1515400	1538300	1517600	3440200	3086600	2779800	1.13118	2.03588	1.02565	up
pme0124	C7H12N2O3	Glycyl-L-proline	Amino acids and derivatives	Amino acids and derivatives	704-15-4	B	11442	10334	8325.9	16230	25676	19085	1.03597	2.02615	1.01874	up
mws0668	C10H12N4O6	Xanthosine	Nucleotides and derivatives	Nucleotides and derivatives	146-80-5	B	940210	934540	1031300	1888100	1890500	2063500	1.14014	2.01032	1.00743	up
pmb0557	C27H25O17+	Cyanidin 3-O-(3'',6''-dimalonylglucoside)	Flavonoids	Anthocyanins	171828-60-7	B	715270	547600	762920	312210	377130	323010	1.0885	0.499731	-1.00078	down
pmb2325	C21H36O4	MAG(18:3)isomer2	Lipids	Glycerol ester	-	A	85614000	78197000	81294000	38460000	42192000	37556000	1.141	0.482275	-1.05207	down
Lmbp003393	C21H20O11	Quercetin-3-O-α-L-rhamnopyranoside	Flavonoids	Flavonoid	-	B	3284500	3315300	2877100	1428500	1464700	1663000	1.13005	0.480769	-1.05658	down
pmn001738	C17H24O11	Oleoside 11-methyl ester	Phenolic acids	Phenolic acids	60539-23-3	B	101600	109380	87363	47598	41663	51063	1.11642	0.470345	-1.08821	down
Lmmp003422	C21H20O11	Kaempferol 3-O-β-d-glucopyranoside	Flavonoids	Flavonols	-	B	3316900	3127900	2177500	1389000	1602800	1062600	1.0401	0.470223	-1.08858	down
mws1078	C7H7NO2	Anthranilic Acid	Phenolic acids	Phenolic acids	118-92-3	B	160280	201390	198790	105060	73118	84049	1.08621	0.467878	-1.0958	down
mws1075	C10H8O3	7-Methoxycoumarin	Lignans and Coumarins	Coumarins	531-59-9	B	1071600	1220100	797900	498100	453800	491220	1.08512	0.46709	-1.09823	down
Lmmp003903	C23H22O12	Kaempferol acetyl-glucoside	Flavonoids	Flavonols	-	A	580260000	548880000	579760000	270070000	267960000	250060000	1.14509	0.461168	-1.11664	down
Hmpp003270	C21H20O11	Luteolin-4'-O-β-D-glucoside	Flavonoids	Flavonoid	-	A	3310600	3246800	2915600	1280700	1485200	1574200	1.12927	0.458155	-1.12609	down
pmb0613	C33H40O20	Apigenin 6-C-hexosyl-8-C-hexosyl-O-hexoside	Flavonoids	Flavonoid	-	B	2225400	2116400	2139600	966920	991610	990870	1.14741	0.455056	-1.13588	down
HmLn000873	C13H16O10	2-O-Galloyl-β-D-glucose	Tannins	Tannin	-	A	1620100	1696100	1611600	783050	715330	742450	1.14441	0.454732	-1.13691	down
pmb0764	C6H9NOS	4-Methyl-5-thiazoleethanol	Others	Others	137-00-8	A	983720	1587900	1811600	785570	615700	559670	1.00924	0.447374	-1.16045	down
pmb2792	C18H30O3	13-HOTrE(r)	Lipids	Free fatty acids	74784-20-6	B	2478100	2578000	2572300	1135200	1141500	1120600	1.14771	0.445349	-1.16699	down
mws2623	C18H34O2	11-Octadecanoic acid(Vaccenic acid)	Lipids	Free fatty acids	506-17-2	A	4859700	4485700	3917300	1796200	2024100	2059800	1.12921	0.443356	-1.17346	down
pmb0164	C21H38O4	MAG(18:2)isomer1	Lipids	Glycerol ester	-	B	1417100	1205800	1261200	577420	594210	541480	1.13862	0.441057	-1.18096	down
pmn001375	C26H32O12	1-Hydroxyterpinin monoglucoside	Lignans and Coumarins	Lignans	-	B	220540	207170	213700	85945	104840	87421	1.13572	0.433741	-1.20509	down
pme0432	C30H24O12	Procyanidin A2	Tannins	Proanthocyanidins	41743-41-3	B	739070	757290	784090	342540	364080	280400	1.12897	0.432818	-1.20817	down
pme1816	C16H18O9	Neochlorogenic acid(5-O-Caffeoylquinic acid)	Phenolic acids	Phenolic acids	906-33-2	A	217020	272480	169050	98503	90155	92186	1.08819	0.426458	-1.22952	down
pmn001627	C13H16O10	Glucogallin	Phenolic acids	Phenolic acids	58511-73-2	A	181480	139700	139710	47084	75284	74024	1.06519	0.426115	-1.23069	down
Hmpp003391	C21H20O11	Luteolin-3'-O-β-D-glucoside	Flavonoids	Flavonoid	-	B	3331400	3206900	2859600	1315000	1200400	1458100	1.13164	0.422807	-1.24193	down
pmb0566	C26H28O15	Luteolin O-hexosyl-O-pentoside	Flavonoids	Flavonoid	-	A	1438200	1305500	1337800	567890	613570	527390	1.14104	0.418682	-1.25607	down
Lmlp003531	C21H20O11	Luteolin 3'-O-β-D-glucoside	Flavonoids	Flavonoid	5154-41-6	B	3311400	3297400	3026000	1325600	1342500	1278700	1.14559	0.40964	-1.28757	down
pmn001420	C15H18O9	1-O-[(E)-Caffeoyl]-β-D-glucopyranose	Phenolic acids	Phenolic acids	-	A	41659000	58391000	45057000	21317000	19669000	18332000	1.11374	0.408788	-1.29058	down
pme3459	C20H28O3	Caffeyl alcohol	Phenolic acids	Phenolic acids	469-83-0	B	433140	436550	283880	168820	145790	156370	1.08779	0.40828	-1.29237	down
Cmyn001872	C15H28NO10S3-	(Methylsulfinyl)heptyl glucosinolate	Others	Glucosinolates	-	B	71998	89272	89902	30411	33569	37189	1.12446	0.402788	-1.31191	down
mws0467	C9H10O3	3-(4-Hydroxyphenyl)-propionic acid	Phenolic acids	Phenolic acids	501-97-3	A	41645	82618	67456	20702	27114	28113	1.02609	0.396043	-1.33627	down
pme2563	C8H14N2O5S	γ-Glu-Cys	Amino acids and derivatives	Amino acids and derivatives	636-58-8	B	1184800	1238300	1382700	509220	461500	534090	1.13699	0.395399	-1.33862	down
pme2596	C8H9NO4	4-Pyridoxic acid	Others	Vitamin	82-82-6	B	98736	106990	116730	26618	54177	39619	1.0639	0.373428	-1.4211	down
Cmyn001839	C15H29NO10S3	7-(Methylsulfinyl)Heptyl Glucosinolate	Others	Glucosinolates	112572-51-7	B	82352	98227	90088	34245	27781	37784	1.12281	0.368756	-1.43926	down
pme1439	C9H8O3	p-Coumaric acid	Phenolic acids	Phenolic acids	501-98-4	A	448010	769910	796080	307840	221650	210750	1.04608	0.367547	-1.444	down
pmp000585	C24H22O13	Apigenin-7-O-(6-O-Malonyl Glucoside)	Flavonoids	Flavonoid	-	B	752520	847870	823330	333250	272300	283160	1.13618	0.366672	-1.44744	down
pmp000194	C24H22O13	Malonyglygenistin	Flavonoids	Isoflavones	-	B	9846400	10705000	9212100	3710900	3762400	3131900	1.13763	0.356316	-1.48877	down
pmb2620	C11H12O4	3,4-Dimethoxycinnamic acid	Phenolic acids	Phenolic acids	14737-89-4	A	1114700	1116100	1067700	396990	405420	370490	1.1467	0.355586	-1.49173	down
pmf0616	C31H37O18+	Malvidin 3-O-(6''-acetylglucoside)-5-glucoside	Flavonoids	Anthocyanins	-	B	151190000	150120000	149200000	54433000	52871000	52272000	1.14801	0.354212	-1.49732	down
Zmhp002574	C27H30O16	Iso-8-C-hexosyl-luteolin O-hexoside	Flavonoids	Flavonoid carbonoside	-	B	174960000	171780000	172010000	61645000	60391000	56384000	1.14702	0.343942	-1.53976	down
pmp000595	C27H30O16	Luteolin-7,3'-Di-O-β-D-Glucoside	Flavonoids	Flavonoid	257-724-7	A	80951000	80826000	77917000	27943000	27509000	26894000	1.14787	0.343546	-1.54142	down
HmLn002835	C15H18O8	Cis-p-coumaric acid 4-O-glucoside	Others	Others	-	A	1092200	1311500	684520	258840	402730	399220	1.04445	0.343496	-1.54164	down
Hmtn001302	C13H16O8	Glucosyloxybenzoic acid	Phenolic acids	Phenolic acids	-	A	3169600	3264300	3271900	1129900	1097100	1025000	1.14667	0.335057	-1.57752	down
Zmhn001926	C13H16O8	Salicylic acid O-glycoside	Phenolic acids	Phenolic acids	-	A	3141100	3379200	3290700	1119400	1127000	1035800	1.14629	0.334543	-1.57974	down
pme1109	C5H5N5O	Guanine	Nucleotides and derivatives	Nucleotides and derivatives	73-40-5	A	10038000	19005000	19071000	7485200	4119900	4318800	1.01669	0.330962	-1.59526	down
mws4175	C6H8O6	D-Glucurono-6,3-lactone	Others	Others	32449-92-6	B	1037900	2398100	2218100	786710	574690	504260	1.00038	0.329966	-1.59961	down
pmp000587	C24H22O14	Luteolin-7-O-(6'-O-malonyl)-β-D-glucoside	Flavonoids	Flavonoid	-	B	3592600	3565800	3479800	1217500	1149000	1106400	1.1468	0.326456	-1.61504	down
pme0281	C8H6O4	Terephthalic acid	Phenolic acids	Phenolic acids	100-21-0	B	4774600	4621200	4961500	1640800	1490600	1508700	1.14571	0.323188	-1.62956	down
Hmln001836	C29H32O17	Kaempferol 3-O-β-glucosyl(1→2)(6′-O-acetyl)-β-D-galactoside	Flavonoids	Flavonoid	-	B	11198000	14619000	12973000	4028400	4861200	3624900	1.12627	0.322622	-1.63208	down
mws0251	C5H6N2O2	Thymine	Nucleotides and derivatives	Nucleotides and derivatives	65-71-4	B	800930	1352700	1251600	510170	306460	281920	1.05264	0.322607	-1.63215	down
Zmhn003565	C23H22O12	Kaempferol 3-O-(6″-O-acetyl)glycoside	Flavonoids	Flavonoid	-	B	133360000	138850000	134460000	43976000	43994000	40293000	1.14687	0.315398	-1.66475	down
Zmhn002422	C16H20O9	Feruloyl glucose	Phenolic acids	Phenolic acids	-	A	24878000	26156000	26636000	8279100	7953700	8240100	1.14711	0.315088	-1.66617	down
pmp000126	C27H30O16	Luteolin-6,8-di-C-glucoside	Flavonoids	Flavonoid	29428-58-8	B	152250000	153010000	155120000	50078000	49228000	45461000	1.14696	0.314451	-1.66909	down
pmb0622	C27H30O16	C-Hexosyl-luteolin O-hexoside	Flavonoids	Flavonoid carbonoside	-	A	10158000	10608000	10508000	3048000	3836700	2887800	1.1368	0.31248	-1.67816	down
pmb0296	C21H40O4	MAG(18:1)isomer2	Lipids	Glycerol ester	-	B	599570	515870	539720	155950	198530	160630	1.13682	0.311215	-1.68402	down
Zmhn002242	C15H18O9	Caffeoyl glucose	Phenolic acids	Phenolic acids	14364-08-0	A	677460	668790	764110	223260	197300	209070	1.14306	0.298352	-1.74491	down
mws0444	C7H7NO3	3-Aminosalicylic acid	Phenolic acids	Phenolic acids	570-23-0	B	122540	182790	153950	48444	45822	42337	1.12506	0.297429	-1.74938	down
Zmhn002301	C15H18O8	p-Coumaric acid-O-glycoside	Phenolic acids	Phenolic acids	-	B	2265000	2465200	2403000	740570	687780	686980	1.14621	0.296547	-1.75367	down
pmb0624	C27H30O16	6-C-Hexosyl-luteolin O-hexoside	Flavonoids	Flavonoid carbonoside	-	A	90302000	90374000	89789000	27523000	27094000	25035000	1.14723	0.2945	-1.76366	down
pmp000571	C15H10O5	Apigenin	Flavonoids	Flavonoid	520-36-5	B	123960	224910	178240	83530	42213	27848	1.00271	0.291383	-1.77901	down
pmn001419	C15H18O8	1-O-[(E)-p-Cumaroyl]-β-D-glucopyranose	Phenolic acids	Phenolic acids	-	A	8671100	9329000	8939000	2696100	2570200	2479000	1.14678	0.287511	-1.79831	down
Lmmp000897	C30H26O14	Gallocatechin-Gallocatechin	Flavonoids	Flavanols	-	B	3462100	3802700	3849300	1086600	1293300	786660	1.11951	0.284914	-1.8114	down
Hmln002582	C23H22O12	Kaempferol 3-O-(6′′-O-acetyl)-glucoside	Flavonoids	Flavonoid	-	B	14501000	15467000	14676000	4171200	4266500	3761800	1.14612	0.273262	-1.87164	down
pme3279	C15H10O6	2'-Hydroxygenistein	Flavonoids	Isoflavones	1156-78-1	A	8693300	8660100	8951800	2319100	2546700	2273200	1.14701	0.271391	-1.88155	down
pmb2363	C21H40O4	MAG(18:1)isomer1	Lipids	Glycerol ester	-	B	803850	711610	745000	185730	233880	187170	1.14035	0.268432	-1.89737	down
pmb0758	C24H26O11	Anisic acid O-feruloyl hexoside	Phenolic acids	Phenolic acids	-	B	11227000	12281000	10831000	3628300	2998500	2521800	1.13267	0.26642	-1.90823	down
pme2914	C6H10O5	3-Hydroxy-3-methylpentane-1,5-dioic acid	Amino acids and derivatives	Amino acids and derivatives	503-49-1	A	3490500	3376400	3632500	991340	744660	1041800	1.13271	0.264567	-1.91829	down
Zmhp002409	C27H30O16	Isoluteolin-6,8-di-C-glucoside	Flavonoids	Flavonoid	-	B	21368000	22199000	22112000	5952800	5961400	5263500	1.14629	0.26154	-1.9349	down
pmp000238	C26H28O15	Luteolin 7-O-β-D-glucosyl-6-C-α-L-arabinose	Flavonoids	Flavonoid	-	B	2077300	2055300	2041200	568230	512020	500100	1.14632	0.255977	-1.96591	down
pmp000191	C23H22O11	6''-O-Acetylgenistin	Flavonoids	Isoflavones	73566-30-0	B	25678000	25417000	25279000	6764700	6483200	6280500	1.14778	0.255694	-1.96751	down
pmp000581	C23H22O11	Apigenin-7-O-(6'-O-acetyl)-β-D-glucoside	Flavonoids	Flavonoid	-	B	28990000	29150000	28736000	7558800	7407300	7061100	1.14793	0.253548	-1.97967	down
mws0919	C21H20O10	Kaempferin	Flavonoids	Flavonols	482-39-3	B	58189	69864	66381	15426	18680	14256	1.13824	0.248732	-2.00733	down
pme0321	C21H20O10	Kaempferol 7-O-rhamnoside	Flavonoids	Flavonols	20196-89-8	B	61077	70154	69903	15417	18866	14926	1.14063	0.244658	-2.03116	down
pme0088	C15H10O6	Luteolin	Flavonoids	Flavonoid	491-70-3	A	63890	126790	131990	35725	22169	20177	1.05741	0.241953	-2.0472	down
pmb0149	C21H34O4	MAG(18:4)isomer1	Lipids	Glycerol ester	-	B	1679900	1671500	1448800	348900	461330	306890	1.13234	0.232724	-2.10331	down
Lmlp002133	C9H8O3	Trans-p-Hydroxycinnamic acid	Phenolic acids	Phenolic acids	-	B	122530	197330	205990	52914	46358	19061	1.04267	0.225032	-2.1518	down
pmn001682	C9H8O4	Sorbic acid	Phenolic acids	Phenolic acids	110-44-1	A	41708000	69669000	76665000	18764000	11801000	11708000	1.08925	0.224806	-2.15325	down
pmb1108	C33H40O21	Luteolin 6-C-hexoside 8-C-hexosyl-O-hexoside	Flavonoids	Flavonoid	-	B	837470	808900	784560	195430	167560	167980	1.14526	0.218423	-2.19481	down
pmn001645	C24H22O14	Isorhamnetin 3-O-β-(2''-O-acetyl-β-D-glucuronide)	Flavonoids	Flavonols	-	A	1477500	1660300	1521100	281470	347730	272160	1.14315	0.193471	-2.36981	down
pmn001686	C16H32O4	10,16-Dihydroxy-palmitic acid	Lipids	Free fatty acids	3233-90-7	A	28399	31136	30017	6196.4	6382.4	4693.8	1.14041	0.192878	-2.37424	down
Hmln002402	C24H22O14	Kaempferol 3-O-(6′′-O-malonyl)-galactoside	Flavonoids	Flavonoid	-	B	7919100	9189000	9195400	1734400	1456100	1309700	1.14153	0.171087	-2.54719	down
pmf0359	C15H16O8	Skimmin	Lignans and Coumarins	Coumarins	93-39-0	A	45262000	45145000	43710000	7624800	7607200	7648900	1.14828	0.170604	-2.55128	down
mws1200	C10H10O3	Trans-4-Hydroxycinnamic Acid Methyl Ester	Phenolic acids	Phenolic acids	19367-38-5	A	3498200	3392900	3247300	579490	564020	509530	1.14717	0.163047	-2.61664	down
pme0230	C10H13N5O4	Adenosine	Nucleotides and derivatives	Nucleotides and derivatives	58-61-7	A	40632000	36872000	49058000	6492600	6993600	7018300	1.14307	0.162012	-2.62583	down
mws1195	C10H10O3	Methyl p-coumarate	Phenolic acids	Phenolic acids	3943-97-3	B	7303500	7186200	6758700	1152200	1133000	990060	1.14675	0.154141	-2.69767	down
pme3961	C10H13N5O3	Deoxyadenosine	Nucleotides and derivatives	Nucleotides and derivatives	958-09-8	B	639950	711980	943650	111440	100410	109220	1.1393	0.139864	-2.8379	down
Qingke_Rfmb257-der14-2	C28H34O12	Pinoresinol-acetylglucose	Lignans and Coumarins	Lignans	-	B	381000	385000	365520	42706	54852	37161	1.14269	0.11906	-3.07024	down
mws0147	C5H10O3	3-Hydroxy-3-methyl butyric acid	Organic acids	Organic acids	625-08-1	A	2492700	2620900	2506700	294170	300280	294210	1.14826	0.116617	-3.10014	down
pmp000260	C13H16O10	6-O-Galloyl-β-D-glucopyranoside	Phenolic acids	Phenolic acids	-	B	224720	232700	233550	22257	31866	25579	1.14373	0.115348	-3.11594	down
pmb0247	C7H7NO2	p-Aminobenzoate	Phenolic acids	Phenolic acids	150-13-0	B	379850	397260	370450	49135	36299	45575	1.1435	0.114163	-3.13083	down
pme1474	C11H15N5O3S	5'-Deoxy-5'-(methylthio)adenosine	Nucleotides and derivatives	Nucleotides and derivatives	2457-80-9	A	375560000	427510000	392300000	52001000	38805000	43283000	1.14368	0.112174	-3.15619	down
pmb3041	C23H22O14	Tricin O-saccharic acid	Flavonoids	Flavonoid	-	B	5864000	6171600	6393300	654220	655210	606820	1.14786	0.103981	-3.26561	down
Lmhn003240	C11H10O6	Benzoylmalic acid	Phenolic acids	Phenolic acids	-	B	496670	468610	518130	47048	54792	43422	1.14652	0.0979244	-3.35219	down
mws1038	C11H22N2O4S	(R)-Pantetheine	Others	Others	496-65-1	A	700040	693430	668570	52505	76385	58653	1.14419	0.0909502	-3.45878	down
pmb0752	C17H20O9	3-O-Feruloyl quinic acid	Phenolic acids	Phenolic acids	1899-29-2	B	1145100	1164600	1090600	47098	108170	80134	1.13153	0.0692298	-3.85246	down
mws0097	C20H22O6	Pinoresinol	Lignans and Coumarins	Lignans	487-36-5	B	6874	11382	8715.1	9	9	9	1.14728	0.00100107	-9.96424	down
mws1290	C30H26O13	Tiliroside	Flavonoids	Flavonols	20316-62-5	B	18760	14679	16512	9	9	9	1.14819	0.00054053	-10.8533	down
pmb2961	C25H25O14+	Peonidin 3-O-(6''-malonylglucoside)	Flavonoids	Anthocyanins	-	B	36803	37663	36181	9	9	9	1.14836	0.000244019	-12.0007	down
Huasheng_mad2400	C23H20O11	p-Coumaroylferuloyltartaric acid	Phenolic acids	Phenolic acids	-	B	50168	45034	44959	9	9	9	1.14834	0.000192636	-12.3418	down
pmb0681	C20H18O9	Apigenin 8-C-pentoside	Flavonoids	Flavonoid	-	B	72109	49894	49838	9	9	9	1.14797	0.000157122	-12.6358	down
pmp001223	C20H18O5	Psoralenol	Flavonoids	Isoflavones	70522-30-4	B	187780	192210	195190	9	9	9	1.14836	4.69418e-05	-14.3788	down
pmp000509	C6H6O3	Maltol	Others	Others	118-71-8	B	350810	292060	334720	9	9	9	1.14832	2.76189e-05	-15.144	down
pmb0636	C26H28O15	6-C-Hexosyl luteolin O-pentoside	Flavonoids	Flavonoid carbonoside	-	A	413320	378470	390540	9	9	9	1.14836	2.28363e-05	-15.4183	down
pme3391	C22H23O12+	Petunidin 3-O-glucoside	Flavonoids	Anthocyanins	6988-81-4	B	853080	758770	889470	9	9	9	1.14833	1.07943e-05	-16.4994	down
mws0133	C6H6N2O	Nicotinamide	Others	Vitamin	98-92-0	B	3615500	11138000	7159700	9	9	9	1.14694	1.23213e-06	-19.6304	down
Hmfn00531	C6H8O6	L-Ascorbic acid	Others	Vitamin	50-81-7	A	4593700	15813000	12950000	9	9	9	1.14652	8.09433e-07	-20.2366	down

## Sheet: CK-16H vs sub1-16H
Index	Formula	Compounds	Class I	Class II	CAS	Level	CK16H-1	CK16H-2	CK16H-3	FS75-16H-1	FS75-16H-2	FS75-16H-3	VIP	Fold_Change	Log2FC	Type
pmp001270	C24H48NO7P	LysoPC(16:1)	Lipids	LPC	-	A	9	9	9	65721000	73468000	76667000	1.15831	7.99467e+06	22.9306	up
pmp001269	C18H39NO	Hexadecyl ethanolamine	Others	Others	-	A	9	9	9	6652800	7321400	7357500	1.15833	790063	19.5916	up
Hmfn00531	C6H8O6	L-Ascorbic acid	Others	Vitamin	50-81-7	A	9	9	9	3921800	5770100	4029200	1.15826	508189	18.955	up
mws0027	C9H10O5	Syringic acid	Phenolic acids	Phenolic acids	530-57-4	B	9	9	9	217770	245800	230820	1.15835	25718.1	14.6505	up
pme0282	C8H6O4	Phthalic acid	Organic acids	Organic acids	88-99-3	A	9	9	9	102030	97695	88984	1.15836	10692.9	13.3844	up
YC512117	C18H28O2	Octadecatetraenoic acid	Lipids	Free fatty acids	20290-75-9	B	9	9	9	68625	72678	73784	1.15832	7966.19	12.9597	up
pmb0776	C20H20N2O3	N-Feruloyl tryptamine	Alkaloids	Phenolamine	53905-13-8	A	66134	53639	46891	189630000	219060000	232510000	1.15776	3847.26	11.9096	up
pmb0770	C20H20N2O4	N-Feruloyl serotonin	Alkaloids	Phenolamine	68573-23-9	A	163580	176590	181530	50539000	54151000	57035000	1.15816	309.996	8.27611	up
pmb0774	C10H12N2O	N-Hydroxy tryptamine	Others	Others	-	A	1032000	2472600	1492400	325420000	398140000	353230000	1.15271	215.487	7.75146	up
mws0005	C10H12N2	Tryptamine	Alkaloids	Plumerane	61-54-1	A	701800	869250	802240	135970000	149410000	149640000	1.15784	183.298	7.51805	up
pme2024	C10H12N2O	Serotonin	Alkaloids	Plumerane	50-67-9	A	2196100	3102600	2357000	381780000	403620000	356070000	1.15706	149.101	7.22014	up
pmp001255	C18H19NO4	N-Trans-feruloyltyramine	Alkaloids	Phenolamine	66648-43-9	A	48617	55974	41460	2670400	2512400	2815500	1.15661	54.7637	5.77515	up
pmp001256	C18H19NO4	N-Cis-feruloyltyramine	Alkaloids	Phenolamine	80510-09-4	A	475610	407800	340120	19104000	19007000	19901000	1.15658	47.4136	5.56723	up
pme3011	C4H9NO2	γ-Aminobutyric acid	Organic acids	Organic acids	56-12-2	B	525690	533080	531970	17260000	19155000	17605000	1.15826	33.959	5.08572	up
pmp001200	C18H19NO4	Methoxy-N-Caffeoyltyramine	Alkaloids	Phenolamine	-	A	188480	169150	123680	4060300	3827900	3981200	1.15422	24.6606	4.62414	up
pmb0608	C25H24O14	Chrysoeriol O-malonylhexoside	Flavonoids	Flavonoid	-	B	150770	163150	155150	3238500	3303400	3391800	1.15804	21.1774	4.40446	up
pmb0423	C10H10O4	Hydroxy-methoxycinnamate	Phenolic acids	Phenolic acids	-	A	725930	726440	1006100	14452000	16279000	16957000	1.1551	19.3974	4.27779	up
pme0085	C18H16O8	Rosmarinic acid	Phenolic acids	Phenolic acids	537-15-5	B	19637	23760	25437	366330	383980	408540	1.15631	16.8354	4.07343	up
pme0008	C6H13N3O3	L-Citrulline	Amino acids and derivatives	Amino acids and derivatives	372-75-8	A	3327800	3410600	3646400	43306000	35049000	42204000	1.15616	11.6092	3.53719	up
pmp000120	C22H22O11	Diosmetin-6-C-glucoside	Flavonoids	Flavonoid	-	A	354520	395890	383100	4153900	4007000	4212500	1.15766	10.916	3.44837	up
Lmnp002845	C22H22O11	5,7,4'-trihydroxy-6-methoxyflavone-8-C-β-D-glucoside	Flavonoids	Flavonoid carbonoside	-	B	1118900	1166000	1077600	11317000	12145000	12931000	1.15721	10.8232	3.43605	up
mws4085	C11H12O5	Sinapic acid	Phenolic acids	Phenolic acids	530-59-6	A	23886	9526.1	8748.4	152950	174630	75968	1.09244	9.57171	3.25878	up
pme3033	C4H9NO2	N,N-Dimethylglycine	Amino acids and derivatives	Amino acids and derivatives	1118-68-9	A	986890	1285500	1170900	10523000	10396000	9628700	1.15506	8.87166	3.1492	up
pmb0382	C19H14O6	O-Feruloyl 4-hydroxylcoumarin	Lignans and Coumarins	Coumarins	-	A	50100	78562	58433	481680	432110	532780	1.14581	7.73174	2.95079	up
pmn001606	C20H38O2	Eicosenoic acid	Lipids	Free fatty acids	26764-41-0	B	856010	495540	438590	4915900	4817100	4032000	1.13455	7.68934	2.94286	up
pme0006	C5H9NO2	L-Proline	Amino acids and derivatives	Amino acids and derivatives	147-85-3	A	30324000	32362000	38431000	269870000	245440000	249820000	1.15547	7.56678	2.91968	up
mws0117	C9H10O4	Homovanillic acid	Phenolic acids	Phenolic acids	306-08-1	B	33063	43328	38492	277000	281010	296960	1.15417	7.44209	2.89571	up
mws0371	C22H32O2	Cis-4,7,10,13,16,19-Docosahexaenoic Acid(C22:6n3)	Lipids	Free fatty acids	6217-54-5	B	23925	21822	17654	166760	158670	142330	1.15226	7.3778	2.88319	up
mws0254	C6H9N3O2	L-Histidine	Amino acids and derivatives	Amino acids and derivatives	71-00-1	B	1570000	1743500	1820200	11032000	11758000	11916000	1.15682	6.76043	2.75711	up
mws0344	C5H10O6	D-Xylonic acid	Organic acids	Organic acids	526-91-0	A	7952000	8274500	8005300	50064000	52375000	52619000	1.15796	6.39895	2.67783	up
mws0281	C6H8O7	Citric Acid	Organic acids	Organic acids	77-92-9	A	68893000	82350000	80700000	494470000	488040000	468280000	1.15605	6.25494	2.645	up
pmb0542	C24H23O14+	Cyanidin 3-O-(6''-Malonylglucoside)	Flavonoids	Anthocyanins	171828-62-9	B	384170	643110	485830	3092500	2681500	3101900	1.13989	5.866	2.55238	up
mws0124	C13H14N2O3	N-(3-Indolylacetyl)-L-alanine	Amino acids and derivatives	Amino acids and derivatives	57105-39-2	B	142500	151560	127130	787650	852780	754920	1.15519	5.6871	2.50769	up
pmp000127	C28H32O16	Chysoeriol-6,8-di-C-glucoside	Flavonoids	Flavonoid carbonoside	-	B	4135800	3885800	3950500	19549000	20845000	20500000	1.1578	5.08633	2.34662	up
mws4176	C12H16N2O3	Alanylphenylalanine	Amino acids and derivatives	Amino acids and derivatives	1999-45-7	B	221330	228690	209540	925470	1061600	1143400	1.15348	4.7463	2.2468	up
mws0260	C6H14N4O2	L-(+)-Arginine	Amino acids and derivatives	Amino acids and derivatives	74-79-3	A	171880000	186130000	183990000	886820000	788130000	848450000	1.15636	4.65572	2.219	up
pmn001511	C13H18O7	3-Hydroxy-5-Methylphenol-1-Oxy-β-D-Glucose	Phenolic acids	Phenolic acids	-	B	12191	16718	17297	86128	61713	65857	1.13653	4.6249	2.20942	up
mws5035	C15H22N2O3	Leucylphenylalanine	Amino acids and derivatives	Amino acids and derivatives	56217-82-4	B	705990	481990	553940	2468100	2483400	3070000	1.14117	4.60498	2.20319	up
mws0120	C8H20NO6P	Choline alfoscerate	Lipids	PC	28319-77-9	B	84948	73334	73047	224730	460040	378650	1.11107	4.597	2.20069	up
Lmzn002605	C10H18O4	Sebacic acid	Phenolic acids	Phenolic acids	111-20-6	B	8278.4	8421.7	6585.6	32842	37038	36248	1.15	4.55765	2.18829	up
Hmcp001859	C28H32O16	isorhamnetin-O-rutinoside	Flavonoids	Flavonoid	-	B	1529500	1601300	1582800	6280700	7298700	7278200	1.15546	4.42498	2.14567	up
Lmnp002584	C28H32O16	5,7,4'-trihydroxy-6-methoxyflavone-8-C-[β-D-glucosyl-(1-2)]-β-D-glucoside	Flavonoids	Flavonoid carbonoside	-	B	1897200	1696500	1867900	7877100	7899200	7981100	1.15731	4.3499	2.12098	up
mws0636	C18H20N2O3	Phe-Phe	Amino acids and derivatives	Amino acids and derivatives	2577-40-4	B	44613	37179	39164	171300	147750	201210	1.14576	4.30123	2.10475	up
pme0026	C6H14N2O2	L-(+)-Lysine	Amino acids and derivatives	Amino acids and derivatives	56-87-1	B	24027000	25297000	26675000	103660000	112510000	109690000	1.15694	4.28769	2.1002	up
pme0193	C5H10N2O3	L-Glutamine	Amino acids and derivatives	Amino acids and derivatives	56-85-9	A	24817000	27224000	28059000	107430000	115710000	112610000	1.15644	4.19164	2.06751	up
Zmhp002897	C28H32O16	Isochrysoeriol C-hexosyl-O-hexoside	Flavonoids	Flavonoid	-	B	1806300	1660400	1594000	7599400	8035100	5542300	1.14298	4.18456	2.06508	up
Zmhn002227	C17H22O10	Sinapic acid-hexoside	Phenolic acids	Phenolic acids	-	B	2631000	2708800	2768200	11046000	11183000	10900000	1.1582	4.08596	2.03068	up
pmb3000	C24H24O12	Chrysoeriol O-acetylhexoside	Flavonoids	Flavonoid	-	B	1579000	1610300	1661100	6130500	6462000	6972600	1.15622	4.03371	2.01211	up
Lmhn003074	C14H14O8	Feruloylmalic acid	Phenolic acids	Phenolic acids	-	B	26566000	35381000	44044000	135380000	140290000	141420000	1.13399	3.93515	1.97642	up
mws0582	C11H19N3O6S	S-(methyl)glutathione	Amino acids and derivatives	Amino acids and derivatives	2922-56-7	A	245500	243480	236040	1035900	894870	911840	1.15546	3.92073	1.97112	up
pme2566	C8H14N2O5	(5-L-Glutamyl)-L-amino acid	Amino acids and derivatives	Amino acids and derivatives	5875-41-2	B	29562	23206	11753	75225	86390	90205	1.07535	3.90292	1.96455	up
pmb0541	C30H33O19+	Cyanidin 3-O-(6''-Malonylglucoside)-5-Glucoside	Flavonoids	Anthocyanins	-	B	82158	91198	84592	296890	369920	333470	1.15206	3.87784	1.95525	up
pme1210	C5H11NO2S	L-Methionine	Amino acids and derivatives	Amino acids and derivatives	63-68-3	A	4723900	5313100	5137900	20027000	18805000	18571000	1.15601	3.78276	1.91944	up
mws0028	C8H8O4	Vanillic acid	Phenolic acids	Phenolic acids	121-34-6	A	360880	457050	241450	1395500	1593700	1002900	1.09436	3.76834	1.91393	up
pmb3107	C15H20O10	Syringic acid O-glucoside	Phenolic acids	Phenolic acids	-	B	18963	21671	25372	71664	87537	83628	1.14466	3.67889	1.87927	up
mws0263	C5H7NO3	L-PyroglutamicAcid	Amino acids and derivatives	Amino acids and derivatives	98-79-3	A	22153	16815	13612	61798	72334	59052	1.12796	3.6741	1.87739	up
pmp000549	C22H22O9	Formononetin 7-O-β-D-glycoside	Flavonoids	Isoflavones	486-62-4	B	75942	82036	83365	285140	300500	297070	1.15693	3.65749	1.87085	up
mws0277	C7H12O6	Kinic acid	Organic acids	Organic acids	77-95-2	B	5564900	6857800	6474000	22982000	21873000	23110000	1.15209	3.59666	1.84666	up
pmn001672	C23H32O15	β-D-Furanofructosyl-α-D-(3-mustard acyl)glucoside	Phenolic acids	Phenolic acids	-	B	170000	146740	148700	527540	570090	556330	1.15456	3.55354	1.82926	up
pmn001728	C15H18N2O4	N-Acetyl-DL-tryptophan	Amino acids and derivatives	Amino acids and derivatives	87-32-1	A	118430	135140	129670	396610	501430	457140	1.14951	3.53611	1.82216	up
Zmhn002513	C17H22O10	Isosinapic acid-hexoside	Phenolic acids	Phenolic acids	-	B	4450100	4611100	5908600	17570000	17992000	17273000	1.14798	3.52944	1.81944	up
pmb2591	C13H14N2O3	Acetyltryptophan	Amino acids and derivatives	Amino acids and derivatives	2280-01-5	A	18190000	17963000	19230000	62697000	64884000	63518000	1.15787	3.4505	1.78681	up
mws5042	C11H14N2O3	Glycylphenylalanine	Amino acids and derivatives	Amino acids and derivatives	721-66-4	B	462980	378240	381200	1236200	1327500	1490800	1.14621	3.31678	1.72978	up
mws0237	C9H16O4	Anchoic Acid	Organic acids	Organic acids	123-99-9	B	1353700	1108100	1199000	3831500	4050700	4072400	1.15247	3.26557	1.70733	up
pmp000241	C27H28O17	Luteolin-6-C-2-glucuronylglucoside	Flavonoids	Flavonoid	-	B	307310	327830	322680	1015900	1065900	953170	1.15627	3.16862	1.66386	up
pmb2940	C17H22O10	1-O-β-D-Glucopyranosyl sinapate	Phenolic acids	Phenolic acids	78185-48-5	A	44227000	45571000	44989000	139160000	146560000	140730000	1.15788	3.16388	1.6617	up
pmb2799	C18H32O3	12,13-EODE	Lipids	Free fatty acids	6799-85-5	B	84369	47228	111860	295060	231590	243580	1.06416	3.16372	1.66162	up
Qingke_Rfmb320-1-3	C7H13NO2	1,2-N-Methylpipecolic acid	Amino acids and derivatives	Amino acids and derivatives	7730-87-2	B	588260	513900	461400	1861000	1326900	1662900	1.131	3.10241	1.63339	up
pmn001517	C15H22O8	3,4,5-Trimethoxyphenyl-β-D-Glucopyranoside	Phenolic acids	Phenolic acids	-	B	16245000	17132000	17198000	51865000	51859000	52332000	1.15769	3.08564	1.62557	up
mws0230	C4H9NO3	L-(-)-Threonine	Amino acids and derivatives	Amino acids and derivatives	72-19-5	B	2203800	2294300	2209400	8127100	5378500	6806200	1.13036	3.02822	1.59847	up
mws0675	C11H15N2O8P	β-Nicotinamide mononucleotide	Nucleotides and derivatives	Nucleotides and derivatives	1094-61-7	B	1175100	781070	995260	3200500	2652900	2964900	1.12804	2.98781	1.57909	up
pmb0666	C38H40O19	6-C-Hexosyl-apigenin O-sinapoylhexoside	Flavonoids	Flavonoid carbonoside	-	B	155060	122210	136810	392710	410470	425390	1.14857	2.96699	1.569	up
pme0274	C6H13NO2	6-Aminocaproic acid	Organic acids	Organic acids	60-32-2	B	9642600	14567000	11985000	34280000	39915000	31943000	1.12363	2.93243	1.55209	up
pme3388	C7H16N4O2	H-HomoArg-OH	Amino acids and derivatives	Amino acids and derivatives	156-86-5	A	6528200	7249100	7030000	20766000	20288000	19862000	1.15606	2.92763	1.54973	up
mws0275	C4H6O5	L-(-)-Malic acid	Organic acids	Organic acids	636-61-3	A	75306000	69159000	78805000	208350000	225830000	207970000	1.15476	2.87611	1.52412	up
mws0345	C6H11NO2	Pipecolinic acid	Organic acids	Organic acids	535-75-1	A	26098	10836	18154	51466	52769	51973	1.05376	2.83561	1.50366	up
mws0001	C4H8N2O3	L-Asparagine Anhydrous	Amino acids and derivatives	Amino acids and derivatives	70-47-3	A	947070	1110100	996650	2689000	2916300	3039900	1.15019	2.83095	1.50128	up
mws0671	C4H9NO3	L-Homoserine	Organic acids	Organic acids	672-15-1	B	2090900	2344200	2690900	6350300	8311400	5507900	1.11975	2.83042	1.50102	up
pme0057	C4H9NO2S	DL-Homocysteine	Amino acids and derivatives	Amino acids and derivatives	6027-13-0	B	507600	604400	487470	1429800	1384300	1597800	1.1429	2.75835	1.46381	up
pme2563	C8H14N2O5S	γ-Glu-Cys	Amino acids and derivatives	Amino acids and derivatives	636-58-8	B	78897	109450	79626	235130	261700	239530	1.13007	2.74789	1.45832	up
mws1297	C13H18O6	Benzyl β-D-Glucopyranoside	Phenolic acids	Phenolic acids	4304-12-5	B	25007	23221	21577	61621	70604	59124	1.14826	2.74119	1.4548	up
mws0216	C5H9NO3	Trans-4-Hydroxy-L-proline	Amino acids and derivatives	Amino acids and derivatives	51-35-4	B	42837000	63792000	54377000	134690000	169540000	135560000	1.11758	2.73151	1.4497	up
pme0534	C6H12O7	Gluconic acid	Others	Saccharides and Alcohols	526-95-4	B	1525900	1539400	1556500	4276100	4209600	4099000	1.15813	2.7229	1.44514	up
mws0256	C5H11NO2	L-Valine	Amino acids and derivatives	Amino acids and derivatives	72-18-4	A	125540000	131350000	140280000	362430000	353250000	364180000	1.15593	2.71889	1.44302	up
pmb0864	C19H40NO7P	LysoPE 14:0	Lipids	LPE	-	A	15348000	12195000	13836000	36937000	38155000	37289000	1.14882	2.71589	1.44143	up
pmp001257	C15H29NO3	Tridecanoyl glycine	Amino acids and derivatives	Amino acids and derivatives	-	A	115500	140800	121420	471780	291860	254840	1.07256	2.69639	1.43103	up
pme2634	C5H11NO2	DL-Norvaline	Amino acids and derivatives	Amino acids and derivatives	760-78-1	B	131020000	138310000	144190000	371940000	364210000	376430000	1.15636	2.69051	1.42788	up
mws1589	C18H32O16	Panose	Others	Saccharides and Alcohols	33401-87-5	B	628890	623480	648490	1504700	1924600	1614000	1.14598	2.65317	1.40772	up
pme1002	C8H11NO	L-Tyramine	Amino acids and derivatives	Amino acids and derivatives	51-67-2	A	6004400	6649000	5792200	16773000	14105000	17638000	1.14124	2.63022	1.39518	up
Cmln001797	C13H23NO9S2	5-Hexenyl Glucosinolate	Others	Glucosinolates	76265-24-2	B	27373	28895	32435	71951	83464	70193	1.14559	2.54341	1.34676	up
pme0257	C4H4N2O2	Uracil	Nucleotides and derivatives	Nucleotides and derivatives	66-22-8	B	96907	82878	77723	210560	241920	194040	1.13676	2.51068	1.32808	up
pmp000251	C12H16O4	E-6,7-Dihydroxydihydroligustilide	Others	Others	-	B	623840	684330	645190	1636300	1632700	1584000	1.15586	2.48444	1.31292	up
mws1350	C9H10O4	Syringic Aldehyde	Phenolic acids	Phenolic acids	134-96-3	B	8880.4	9584.8	10782	23461	25314	21734	1.14482	2.41079	1.26951	up
pme0516	C6H12O6	Inositol	Others	Saccharides and Alcohols	87-89-8	B	273640	256960	288270	646940	683960	627510	1.1542	2.3916	1.25798	up
mws0875	C5H10N2O3S	Cys-Gly	Amino acids and derivatives	Amino acids and derivatives	19246-18-5	B	455430	535710	494680	1221300	1077000	1147100	1.14629	2.31885	1.21341	up
mws0668	C10H12N4O6	Xanthosine	Nucleotides and derivatives	Nucleotides and derivatives	146-80-5	B	2111700	2309000	2153100	5164400	5156600	4794000	1.15395	2.29928	1.20118	up
pme0500	C18H32O16	D-(+)-Melezitose	Others	Saccharides and Alcohols	597-12-6	B	80610	89657	82605	195280	223280	161600	1.1275	2.29428	1.19804	up
pmn001669	C12H14O5	Methyl sinapate	Phenolic acids	Phenolic acids	20733-94-2	B	55481	58605	60381	133860	131080	133600	1.15619	2.28433	1.19177	up
mws4052	C4H7NO2	1-Aminocyclopropane-1-carboxylic acid	Others	Others	22059-21-8	B	1145700	1066800	1134300	2236900	2485600	2757700	1.14326	2.23503	1.16029	up
mws4170	C6H12O6	D-Glucose	Others	Saccharides and Alcohols	14431-43-7	A	834070	610780	823820	1667500	1715100	1685600	1.1253	2.234	1.15963	up
pme2266	C10H16N2O3S	Biotin	Others	Vitamin	58-85-5	A	1019800	1051000	1014600	2257300	2422900	2185000	1.15494	2.22506	1.15384	up
mws0890	C3H7NO3	Serine	Amino acids and derivatives	Amino acids and derivatives	312-84-5	B	74876	90142	84669	184130	175630	193570	1.14393	2.21609	1.14802	up
Lmhn002051	C12H12O8	Vnilloylmalic acid	Phenolic acids	Phenolic acids	-	A	26182000	25513000	26523000	57554000	58680000	55665000	1.15755	2.19769	1.13599	up
pme2559	C6H9NO5	N-Acetylaspartate	Amino acids and derivatives	Amino acids and derivatives	997-55-7	B	28339	14705	20765	50006	39658	50547	1.03555	2.19735	1.13577	up
pme2890	C8H16N2O4S2	L-Homocystine	Amino acids and derivatives	Amino acids and derivatives	626-72-2	B	30861	37282	26027	81672	59131	64695	1.08676	2.1822	1.12578	up
pme0033	C5H4N4O	Hypoxanthine	Nucleotides and derivatives	Nucleotides and derivatives	68-94-0	B	2727200	2655100	1594900	4836600	5958600	4422500	1.03948	2.18106	1.12503	up
pme1086	C10H17N3O6S	Glutathione reduced form	Amino acids and derivatives	Amino acids and derivatives	70-18-8	A	10667000	14302000	13090000	26109000	27753000	28788000	1.12709	2.17163	1.11878	up
mws0192	C4H6O4	Succinic acid	Organic acids	Organic acids	110-15-6	A	56712000	61523000	58257000	134960000	130410000	115110000	1.14757	2.15579	1.10822	up
pme2237	C6H14O6	Dulcitol	Others	Saccharides and Alcohols	608-66-2	B	19642	21814	20281	44730	38053	47886	1.13381	2.11654	1.08171	up
mws0520	C11H13NO4	N-Acetyl-L-tyrosine	Amino acids and derivatives	Amino acids and derivatives	537-55-3	A	10389000	10851000	10950000	21986000	23192000	22942000	1.15625	2.11619	1.08147	up
pme0253	C8H15NO3	N-Acetyl-L-leucine	Amino acids and derivatives	Amino acids and derivatives	1188-21-2	B	373200	409150	380120	853610	860770	719000	1.14145	2.09328	1.06577	up
pme3193	C4H7NO3	N-Acetylglycine	Amino acids and derivatives	Amino acids and derivatives	543-24-8	B	35411	33744	38270	74767	78977	69889	1.14897	2.08176	1.0578	up
mws0805	C11H19NO9	N-Acetylneuraminic acid	Amino acids and derivatives	Amino acids and derivatives	131-48-6	B	47471	75400	53025	96904	139950	128110	1.04126	2.07489	1.05303	up
pmp001286	C26H54NO7P	LysoPC(18:0)	Lipids	LPC	-	A	28336000	17465000	19617000	43229000	46949000	45101000	1.07821	2.06792	1.04818	up
mws0813	C5H7NO3	5-Oxoproline	Amino acids and derivatives	Amino acids and derivatives	149-87-1	B	41527	54031	48256	89344	104980	101040	1.12306	2.05379	1.03829	up
HmLn002358	C14H18O9	Vanillic acid-glucoside	Phenolic acids	Phenolic acids	-	A	33276000	34768000	35092000	68223000	71454000	71641000	1.156	2.04893	1.03487	up
Zmhn001883	C14H18O9	Vanillic acid glycoside	Phenolic acids	Phenolic acids	-	B	23640000	24724000	24952000	48304000	51158000	50048000	1.15597	2.03925	1.02804	up
mws0470	C4H6O4	Methylmalonic acid	Organic acids	Organic acids	516-05-2	A	57943000	63061000	59737000	128570000	131310000	108420000	1.14006	2.03772	1.02696	up
mws5037	C9H18N2O3	Alanylleucine	Amino acids and derivatives	Amino acids and derivatives	1999-42-4	B	1985200	1254000	1285700	3213900	2774400	3206800	1.0636	2.03211	1.02298	up
pmb0578	C32H30O15	Luteolin O-sinapoylhexoside	Flavonoids	Flavonoid	-	B	7755900	7701500	7889800	15855000	15706000	15758000	1.15823	2.02675	1.01917	up
Zmhn001375	C14H18O9	vanillic acid-C-glucoside	Others	Others	-	B	22638000	24472000	24444000	47327000	49883000	47316000	1.15413	2.01982	1.01422	up
mws0126	C26H54NO7P	1-Stearoyl-sn-glycero-3-phosphocholine	Lipids	LPC	19420-57-6	B	25250000	17901000	20981000	41471000	47160000	40334000	1.10757	2.01093	1.00786	up
mws1212	C11H12O4	Methyl ferulate	Phenolic acids	Phenolic acids	2309-07-1	B	14261000	14517000	16880000	7174400	7525400	8079500	1.13887	0.498911	-1.00314	down
mws1073	C27H30O15	Apigenin 6,8-C-diglucoside	Flavonoids	Flavonoid	23666-13-9	B	34525000	35864000	35943000	18104000	16656000	17942000	1.15474	0.495636	-1.01265	down
pmn001419	C15H18O8	1-O-[(E)-p-Cumaroyl]-β-D-glucopyranose	Phenolic acids	Phenolic acids	-	A	9657300	9926500	9732400	4469200	4880900	4894800	1.15438	0.485905	-1.04125	down
Zmxn001997	C13H16O8	isosalicylic acid O-glycoside	Phenolic acids	Phenolic acids	-	A	11447000	11868000	12104000	5672700	5696000	5826700	1.1569	0.485485	-1.0425	down
Zmhn002301	C15H18O8	p-Coumaric acid-O-glycoside	Phenolic acids	Phenolic acids	-	B	2656400	2642200	2685500	1265100	1290000	1316300	1.15773	0.484889	-1.04427	down
pme2596	C8H9NO4	4-Pyridoxic acid	Others	Vitamin	82-82-6	B	113470	122560	129050	67015	42808	67133	1.07215	0.484705	-1.04482	down
Lmgn001670	C7H6O3	Salicylic acid	Phenolic acids	Phenolic acids	-	B	652480	646810	578280	322950	310970	269240	1.13878	0.481026	-1.05581	down
Lmmp003422	C21H20O11	Kaempferol 3-O-β-d-glucopyranoside	Flavonoids	Flavonols	-	B	3496600	2622700	3983400	1488600	1592500	1778400	1.08379	0.48101	-1.05586	down
pmp001106	C27H30O15	Vitexin-2-O-D-glucopyranoside	Flavonoids	Flavonoid carbonoside	-	B	6693700	6712200	6739400	3265300	3201100	3185700	1.15801	0.479124	-1.06153	down
pmn001680	C9H8O3	Coumaric acid	Phenolic acids	Phenolic acids	500-05-0	B	546350	583400	583390	270010	245150	304900	1.14137	0.478688	-1.06284	down
Lmmp003903	C23H22O12	Kaempferol acetyl-glucoside	Flavonoids	Flavonols	-	A	596430000	547540000	602360000	280480000	258180000	267140000	1.15214	0.461425	-1.11583	down
pme0432	C30H24O12	Procyanidin A2	Tannins	Proanthocyanidins	41743-41-3	B	914960	752640	826140	363810	367730	405200	1.14232	0.455837	-1.13341	down
Hmpp003391	C21H20O11	Luteolin-3'-O-β-D-glucoside	Flavonoids	Flavonoid	-	B	3436800	3674100	3868500	1697000	1631300	1613500	1.15284	0.450097	-1.15169	down
pmb0613	C33H40O20	Apigenin 6-C-hexosyl-8-C-hexosyl-O-hexoside	Flavonoids	Flavonoid	-	B	2077000	2375200	2163500	964800	998960	999670	1.15284	0.447939	-1.15863	down
Lmbp003393	C21H20O11	Quercetin-3-O-α-L-rhamnopyranoside	Flavonoids	Flavonoid	-	B	3467400	3600400	3983000	1643300	1781200	1494600	1.14189	0.445135	-1.16768	down
Lmlp003531	C21H20O11	Luteolin 3'-O-β-D-glucoside	Flavonoids	Flavonoid	5154-41-6	B	3517900	3669000	4004800	1719900	1454300	1793100	1.1401	0.443838	-1.1719	down
mws1203	C8H8O	Phenylacetaldehyde	Phenolic acids	Phenolic acids	122-78-1	B	18594	18969	19507	9857.4	5589.6	9817.3	1.06053	0.44269	-1.17563	down
Qingke_Rfmb262-der01-3	C28H36O13	Syringaresinol-Hex	Lignans and Coumarins	Lignans	-	B	537230	501030	583150	188510	258390	268810	1.11184	0.441412	-1.1798	down
mws4175	C6H8O6	D-Glucurono-6,3-lactone	Others	Others	32449-92-6	B	1148900	1845700	1720400	641170	822950	610500	1.06272	0.440004	-1.18441	down
pmb0566	C26H28O15	Luteolin O-hexosyl-O-pentoside	Flavonoids	Flavonoid	-	A	1397400	1216000	1410800	579520	561910	627500	1.14666	0.439573	-1.18583	down
pmb0647	C26H28O15	8-C-Hexosyl-luteolin O-pentoside	Flavonoids	Flavonoid carbonoside	-	B	178340	227930	217330	123740	70442	78967	1.06024	0.43802	-1.19093	down
pme3459	C20H28O3	Caffeyl alcohol	Phenolic acids	Phenolic acids	469-83-0	B	432790	524050	510980	215660	217200	206020	1.14533	0.435258	-1.20006	down
pmb0160	C21H36O4	MAG(18:3)isomer5	Lipids	Glycerol ester	-	A	137260000	132250000	129360000	59729000	58270000	55408000	1.15552	0.434746	-1.20176	down
pmn001420	C15H18O9	1-O-[(E)-Caffeoyl]-β-D-glucopyranose	Phenolic acids	Phenolic acids	-	A	43267000	45374000	48054000	21077000	18949000	19028000	1.15101	0.432013	-1.21085	down
HmLn000873	C13H16O10	2-O-Galloyl-β-D-glucose	Tannins	Tannin	-	A	1785900	2013600	2045600	843670	844660	810130	1.15155	0.427445	-1.22619	down
pmb1562	C21H34O4	MAG(18:4)isomer3	Lipids	Glycerol ester	-	A	31769000	29787000	29286000	13357000	12526000	12304000	1.15448	0.420367	-1.25028	down
pmp001271	C33H58O14	2,3-Dihydroxypropyl-9,12-octadecadienoate-hexose-hexose	Lipids	Free fatty acids	-	B	12708	14656	20092	7137.3	4316.3	8396.4	1.01957	0.418282	-1.25745	down
pmb0622	C27H30O16	C-Hexosyl-luteolin O-hexoside	Flavonoids	Flavonoid carbonoside	-	A	8976300	9346100	9443100	2989200	3937500	4127300	1.13203	0.39812	-1.32872	down
pmb2325	C21H36O4	MAG(18:3)isomer2	Lipids	Glycerol ester	-	A	82329000	77370000	76403000	32336000	30142000	29530000	1.15489	0.389696	-1.35958	down
pme3391	C22H23O12+	Petunidin 3-O-glucoside	Flavonoids	Anthocyanins	6988-81-4	B	724130	860830	872540	328170	348690	273750	1.13495	0.38682	-1.37027	down
HmLn002835	C15H18O8	Cis-p-coumaric acid 4-O-glucoside	Others	Others	-	A	1179000	713820	756310	459430	262610	285000	1.04211	0.38014	-1.3954	down
mws1075	C10H8O3	7-Methoxycoumarin	Lignans and Coumarins	Coumarins	531-59-9	B	1327000	876650	1449800	366110	425870	593470	1.06143	0.379217	-1.3989	down
Zmhn002422	C16H20O9	Feruloyl glucose	Phenolic acids	Phenolic acids	-	A	28768000	28428000	29245000	9796700	10704000	10471000	1.15647	0.358299	-1.48077	down
pmn001518	C13H16O10	1-O-Galloyl-β-D-glucose	Phenolic acids	Phenolic acids	-	B	135270	61940	97745	30065	41450	33039	1.03601	0.354474	-1.49625	down
pmb0164	C21H38O4	MAG(18:2)isomer1	Lipids	Glycerol ester	-	B	1313100	1224400	1214600	486450	424300	417980	1.15195	0.35413	-1.49765	down
pmf0616	C31H37O18+	Malvidin 3-O-(6''-acetylglucoside)-5-glucoside	Flavonoids	Anthocyanins	-	B	158710000	160390000	158250000	55113000	52094000	52707000	1.15782	0.335004	-1.57775	down
Zmhp002574	C27H30O16	Iso-8-C-hexosyl-luteolin O-hexoside	Flavonoids	Flavonoid carbonoside	-	B	177880000	178050000	177300000	59831000	56278000	57557000	1.15784	0.325687	-1.61844	down
Zmhn001926	C13H16O8	Salicylic acid O-glycoside	Phenolic acids	Phenolic acids	-	A	3375900	3747200	3720900	1205700	1181000	1133900	1.15552	0.324659	-1.623	down
pmp000595	C27H30O16	Luteolin-7,3'-Di-O-β-D-Glucoside	Flavonoids	Flavonoid	257-724-7	A	79833000	85806000	83128000	27053000	25839000	27608000	1.15728	0.323596	-1.62773	down
Zmhn003565	C23H22O12	Kaempferol 3-O-(6″-O-acetyl)glycoside	Flavonoids	Flavonoid	-	B	138370000	140110000	143410000	48465000	43318000	44458000	1.15602	0.32293	-1.63071	down
Cmyn001872	C15H28NO10S3-	(Methylsulfinyl)heptyl glucosinolate	Others	Glucosinolates	-	B	92514	65382	83466	30126	26167	20534	1.11745	0.318306	-1.65151	down
Hmtn001302	C13H16O8	Glucosyloxybenzoic acid	Phenolic acids	Phenolic acids	-	A	3552500	3709600	3910600	1247700	1136200	1098300	1.15415	0.31167	-1.68191	down
pmp000126	C27H30O16	Luteolin-6,8-di-C-glucoside	Flavonoids	Flavonoid	29428-58-8	B	155780000	156780000	155640000	49235000	45495000	48125000	1.15766	0.305115	-1.71257	down
pmp000194	C24H22O13	Malonyglygenistin	Flavonoids	Isoflavones	-	B	10851000	11272000	12777000	3407900	3384500	3543700	1.15392	0.296163	-1.75554	down
pmb2620	C11H12O4	3,4-Dimethoxycinnamic acid	Phenolic acids	Phenolic acids	14737-89-4	A	1724300	1755300	1967900	517280	536250	557720	1.15468	0.295778	-1.75741	down
pmb2363	C21H40O4	MAG(18:1)isomer1	Lipids	Glycerol ester	-	B	733910	667830	720730	203990	214620	196850	1.15551	0.289973	-1.78601	down
pmp000585	C24H22O13	Apigenin-7-O-(6-O-Malonyl Glucoside)	Flavonoids	Flavonoid	-	B	913480	873500	816240	238680	255850	257150	1.15621	0.28875	-1.79211	down
pme3961	C10H13N5O3	Deoxyadenosine	Nucleotides and derivatives	Nucleotides and derivatives	958-09-8	B	644230	639840	314200	131770	188280	137660	1.06392	0.286378	-1.80401	down
Hmln001836	C29H32O17	Kaempferol 3-O-β-glucosyl(1→2)(6′-O-acetyl)-β-D-galactoside	Flavonoids	Flavonoid	-	B	13162000	14470000	15235000	4082700	4076800	4075900	1.15545	0.285427	-1.80881	down
mws0919	C21H20O10	Kaempferin	Flavonoids	Flavonols	482-39-3	B	73786	61505	72028	18240	17707	22108	1.14725	0.280027	-1.83636	down
pmb0624	C27H30O16	6-C-Hexosyl-luteolin O-hexoside	Flavonoids	Flavonoid carbonoside	-	A	93270000	90958000	93501000	26056000	25622000	25938000	1.15814	0.279467	-1.83925	down
pme2914	C6H10O5	3-Hydroxy-3-methylpentane-1,5-dioic acid	Amino acids and derivatives	Amino acids and derivatives	503-49-1	A	2160400	2386300	2408600	617130	595830	720640	1.15261	0.278004	-1.84682	down
pmp000587	C24H22O14	Luteolin-7-O-(6'-O-malonyl)-β-D-glucoside	Flavonoids	Flavonoid	-	B	4160200	3795000	4252100	1235400	1062200	1021900	1.15151	0.271927	-1.87871	down
Hmln002582	C23H22O12	Kaempferol 3-O-(6′′-O-acetyl)-glucoside	Flavonoids	Flavonoid	-	B	15963000	16468000	16417000	4580800	4250500	3999200	1.15597	0.262662	-1.92872	down
pme3279	C15H10O6	2'-Hydroxygenistein	Flavonoids	Isoflavones	1156-78-1	A	9905100	9308800	9750900	2596300	2334300	2540400	1.15668	0.257934	-1.95493	down
pme0321	C21H20O10	Kaempferol 7-O-rhamnoside	Flavonoids	Flavonols	20196-89-8	B	72794	70509	78151	18686	19006	19377	1.15676	0.257701	-1.95623	down
pme0281	C8H6O4	Terephthalic acid	Phenolic acids	Phenolic acids	100-21-0	B	4658000	4684200	4374000	1091400	1075700	1301700	1.15417	0.252898	-1.98337	down
pmp000238	C26H28O15	Luteolin 7-O-β-D-glucosyl-6-C-α-L-arabinose	Flavonoids	Flavonoid	-	B	2166800	2144200	2183900	517600	511330	556910	1.15774	0.244167	-2.03406	down
pmp000191	C23H22O11	6''-O-Acetylgenistin	Flavonoids	Isoflavones	73566-30-0	B	26884000	27572000	28643000	6769300	6556700	6715400	1.1578	0.241175	-2.05185	down
pmp000581	C23H22O11	Apigenin-7-O-(6'-O-acetyl)-β-D-glucoside	Flavonoids	Flavonoid	-	B	30999000	30949000	31908000	7571100	7150400	7545900	1.15792	0.237251	-2.07552	down
Cmyn001839	C15H29NO10S3	7-(Methylsulfinyl)Heptyl Glucosinolate	Others	Glucosinolates	112572-51-7	B	83646	61769	74394	19631	18257	14178	1.13773	0.236869	-2.07784	down
pmb1108	C33H40O21	Luteolin 6-C-hexoside 8-C-hexosyl-O-hexoside	Flavonoids	Flavonoid	-	B	785280	878040	836470	196990	184320	202650	1.15682	0.233604	-2.09787	down
Zmhp002409	C27H30O16	Isoluteolin-6,8-di-C-glucoside	Flavonoids	Flavonoid	-	B	23312000	23812000	23204000	5256200	5258700	5743400	1.15775	0.231178	-2.11292	down
pmb0758	C24H26O11	Anisic acid O-feruloyl hexoside	Phenolic acids	Phenolic acids	-	B	12963000	12154000	11144000	3124900	2344500	2822200	1.14974	0.228664	-2.1287	down
pme1474	C11H15N5O3S	5'-Deoxy-5'-(methylthio)adenosine	Nucleotides and derivatives	Nucleotides and derivatives	2457-80-9	A	329550000	388860000	365240000	79063000	87092000	70123000	1.15168	0.218039	-2.19734	down
Lmmp000897	C30H26O14	Gallocatechin-Gallocatechin	Flavonoids	Flavanols	-	B	3830800	4064800	3703200	862880	762610	843070	1.15682	0.212829	-2.23223	down
mws1195	C10H10O3	Methyl p-coumarate	Phenolic acids	Phenolic acids	3943-97-3	B	9280100	7341500	11201000	1956900	1897400	1972900	1.14285	0.209441	-2.25538	down
pmb0149	C21H34O4	MAG(18:4)isomer1	Lipids	Glycerol ester	-	B	1563600	1384400	1608200	307390	286460	334120	1.15463	0.203672	-2.29568	down
mws0444	C7H7NO3	3-Aminosalicylic acid	Phenolic acids	Phenolic acids	570-23-0	B	184930	223740	300080	48380	49062	45672	1.13886	0.201925	-2.30811	down
mws1200	C10H10O3	Trans-4-Hydroxycinnamic Acid Methyl Ester	Phenolic acids	Phenolic acids	19367-38-5	A	4739800	4762900	5506800	1008000	989240	1021400	1.15575	0.201115	-2.31391	down
pme0230	C10H13N5O4	Adenosine	Nucleotides and derivatives	Nucleotides and derivatives	58-61-7	A	74713000	69256000	52353000	11457000	12020000	13249000	1.14837	0.18707	-2.41835	down
pmf0359	C15H16O8	Skimmin	Lignans and Coumarins	Coumarins	93-39-0	A	39131000	42401000	46227000	8371100	8012400	7404000	1.15489	0.18619	-2.42515	down
pmn001645	C24H22O14	Isorhamnetin 3-O-β-(2''-O-acetyl-β-D-glucuronide)	Flavonoids	Flavonols	-	A	1979700	1900000	1708300	337540	385350	302490	1.15253	0.183497	-2.44617	down
pmb0296	C21H40O4	MAG(18:1)isomer2	Lipids	Glycerol ester	-	B	614860	597470	622160	139020	107030	88902	1.14446	0.182586	-2.45335	down
mws1038	C11H22N2O4S	(R)-Pantetheine	Others	Others	496-65-1	A	827910	766940	829690	146540	138900	153680	1.1572	0.181115	-2.46502	down
pmb0247	C7H7NO2	p-Aminobenzoate	Phenolic acids	Phenolic acids	150-13-0	B	383050	407440	437580	78413	81244	58885	1.14818	0.177956	-2.49041	down
pmn001686	C16H32O4	10,16-Dihydroxy-palmitic acid	Lipids	Free fatty acids	3233-90-7	A	34141	24560	34753	6666.4	4947.7	4848.9	1.13963	0.176162	-2.50503	down
Hmln002402	C24H22O14	Kaempferol 3-O-(6′′-O-malonyl)-galactoside	Flavonoids	Flavonoid	-	B	11292000	12996000	10181000	1709300	1821500	1538300	1.15387	0.147063	-2.7655	down
mws0178	C16H18O9	Chlorogenic acid	Phenolic acids	Phenolic acids	327-97-9	A	1449300	311700	886240	149780	87580	139730	1.01832	0.142446	-2.81151	down
mws0147	C5H10O3	3-Hydroxy-3-methyl butyric acid	Organic acids	Organic acids	625-08-1	A	2721700	2836500	2942400	363630	364270	402010	1.15761	0.132921	-2.91136	down
pmp000260	C13H16O10	6-O-Galloyl-β-D-glucopyranoside	Phenolic acids	Phenolic acids	-	B	224800	228660	251420	29168	29759	28916	1.15738	0.124621	-3.00438	down
Qingke_Rfmb257-der14-2	C28H34O12	Pinoresinol-acetylglucose	Lignans and Coumarins	Lignans	-	B	446870	471680	445960	62111	45690	45435	1.1531	0.112301	-3.15456	down
Lmhn003240	C11H10O6	Benzoylmalic acid	Phenolic acids	Phenolic acids	-	B	526790	443850	496000	53368	45198	50223	1.15614	0.101449	-3.30118	down
mws0133	C6H6N2O	Nicotinamide	Others	Vitamin	98-92-0	B	3142000	7390600	3814100	322390	531830	534150	1.1201	0.0967728	-3.36925	down
pmb3041	C23H22O14	Tricin O-saccharic acid	Flavonoids	Flavonoid	-	B	6546900	7199100	7202400	588380	635210	589350	1.15758	0.0865431	-3.53044	down
pmb0752	C17H20O9	3-O-Feruloyl quinic acid	Phenolic acids	Phenolic acids	1899-29-2	B	915330	1263400	1202400	75131	106370	91596	1.15095	0.0807709	-3.63002	down
mws1290	C30H26O13	Tiliroside	Flavonoids	Flavonols	20316-62-5	B	19105	18449	16969	9	9	9	1.15835	0.000495204	-10.9797	down
mws0097	C20H22O6	Pinoresinol	Lignans and Coumarins	Lignans	487-36-5	B	21812	18622	18292	9	9	9	1.15824	0.000459762	-11.0868	down
mws0059	C27H30O16	Rutin	Flavonoids	Flavonols	153-18-4	B	9411.2	11910	72453	9	9	9	1.14136	0.000287926	-11.762	down
mws0340	C6H8O4	2,3-Dimethylsuccinic acid	Amino acids and derivatives	Amino acids and derivatives	13545-04-5	B	43849	46265	25790	9	9	9	1.15753	0.000232951	-12.0677	down
Huasheng_mad2400	C23H20O11	p-Coumaroylferuloyltartaric acid	Phenolic acids	Phenolic acids	-	B	48059	41553	50623	9	9	9	1.15813	0.000192534	-12.3426	down
pmp000231	C16H18O8	Trans-3-O-p-coumaric quinic acid	Phenolic acids	Phenolic acids	-	B	60218	78649	59712	9	9	9	1.15826	0.000135966	-12.8445	down
pmb0681	C20H18O9	Apigenin 8-C-pentoside	Flavonoids	Flavonoid	-	B	86941	88404	88277	9	9	9	1.15835	0.000102419	-13.2532	down
pmp001223	C20H18O5	Psoralenol	Flavonoids	Isoflavones	70522-30-4	B	226800	202730	211800	9	9	9	1.1583	4.21e-05	-14.5358	down
pmp000117	C22H24O9	3,5,6,7,8,3′,4′-Heptamethoxyflavone	Flavonoids	Flavonols	1178-24-1	B	426150	190800	178990	9	9	9	1.15665	3.39222e-05	-14.8474	down
pmp000509	C6H6O3	Maltol	Others	Others	118-71-8	B	405290	350670	345650	9	9	9	1.1583	2.45096e-05	-15.3163	down
pmb0636	C26H28O15	6-C-Hexosyl luteolin O-pentoside	Flavonoids	Flavonoid carbonoside	-	A	492090	442040	430140	9	9	9	1.15833	1.97908e-05	-15.6248	down
