# Supplementary material for: Efficient Accumulation of Amylopectin and Its Molecular Mechanism in the Submerged Duckweed Mutant
Source: Int J Mol Sci. 2023 Feb 2;24(3):2934. doi: 10.3390/ijms24032934 (PMC9917893; doi:10.3390/ijms24032934)
Supplement: Supplementary file 1 [file ijms-24-02934-s001.zip › Table S3 The differentially accumulated amino acids and alkaloids.xls]

## Sheet: Amino acids
CK-0H vs sub1-0H
Index	Formula	Compounds	Class I	Class II	CAS	Level	CK0H-1	CK0H-2	CK0H-3	FS75-0H-1	FS75-0H-2	FS75-0H-3	VIP	Fold_Change	Log2FC	Type
pme0008	C6H13N3O3	L-Citrulline	Amino acids and derivatives	Amino acids and derivatives	372-75-8	A	2112500	1544500	1668900	34402000	35544000	32091000	1.14555	19.1586	4.25992	up
pme0006	C5H9NO2	L-Proline	Amino acids and derivatives	Amino acids and derivatives	147-85-3	A	24992000	25049000	22831000	244240000	249780000	237650000	1.14775	10.0405	3.32776	up
mws0260	C6H14N4O2	L-(+)-Arginine	Amino acids and derivatives	Amino acids and derivatives	74-79-3	A	89427000	94232000	86289000	867040000	898710000	856020000	1.14787	9.71213	3.27979	up
pme0193	C5H10N2O3	L-Glutamine	Amino acids and derivatives	Amino acids and derivatives	56-85-9	A	10165000	9683300	9795100	98249000	97380000	87569000	1.14749	9.55349	3.25603	up
pme0026	C6H14N2O2	L-(+)-Lysine	Amino acids and derivatives	Amino acids and derivatives	56-87-1	B	9701600	9632100	9439500	93914000	95341000	85309000	1.1476	9.54235	3.25434	up
mws0890	C3H7NO3	Serine	Amino acids and derivatives	Amino acids and derivatives	312-84-5	B	15902	13060	13331	137470	137610	124120	1.1458	9.43891	3.23862	up
mws0254	C6H9N3O2	L-Histidine	Amino acids and derivatives	Amino acids and derivatives	71-00-1	B	1939900	2043600	1762300	10617000	10482000	9636800	1.1459	5.34926	2.41934	up
mws0250	C9H11NO3	L-(-)-Tyrosine	Amino acids and derivatives	Amino acids and derivatives	60-18-4	A	52573000	57134000	53977000	250940000	269320000	249490000	1.14698	4.70266	2.23348	up
mws0256	C5H11NO2	L-Valine	Amino acids and derivatives	Amino acids and derivatives	72-18-4	A	82251000	83741000	83920000	329520000	345000000	321880000	1.1476	3.987	1.9953	up
pme1210	C5H11NO2S	L-Methionine	Amino acids and derivatives	Amino acids and derivatives	63-68-3	A	4367800	4804700	4692300	17228000	16989000	16910000	1.14732	3.68754	1.88266	up
mws0230	C4H9NO3	L-(-)-Threonine	Amino acids and derivatives	Amino acids and derivatives	72-19-5	B	1469300	1416700	1986700	4445400	5350100	5068700	1.12256	3.05051	1.60905	up
mws0227	C6H13NO2	L-Leucine	Amino acids and derivatives	Amino acids and derivatives	61-90-5	A	380110000	414500000	383010000	832880000	841930000	817360000	1.14485	2.11628	1.08153	up
mws0258	C6H13NO2	L-Isoleucine	Amino acids and derivatives	Amino acids and derivatives	73-32-5	B	406720000	422780000	409350000	856200000	872600000	838520000	1.14697	2.07234	1.05126	up
CK-16H vs sub1-16H
Index	Formula	Compounds	Class I	Class II	CAS	Level	CK16H-1	CK16H-2	CK16H-3	FS75-16H-1	FS75-16H-2	FS75-16H-3	VIP	Fold_Change	Log2FC	Type
pme0008	C6H13N3O3	L-Citrulline	Amino acids and derivatives	Amino acids and derivatives	372-75-8	A	3327800	3410600	3646400	43306000	35049000	42204000	1.15616	11.6092	3.53719	up
pme0006	C5H9NO2	L-Proline	Amino acids and derivatives	Amino acids and derivatives	147-85-3	A	30324000	32362000	38431000	269870000	245440000	249820000	1.15547	7.56678	2.91968	up
mws0260	C6H14N4O2	L-(+)-Arginine	Amino acids and derivatives	Amino acids and derivatives	74-79-3	A	171880000	186130000	183990000	886820000	788130000	848450000	1.15636	4.65572	2.219	up
pme0193	C5H10N2O3	L-Glutamine	Amino acids and derivatives	Amino acids and derivatives	56-85-9	A	24817000	27224000	28059000	107430000	115710000	112610000	1.15644	4.19164	2.06751	up
pme0026	C6H14N2O2	L-(+)-Lysine	Amino acids and derivatives	Amino acids and derivatives	56-87-1	B	24027000	25297000	26675000	103660000	112510000	109690000	1.15694	4.28769	2.1002	up
mws0890	C3H7NO3	Serine	Amino acids and derivatives	Amino acids and derivatives	312-84-5	B	74876	90142	84669	184130	175630	193570	1.14393	2.21609	1.14802	up
mws0254	C6H9N3O2	L-Histidine	Amino acids and derivatives	Amino acids and derivatives	71-00-1	B	1570000	1743500	1820200	11032000	11758000	11916000	1.15682	6.76043	2.75711	up
mws0250	C9H11NO3	L-(-)-Tyrosine	Amino acids and derivatives	Amino acids and derivatives	60-18-4	A	166690000	170220000	178680000	306920000	297090000	313170000	1.15375	1.77889	0.830981	insig
mws0256	C5H11NO2	L-Valine	Amino acids and derivatives	Amino acids and derivatives	72-18-4	A	125540000	131350000	140280000	362430000	353250000	364180000	1.15593	2.71889	1.44302	up
pme1210	C5H11NO2S	L-Methionine	Amino acids and derivatives	Amino acids and derivatives	63-68-3	A	4723900	5313100	5137900	20027000	18805000	18571000	1.15601	3.78276	1.91944	up
mws0230	C4H9NO3	L-(-)-Threonine	Amino acids and derivatives	Amino acids and derivatives	72-19-5	B	2203800	2294300	2209400	8127100	5378500	6806200	1.13036	3.02822	1.59847	up
mws0227	C6H13NO2	L-Leucine	Amino acids and derivatives	Amino acids and derivatives	61-90-5	A	712880000	714640000	747470000	858020000	841070000	805720000	1.09917	1.15164	0.203692	insig
mws0258	C6H13NO2	L-Isoleucine	Amino acids and derivatives	Amino acids and derivatives	73-32-5	B	721600000	726570000	759960000	880720000	861750000	883410000	1.13472	1.18919	0.249976	insig

## Sheet: Alkaloids
CK-0H vs sub1-0H
Index	Formula	Compounds	Class I	Class II	CAS	Level	CK0H-1	CK0H-2	CK0H-3	FS75-0H-1	FS75-0H-2	FS75-0H-3	VIP	Fold_Change	Log2FC	Type
pmb0776	C20H20N2O3	N-Feruloyl tryptamine	Alkaloids	Phenolamine	53905-13-8	A	214920	462110	257600	236740000	220810000	201400000	1.14552	705.038	9.46156	up
pmb0770	C20H20N2O4	N-Feruloyl serotonin	Alkaloids	Phenolamine	68573-23-9	A	173630	158170	179080	45364000	47122000	46687000	1.14823	272.418	8.08968	up
pme2024	C10H12N2O	Serotonin	Alkaloids	Plumerane	50-67-9	A	2620800	2489400	2822100	377580000	378890000	369280000	1.14823	141.92	7.14893	up
mws0005	C10H12N2	Tryptamine	Alkaloids	Plumerane	61-54-1	A	1232100	1428200	1557400	177870000	175940000	176330000	1.14798	125.694	6.97377	up
pmp001255	C18H19NO4	N-Trans-feruloyltyramine	Alkaloids	Phenolamine	66648-43-9	A	39543	41046	49993	2377700	2636300	3047900	1.14707	61.7382	5.94809	up
pmp001256	C18H19NO4	N-Cis-feruloyltyramine	Alkaloids	Phenolamine	80510-09-4	A	336250	390700	440710	21990000	21118000	22048000	1.14762	55.8005	5.80221	up
pmp001200	C18H19NO4	Methoxy-N-Caffeoyltyramine	Alkaloids	Phenolamine	-	A	142660	138240	165660	4786300	4439700	4611700	1.1478	30.9873	4.95361	up
pmp001198	C6H13NO2	6-Deoxyfagomine	Alkaloids	Alkaloids	197449-09-5	A	8288300	8942800	8806200	30167000	31141000	28886000	1.14668	3.46403	1.79245	up
CK-16H vs sub1-16H
Index	Formula	Compounds	Class I	Class II	CAS	Level	CK16H-1	CK16H-2	CK16H-3	FS75-16H-1	FS75-16H-2	FS75-16H-3	VIP	Fold_Change	Log2FC	Type
pmb0776	C20H20N2O3	N-Feruloyl tryptamine	Alkaloids	Phenolamine	53905-13-8	A	66134	53639	46891	189630000	219060000	232510000	1.15776	3847.26	11.9096	up
pmb0770	C20H20N2O4	N-Feruloyl serotonin	Alkaloids	Phenolamine	68573-23-9	A	163580	176590	181530	50539000	54151000	57035000	1.15816	309.996	8.27611	up
pme2024	C10H12N2O	Serotonin	Alkaloids	Plumerane	50-67-9	A	2196100	3102600	2357000	381780000	403620000	356070000	1.15706	149.101	7.22014	up
mws0005	C10H12N2	Tryptamine	Alkaloids	Plumerane	61-54-1	A	701800	869250	802240	135970000	149410000	149640000	1.15784	183.298	7.51805	up
pmp001255	C18H19NO4	N-Trans-feruloyltyramine	Alkaloids	Phenolamine	66648-43-9	A	48617	55974	41460	2670400	2512400	2815500	1.15661	54.7637	5.77515	up
pmp001256	C18H19NO4	N-Cis-feruloyltyramine	Alkaloids	Phenolamine	80510-09-4	A	475610	407800	340120	19104000	19007000	19901000	1.15658	47.4136	5.56723	up
pmp001200	C18H19NO4	Methoxy-N-Caffeoyltyramine	Alkaloids	Phenolamine	-	A	188480	169150	123680	4060300	3827900	3981200	1.15422	24.6606	4.62414	up
pmp001198	C6H13NO2	6-Deoxyfagomine	Alkaloids	Alkaloids	197449-09-5	A	20869000	22859000	22934000	33916000	33194000	35169000	1.14239	1.53429	0.617573	insig
