# Supplementary material for: Efficient Accumulation of Amylopectin and Its Molecular Mechanism in the Submerged Duckweed Mutant
Source: Int J Mol Sci. 2023 Feb 2;24(3):2934. doi: 10.3390/ijms24032934 (PMC9917893; doi:10.3390/ijms24032934)
Supplement: Supplementary file 1 [file ijms-24-02934-s001.zip › Table S6 All differentially expressed genes (DEGs) in the sub-1 mutant.xlsx]

## Sheet: CK-0H_vs_sub1-0H
ID	CK0H-1_fpkm	CK0H-2_fpkm	CK0H-3_fpkm	FS75-0H-1_fpkm	FS75-0H-2_fpkm	FS75-0H-3_fpkm	CK0H-1_count	CK0H-2_count	CK0H-3_count	FS75-0H-1_count	FS75-0H-2_count	FS75-0H-3_count	log2FoldChange	pvalue	padj	regulated	KEGG	NR	Swissprot	Tremble	KOG	GO	Pfam
Cluster-8142.18980	86.85	82.02	87.1	335.52	353.76	350.66	4023.23	3653.53	3731.69	13832.4	12259.8	13708.8	1.79606	0	0	up	K14454 aspartate aminotransferase, cytoplasmic [EC:2.6.1.1] | (RefSeq) aspartate aminotransferase, cytoplasmic isoform X1 (A)	aspartate aminotransferase, cytoplasmic isoform X1 [Durio zibethinus]	AAT3_ARATH RecName: Full=Aspartate aminotransferase 3, chloroplastic; EC=2.6.1.1; AltName: Full=Protein YELLOW-LEAF-SPECIFIC GENE 4; AltName: Full=Transaminase A; Flags: Precursor;	A0A1D1ZED0_9ARAE RecName: Full=Aspartate aminotransferase {ECO:0000256|RuleBase:RU000480}; EC=2.6.1.1 {ECO:0000256|RuleBase:RU000480};	Aspartate aminotransferase/Glutamic oxaloacetic transaminase AAT1/GOT2	GO:0009507,chloroplast; GO:0016020,membrane; GO:0005777,peroxisome; GO:0009536,plastid; GO:0004069,L-aspartate:2-oxoglutarate aminotransferase activity; GO:0080130,L-phenylalanine:2-oxoglutarate aminotransferase activity; GO:0030170,pyridoxal phosphate binding; GO:0006103,2-oxoglutarate metabolic process; GO:0006531,aspartate metabolic process; GO:0009058,biosynthetic process; GO:0006536,glutamat…	Aminotransferase class I and II
Cluster-8142.19684	6.98	5.37	5.65	334.19	359.43	401.82	116.82	86.54	87.8	4962.28	4482.42	5681.86	5.68878	0	0	up	--	--	--	--	--	--	--
Cluster-8142.22235	5.08	5.81	4.77	202.19	190.04	201.25	140.98	154.92	122.62	4986.96	3938.8	4714.72	5.01327	0	0	up	K01738 cysteine synthase A [EC:2.5.1.47] | (RefSeq) cysteine synthase (A)	PREDICTED: cysteine synthase isoform X2 [Elaeis guineensis]	CYSKP_SPIOL RecName: Full=Cysteine synthase, chloroplastic/chromoplastic; EC=2.5.1.47; AltName: Full=CSase B; Short=CS-B; AltName: Full=O-acetylserine (thiol)-lyase; AltName: Full=O-acetylserine sulfhydrylase; AltName: Full=OAS-TL B; Flags: Precursor;	A0A1D1YZ07_9ARAE SubName: Full=Cysteine synthase {ECO:0000313|EMBL:JAT59852.1};	Cystathionine beta-synthase and related enzymes	GO:0009570,chloroplast stroma; GO:0009509,chromoplast; GO:0004124,cysteine synthase activity; GO:0016740,transferase activity; GO:0006535,cysteine biosynthetic process from serine	Pyridoxal-phosphate dependent enzyme
Cluster-8142.25664	16.63	16.63	16.87	97.68	96.3	94.88	1083.89	1041.63	1016.15	5666.82	4696.99	5216.19	2.30074	0	0	up	--	PREDICTED: uncharacterized protein LOC104596966 [Nelumbo nucifera]	--	A0A1U8Q5E5_NELNU SubName: Full=uncharacterized protein LOC104596966 {ECO:0000313|RefSeq:XP_010256608.1, ECO:0000313|RefSeq:XP_019053251.1};	--	--	Tetratricopeptide repeat
Cluster-8142.27645	341.99	334.63	310.97	40.91	43.2	44.73	2822.82	2663.75	2399.02	298.61	264.41	313.02	-3.17822	0	0	down	K07213 copper chaperone | (RefSeq) copper transport protein ATX1-like (A)	Copper chaperone [Handroanthus impetiginosus]	HIP27_ARATH RecName: Full=Heavy metal-associated isoprenylated plant protein 27 {ECO:0000303|PubMed:21072340, ECO:0000303|PubMed:23368984}; Short=AtHIP27 {ECO:0000303|PubMed:23368984}; Short=AtHIPP27 {ECO:0000303|PubMed:21072340, ECO:0000303|PubMed:23368984}; Flags: Precursor;	A0A1D1YY96_9ARAE SubName: Full=Cadmium, zinc and cobalt-transporting ATPase {ECO:0000313|EMBL:JAT59627.1}; Flags: Fragment;	Copper chaperone	GO:0005737,cytoplasm; GO:0005886,plasma membrane; GO:0046914,transition metal ion binding; GO:0046916,cellular transition metal ion homeostasis; GO:0030001,metal ion transport	Heavy-metal-associated domain
Cluster-8142.29001	224.44	213.09	214.4	706.49	710.33	731.45	10263.7	9370.2	9068.95	28752.5	24300.9	28229.7	1.49362	0	0	up	K01689 enolase [EC:4.2.1.11] | (RefSeq) enolase-like (A)	enolase 1 [Ananas comosus]	ENO2_MAIZE RecName: Full=Enolase 2; EC=4.2.1.11; AltName: Full=2-phospho-D-glycerate hydro-lyase 2; AltName: Full=2-phosphoglycerate dehydratase 2;	A0A199V8W8_ANACO SubName: Full=Enolase 1 {ECO:0000313|EMBL:OAY73463.1};	Enolase	GO:0000015,phosphopyruvate hydratase complex; GO:0000287,magnesium ion binding; GO:0004634,phosphopyruvate hydratase activity; GO:0006096,glycolytic process	Enolase, C-terminal TIM barrel domain
Cluster-8142.29079	45.97	49.69	47.38	390.31	378.6	359.39	2367	2460	2256	17889	14587	15616	2.75297	0	0	up	K01568 pyruvate decarboxylase [EC:4.1.1.1] | (RefSeq) pyruvate decarboxylase 1-like (A)	PREDICTED: pyruvate decarboxylase 1-like [Nicotiana tomentosiformis]	PDC4_ARATH RecName: Full=Pyruvate decarboxylase 4; Short=AtPDC4; EC=4.1.1.1;	A0A1S3XMD9_TOBAC SubName: Full=pyruvate decarboxylase 1-like {ECO:0000313|RefSeq:XP_016440832.1};	Thiamine pyrophosphate-requiring enzyme	GO:0005622,intracellular; GO:0016831,carboxy-lyase activity; GO:0000287,magnesium ion binding; GO:0004737,pyruvate decarboxylase activity; GO:0030976,thiamine pyrophosphate binding	Thiamine pyrophosphate enzyme, N-terminal TPP binding domain
Cluster-8142.29854	608.16	586	548.15	85.26	92.07	79.45	13590	12600	11357	1693	1536	1500	-2.99124	0	0	down	K01953 asparagine synthase (glutamine-hydrolysing) [EC:6.3.5.4] | (RefSeq) asparagine synthetase [glutamine-hydrolyzing] (A)	PREDICTED: stem-specific protein TSJT1 [Elaeis guineensis]	TSJT1_TOBAC RecName: Full=Stem-specific protein TSJT1;	A0A1D1YK05_9ARAE SubName: Full=Stem-specific protein TSJT1 {ECO:0000313|EMBL:JAT54944.1}; Flags: Fragment;	--	--	Aluminium induced protein
Cluster-8142.29856	162.2	156.09	156.72	40.07	43.88	41.92	4921	4555	4403	1081	995	1074	-2.14548	0	0	down	K03671 thioredoxin 1 | (RefSeq) thioredoxin F, chloroplastic-like (A)	hypothetical protein AQUCO_00200653v1 [Aquilegia coerulea]	TRL11_ARATH RecName: Full=Thioredoxin-like 1-1, chloroplastic; AltName: Full=Atypical cysteine/histidine-rich thioredoxin 4; Short=AtACHT4; AltName: Full=Lilium-type thioredoxin 1-1; Flags: Precursor;	A0A1D1ZKW2_9ARAE SubName: Full=Thioredoxin-like 1-1, chloroplastic {ECO:0000313|EMBL:JAT67610.1};	Thioredoxin	GO:0009507,chloroplast; GO:0031969,chloroplast membrane; GO:0009570,chloroplast stroma; GO:0016671,oxidoreductase activity, acting on a sulfur group of donors, disulfide as acceptor; GO:0045454,cell redox homeostasis	Thioredoxin
Cluster-8142.30272	48.86	54.99	50.23	461.86	490.29	509.56	1251.88	1355.42	1192.53	10519.7	9383.69	11027.4	3.01563	0	0	up	K00799 glutathione S-transferase [EC:2.5.1.18] | (RefSeq) glutathione S-transferase U17-like (A)	tau class glutathione S-transferase [Vaccinium corymbosum]	GSTUH_ARATH RecName: Full=Glutathione S-transferase U17; Short=AtGSTU17; EC=2.5.1.18; AltName: Full=GST class-tau member 17; AltName: Full=Glutathione S-transferase 30; AltName: Full=Protein EARLY RESPONSIVE TO DEHYDRATION 9;	A0A1D1Y3G8_9ARAE SubName: Full=Glutathione S-transferase U17 {ECO:0000313|EMBL:JAT49179.1};	Glutathione S-transferase	GO:0009507,chloroplast; GO:0005737,cytoplasm; GO:0005829,cytosol; GO:0004364,glutathione transferase activity; GO:0009704,de-etiolation; GO:0006749,glutathione metabolic process; GO:0048527,lateral root development; GO:0080148,negative regulation of response to water deprivation; GO:0040008,regulation of growth; GO:0060416,response to growth hormone; GO:0080167,response to karrikin; GO:0009651,re…	Glutathione S-transferase, N-terminal domain
Cluster-8142.30677	3493.11	3530.1	3342.12	767.05	793	800.23	88219	85771	78217	17220	14959	17070	-2.36405	0	0	down	K02636 cytochrome b6-f complex iron-sulfur subunit [EC:1.10.9.1] | (RefSeq) cytochrome b6-f complex iron-sulfur subunit, chloroplastic (A)	PREDICTED: cytochrome b6-f complex iron-sulfur subunit, chloroplastic [Musa acuminata subsp. malaccensis]	UCRIA_ORYSJ RecName: Full=Cytochrome b6-f complex iron-sulfur subunit, chloroplastic; EC=1.10.9.1; AltName: Full=Plastohydroquinone:plastocyanin oxidoreductase iron-sulfur protein; AltName: Full=Rieske iron-sulfur protein; Short=ISP; Short=RISP; Flags: Precursor;	A0A1D1XRJ3_9ARAE RecName: Full=Cytochrome b6-f complex iron-sulfur subunit {ECO:0000256|RuleBase:RU004496}; EC=1.10.9.1 {ECO:0000256|RuleBase:RU004496};	Ubiquinol cytochrome c reductase, subunit RIP1	GO:0009535,chloroplast thylakoid membrane; GO:0016021,integral component of membrane; GO:0051537,2 iron, 2 sulfur cluster binding; GO:0045158,electron transporter, transferring electrons within cytochrome b6/f complex of photosystem II activity; GO:0046872,metal ion binding; GO:0009496,plastoquinol--plastocyanin reductase activity; GO:0015979,photosynthesis	Cytochrome B6-F complex Fe-S subunit
Cluster-8142.31730	55.57	59.61	53.44	512.74	500.6	524.69	1905.78	1966.05	1696.22	15640.8	12834.1	15190.1	2.96044	0	0	up	K00799 glutathione S-transferase [EC:2.5.1.18] | (RefSeq) glutathione S-transferase U17 (A)	tau class glutathione S-transferase [Vaccinium corymbosum]	GSTUH_ARATH RecName: Full=Glutathione S-transferase U17; Short=AtGSTU17; EC=2.5.1.18; AltName: Full=GST class-tau member 17; AltName: Full=Glutathione S-transferase 30; AltName: Full=Protein EARLY RESPONSIVE TO DEHYDRATION 9;	A0A1D1Y3G8_9ARAE SubName: Full=Glutathione S-transferase U17 {ECO:0000313|EMBL:JAT49179.1};	Glutathione S-transferase	GO:0009507,chloroplast; GO:0005737,cytoplasm; GO:0005829,cytosol; GO:0004364,glutathione transferase activity; GO:0009704,de-etiolation; GO:0006749,glutathione metabolic process; GO:0048527,lateral root development; GO:0080148,negative regulation of response to water deprivation; GO:0040008,regulation of growth; GO:0060416,response to growth hormone; GO:0080167,response to karrikin; GO:0009651,re…	Glutathione S-transferase, N-terminal domain
Cluster-8142.32853	560.39	548.35	553.28	164.85	168.99	164.64	13108.2	12341.1	11997	3426.91	2951.62	3253.22	-1.96682	0	0	down	--	TPM domain [Macleaya cordata]	U603_ARATH RecName: Full=UPF0603 protein At1g54780, chloroplastic; AltName: Full=Thylakoid lumen 18.3 kDa protein; Flags: Precursor;	A0A1D1Z136_9ARAE SubName: Full=UPF0603 protein At1g54780, chloroplastic {ECO:0000313|EMBL:JAT60591.1}; Flags: Fragment;	--	GO:0009507,chloroplast; GO:0009534,chloroplast thylakoid; GO:0009535,chloroplast thylakoid membrane; GO:0016021,integral component of membrane; GO:0009579,thylakoid; GO:0031977,thylakoid lumen; GO:0003993,acid phosphatase activity; GO:0010206,photosystem II repair	TPM domain
Cluster-8142.32967	0.4	0.66	0.51	68.19	58.64	63.23	24.45	38.9	29.04	3729.18	2696.39	3277.26	6.70455	0	0	up	K05391 cyclic nucleotide gated channel, plant | (RefSeq) probable cyclic nucleotide-gated ion channel 20, chloroplastic (A)	probable cyclic nucleotide-gated ion channel 20, chloroplastic [Phalaenopsis equestris]	CNG20_ARATH RecName: Full=Probable cyclic nucleotide-gated ion channel 20, chloroplastic; AltName: Full=Cyclic nucleotide-binding transporter 1; Flags: Precursor;	A0A2I0WAA8_9ASPA SubName: Full=Putative cyclic nucleotide-gated ion channel 20, chloroplastic {ECO:0000313|EMBL:PKU72592.1};	K+-channel ERG and related proteins, contain PAS/PAC sensor domain	GO:0009535,chloroplast thylakoid membrane; GO:0005887,integral component of plasma membrane; GO:0005516,calmodulin binding; GO:0030552,cAMP binding; GO:0030553,cGMP binding; GO:0005249,voltage-gated potassium channel activity; GO:0042391,regulation of membrane potential; GO:0009624,response to nematode	Ion transport protein
Cluster-8142.33807	29.05	32.42	29.14	405.18	412.67	414.53	969.07	1040.21	899.85	12023.1	10291.7	11675.4	3.53715	0	0	up	K00799 glutathione S-transferase [EC:2.5.1.18] | (RefSeq) glutathione S-transferase U17 (A)	tau class glutathione S-transferase [Vaccinium corymbosum]	GSTUH_ARATH RecName: Full=Glutathione S-transferase U17; Short=AtGSTU17; EC=2.5.1.18; AltName: Full=GST class-tau member 17; AltName: Full=Glutathione S-transferase 30; AltName: Full=Protein EARLY RESPONSIVE TO DEHYDRATION 9;	A0A1D1Y3G8_9ARAE SubName: Full=Glutathione S-transferase U17 {ECO:0000313|EMBL:JAT49179.1};	Glutathione S-transferase	GO:0009507,chloroplast; GO:0005737,cytoplasm; GO:0005829,cytosol; GO:0004364,glutathione transferase activity; GO:0009704,de-etiolation; GO:0006749,glutathione metabolic process; GO:0048527,lateral root development; GO:0080148,negative regulation of response to water deprivation; GO:0040008,regulation of growth; GO:0060416,response to growth hormone; GO:0080167,response to karrikin; GO:0009651,re…	Glutathione S-transferase, N-terminal domain
Cluster-8142.33831	13.8	14.04	11.59	119.09	114.16	124.29	636	622.14	494.04	4885.82	3937.03	4835.21	2.95286	0	0	up	K19329 WW domain-containing oxidoreductase | (RefSeq) short-chain dehydrogenase TIC 32, chloroplastic (A)	PREDICTED: short-chain dehydrogenase TIC 32, chloroplastic isoform X1 [Elaeis guineensis]	TIC32_PEA RecName: Full=Short-chain dehydrogenase TIC 32, chloroplastic; EC=1.1.1.-; AltName: Full=Translocon at the inner envelope membrane of chloroplasts 32; Short=PsTIC32;	B3TM13_ELAGV SubName: Full=Short-chain dehydrogenase Tic32 {ECO:0000313|EMBL:ACF06594.1};	Dehydrogenases with different specificities (related to short-chain alcohol dehydrogenases)	GO:0009706,chloroplast inner membrane; GO:0005516,calmodulin binding; GO:0016491,oxidoreductase activity; GO:0015031,protein transport	short chain dehydrogenase
Cluster-8142.3591	9.48	8.32	7.62	338.73	330.6	326.91	142	120	106	4501	3689	4140	5.05832	0	0	up	--	PREDICTED: fasciclin-like arabinogalactan protein 9 [Phoenix dactylifera]	FLA6_ARATH RecName: Full=Fasciclin-like arabinogalactan protein 6; Flags: Precursor;	A0A2H3YG86_PHODC SubName: Full=fasciclin-like arabinogalactan protein 9 {ECO:0000313|RefSeq:XP_008798339.1};	--	GO:0031225,anchored component of membrane; GO:0005886,plasma membrane	Fasciclin domain
Cluster-8142.3727	7.61	9.09	8.02	558.1	517.86	541.81	100	115	98	6503	5066	6023	5.80026	0	0	up	K05387 glutamate receptor, ionotropic, plant | (RefSeq) LOW QUALITY PROTEIN: glutamate receptor 2.3-like (A)	PREDICTED: major pollen allergen Aln g 1-like [Phoenix dactylifera]	PRU1_PRUAR RecName: Full=Major allergen Pru ar 1; AltName: Allergen=Pru ar 1;	A0A1D1YFB3_9ARAE SubName: Full=Major allergen Pru ar 1 {ECO:0000313|EMBL:JAT53328.1};	--	GO:0006952,defense response; GO:0009607,response to biotic stimulus	Pathogenesis-related protein Bet v I family
Cluster-8142.39744	117.4	120.44	120.41	25.86	26.99	26.39	4908	4842	4657	962	844	931	-2.40515	0	0	down	K14652 3,4-dihydroxy 2-butanone 4-phosphate synthase / GTP cyclohydrolase II [EC:4.1.99.12 3.5.4.25] | (RefSeq) probable bifunctional riboflavin biosynthesis protein RIBA 1, chloroplastic (A)	probable bifunctional riboflavin biosynthesis protein RIBA 1, chloroplastic [Ananas comosus]	RIBA1_ORYSJ RecName: Full=Probable bifunctional riboflavin biosynthesis protein RIBA 1, chloroplastic; Short=OsRIBA1; Includes: RecName: Full=3,4-dihydroxy-2-butanone 4-phosphate synthase; Short=DHBP synthase; EC=4.1.99.12; Includes: RecName: Full=GTP cyclohydrolase-2; EC=3.5.4.25; AltName: Full=GTP cyclohydrolase II; Flags: Precursor;	A0A1D1Y2N3_9ARAE SubName: Full=Riboflavin biosynthesis protein ribBA, chloroplastic {ECO:0000313|EMBL:JAT48894.1};	Bifunctional GTP cyclohydrolase II/3,4-dihydroxy-2butanone-4-phosphate synthase	GO:0009507,chloroplast; GO:0008686,3,4-dihydroxy-2-butanone-4-phosphate synthase activity; GO:0005525,GTP binding; GO:0003935,GTP cyclohydrolase II activity; GO:0046872,metal ion binding; GO:0009231,riboflavin biosynthetic process	3,4-dihydroxy-2-butanone 4-phosphate synthase
Cluster-8142.43572	0.58	0.66	0.72	45.95	47.52	45.67	79.21	85.93	90.99	5576.62	4849.4	5247.35	5.92852	0	0	up	K03006 DNA-directed RNA polymerase II subunit RPB1 [EC:2.7.7.6] | (RefSeq) LOW QUALITY PROTEIN: DNA-directed RNA polymerase II subunit 1-like (A)	Putative pol polyprotein [Oryza sativa Japonica Group]	POLX_TOBAC RecName: Full=Retrovirus-related Pol polyprotein from transposon TNT 1-94; Includes: RecName: Full=Protease; EC=3.4.23.-; Includes: RecName: Full=Reverse transcriptase; EC=2.7.7.49; Includes: RecName: Full=Endonuclease;	Q8L4X0_ORYSJ SubName: Full=Os10g0130700 protein {ECO:0000313|EMBL:BAF26012.1}; SubName: Full=Putative pol polyprotein {ECO:0000313|EMBL:AAM23251.1}; SubName: Full=Retrotransposon protein, putative, Ty1-copia subclass, expressed {ECO:0000313|EMBL:AAP51989.1};	FOG: Transposon-encoded proteins with TYA, reverse transcriptase, integrase domains in various combinations	GO:0004190,aspartic-type endopeptidase activity; GO:0004519,endonuclease activity; GO:0003676,nucleic acid binding; GO:0003964,RNA-directed DNA polymerase activity; GO:0008270,zinc ion binding; GO:0015074,DNA integration	Reverse transcriptase (RNA-dependent DNA polymerase)
Cluster-8142.52283	9.31	8.93	10.6	1244.13	973.06	1195.63	157	145	166	18630	12238	17049	6.65586	0	0	up	--	--	--	--	--	--	MiAMP1
Cluster-8142.55539	3.68	2.94	2.94	114.32	116.03	114.84	190	146	140	5248	4478	4998	4.94509	0	0	up	K15015 solute carrier family 32 (vesicular inhibitory amino acid transporter) | (RefSeq) vacuolar amino acid transporter 1-like (A)	PREDICTED: amino acid permease 3-like [Phoenix dactylifera]	AAP3_ARATH RecName: Full=Amino acid permease 3; AltName: Full=Amino acid transporter AAP3;	A0A1D1YPU0_9ARAE SubName: Full=Amino acid permease 2 {ECO:0000313|EMBL:JAT56643.1}; Flags: Fragment;	Amino acid transporters	GO:0016021,integral component of membrane; GO:0031965,nuclear membrane; GO:0005886,plasma membrane; GO:0015171,amino acid transmembrane transporter activity; GO:0015293,symporter activity; GO:0003333,amino acid transmembrane transport; GO:0015802,basic amino acid transport	Transmembrane amino acid transporter protein
Cluster-8142.6705	36.63	35.36	38.04	205.81	216.57	205.63	2519.3	2337.96	2417.93	12603	11150	11931.2	2.28778	0	0	up	K17987 next to BRCA1 gene 1 protein | (RefSeq) protein NBR1 homolog (A)	PREDICTED: protein NBR1 homolog [Phoenix dactylifera]	NBR1_ARATH RecName: Full=Protein NBR1 homolog {ECO:0000305}; Short=AtNBR1 {ECO:0000303|PubMed:21606687}; AltName: Full=At4g24690 {ECO:0000312|EMBL:AAP37784.1};	A0A1D1Y246_9ARAE SubName: Full=Uncharacterized protein C6orf106 {ECO:0000313|EMBL:JAT48680.1};	Uncharacterized conserved protein	GO:0005737,cytoplasm; GO:0005773,vacuole; GO:0043130,ubiquitin binding; GO:0008270,zinc ion binding; GO:0016236,macroautophagy; GO:0051258,protein polymerization; GO:0015031,protein transport	Ig-like domain from next to BRCA1 gene
Cluster-8142.7906	10.74	10.92	9.89	84.71	83.95	86.65	512.16	500.89	436.28	3596.84	2996.3	3488.61	2.78968	0	0	up	K15015 solute carrier family 32 (vesicular inhibitory amino acid transporter) | (RefSeq) uncharacterized protein LOC107609646 isoform X1 (A)	hypothetical protein AXF42_Ash009478 [Apostasia shenzhenica]	IQM4_ARATH RecName: Full=IQ domain-containing protein IQM4 {ECO:0000305}; AltName: Full=IQ motif-containing protein 4 {ECO:0000303|Ref.5};	A0A1D1Z4M5_9ARAE SubName: Full=Abnormal spindle-like microcephaly-associated {ECO:0000313|EMBL:JAT61814.1}; Flags: Fragment;	--	GO:0005737,cytoplasm; GO:0005634,nucleus	IQ calmodulin-binding motif
Cluster-8142.33862	177.87	188.98	172.61	33.66	31.14	35.57	6169.98	6304.87	5542.29	1038.78	807.54	1041.67	-2.65419	2.18545e-304	2.59019e-301	down	K03841 fructose-1,6-bisphosphatase I [EC:3.1.3.11] | (RefSeq) fructose-1,6-bisphosphatase, cytosolic-like isoform X2 (A)	PREDICTED: fructose-1,6-bisphosphatase, cytosolic isoform X2 [Musa acuminata subsp. malaccensis]	F16P2_MUSAC RecName: Full=Fructose-1,6-bisphosphatase, cytosolic; Short=FBPase; EC=3.1.3.11; AltName: Full=D-fructose-1,6-bisphosphate 1-phosphohydrolase;	A0A1D1YAA3_9ARAE SubName: Full=Fructose-1,6-bisphosphatase, cytosolic {ECO:0000313|EMBL:JAT51572.1};	Fructose-1,6-bisphosphatase	GO:0005737,cytoplasm; GO:0042132,fructose 1,6-bisphosphate 1-phosphatase activity; GO:0046872,metal ion binding; GO:0005975,carbohydrate metabolic process	Fructose-1-6-bisphosphatase, N-terminal domain
Cluster-8142.29448	1214.71	1187.4	1079.26	298.35	304.46	310.24	29271	27529	24105	6390	5479	6315	-2.1601	1.81668e-302	2.07032e-299	down	K02723 photosystem II PsbY protein | (RefSeq) photosystem II core complex proteins psbY, chloroplastic-like (A)	PREDICTED: photosystem II core complex proteins psbY, chloroplastic-like [Musa acuminata subsp. malaccensis]	PSBY_SPIOL RecName: Full=Photosystem II core complex proteins psbY, chloroplastic; AltName: Full=L-arginine-metabolizing enzyme; Short=L-AME; Contains: RecName: Full=Photosystem II protein psbY-1, chloroplastic; AltName: Full=psbY-A1; Contains: RecName: Full=Photosystem II protein psbY-2, chloroplastic; AltName: Full=psbY-A2; Flags: Precursor;	M0TAX3_MUSAM SubName: Full=Uncharacterized protein {ECO:0000313|EnsemblPlants:GSMUA_Achr6P28280_001};	--	GO:0009535,chloroplast thylakoid membrane; GO:0016021,integral component of membrane; GO:0009523,photosystem II; GO:0030145,manganese ion binding; GO:0015979,photosynthesis	Photosystem II protein Y (PsbY)
Cluster-8142.6475	12.32	15.33	13.37	162.24	166.36	167.19	266.22	318.82	267.97	3115.52	2683.87	3052.8	3.36522	1.97917e-302	2.17195e-299	up	--	PREDICTED: uncharacterized protein LOC105060053 [Elaeis guineensis]	--	A0A2H3ZDF6_PHODC SubName: Full=uncharacterized protein LOC103723081 {ECO:0000313|RefSeq:XP_008812109.1};	--	--	--
Cluster-8142.5761	8.66	9.06	8.37	122.05	126.68	134.92	137	138	123	1714	1494	1805	3.64611	5.59292e-300	5.91851e-297	up	K00799 glutathione S-transferase [EC:2.5.1.18] | (RefSeq) glutathione S-transferase-like (A)	glutathione S-transferase-like [Sesamum indicum]	GSTF_HYOMU RecName: Full=Glutathione S-transferase; EC=2.5.1.18; AltName: Full=25 kDa auxin-binding protein; AltName: Full=GST class-phi;	A0A1D1Z8Q6_9ARAE SubName: Full=Glutathione S-transferase {ECO:0000313|EMBL:JAT63271.1}; Flags: Fragment;	Glutathione S-transferase	GO:0004364,glutathione transferase activity; GO:0009734,auxin-activated signaling pathway	Glutathione S-transferase, N-terminal domain
Cluster-8142.27833	31.38	38.97	36.86	439.86	422.19	447.79	1303.77	1557.29	1416.83	16262.7	13120.8	15704	3.38135	6.37236e-292	6.5108e-289	up	K19891 glucan endo-1,3-beta-glucosidase 1/2/3 [EC:3.2.1.39] | (RefSeq) hypothetical protein (A)	Hydrolase, hydrolyzing O-glycosyl compounds [Zea mays]	E1312_ARATH RecName: Full=Glucan endo-1,3-beta-glucosidase 12; EC=3.2.1.39; AltName: Full=(1->3)-beta-glucan endohydrolase 12; Short=(1->3)-beta-glucanase 12; AltName: Full=Beta-1,3-endoglucanase 12; Short=Beta-1,3-glucanase 12; Flags: Precursor;	A0A1D1YXF5_9ARAE SubName: Full=Glucan endo-1,3-beta-glucosidase 7 {ECO:0000313|EMBL:JAT59327.1}; Flags: Fragment;	--	GO:0031225,anchored component of membrane; GO:0046658,anchored component of plasma membrane; GO:0005618,cell wall; GO:0005576,extracellular region; GO:0042973,glucan endo-1,3-beta-D-glucosidase activity; GO:0004553,hydrolase activity, hydrolyzing O-glycosyl compounds; GO:0030247,polysaccharide binding; GO:0005975,carbohydrate metabolic process; GO:0071555,cell wall organization; GO:0006952,defens…	Glycosyl hydrolases family 17
Cluster-8142.43976	66.42	76.35	78.43	706.33	753.94	780.73	1349.19	1492.52	1477.87	12745.8	11429.2	13400.7	3.10899	1.03094e-290	1.01823e-287	up	K13449 pathogenesis-related protein 1 | (RefSeq) pathogenesis-related protein 1-like (A)	pathogenesis-related protein 1 [Wolffia australiana]	PR1A_TOBAC RecName: Full=Pathogenesis-related protein 1A; Short=PR-1A; Flags: Precursor;	H6U805_WOLAU SubName: Full=Pathogenesis-related protein 1 {ECO:0000313|EMBL:AEZ52390.1};	Defense-related protein containing SCP domain	GO:0005576,extracellular region; GO:0005773,vacuole; GO:0006952,defense response; GO:0009607,response to biotic stimulus	Cysteine-rich secretory protein family
Cluster-8142.13726	70.35	75.54	70.77	7.23	7.11	7.26	1882	1944	1754	172	142	164	-3.5563	1.61835e-290	1.54683e-287	down	K03686 molecular chaperone DnaJ | (RefSeq) CDJ2; chloroplast DnaJ-like protein (A)	PREDICTED: chaperone protein dnaJ 11, chloroplastic-like [Phoenix dactylifera]	DNJ11_ARATH RecName: Full=Chaperone protein dnaJ 11, chloroplastic; Short=AtDjC11; Short=AtJ11; Flags: Precursor;	A0A2H3XTU1_PHODC SubName: Full=chaperone protein dnaJ 11, chloroplastic-like {ECO:0000313|RefSeq:XP_008788620.1};	Molecular chaperone (DnaJ superfamily)	GO:0009507,chloroplast; GO:0009570,chloroplast stroma; GO:0005634,nucleus; GO:0009536,plastid	DnaJ domain
Cluster-8142.25510	23.11	21.54	22.77	71.87	71.84	73	2537	2273	2309	7028	5907	6760	1.45962	3.11479e-283	2.88411e-280	up	K01955 carbamoyl-phosphate synthase large subunit [EC:6.3.5.5] | (RefSeq) carbamoyl-phosphate synthase large chain, chloroplastic-like (A)	carbamoyl-phosphate synthase large chain, chloroplastic [Ananas comosus]	CARB_ARATH RecName: Full=Carbamoyl-phosphate synthase large chain, chloroplastic; EC=6.3.5.5; AltName: Full=Carbamoyl-phosphate synthetase ammonia chain; AltName: Full=Protein VENOSA 6; Flags: Precursor;	A0A1D1XN47_9ARAE SubName: Full=Carbamoyl-phosphate synthase large chain {ECO:0000313|EMBL:JAT43799.1};	Multifunctional pyrimidine synthesis protein CAD (includes carbamoyl-phophate synthetase, aspartate transcarbamylase, and glutamine amidotransferase)	GO:0005951,carbamoyl-phosphate synthase complex; GO:0009507,chloroplast; GO:0009570,chloroplast stroma; GO:0016020,membrane; GO:0005524,ATP binding; GO:0004087,carbamoyl-phosphate synthase (ammonia) activity; GO:0004088,carbamoyl-phosphate synthase (glutamine-hydrolyzing) activity; GO:0046872,metal ion binding; GO:0044205,'de novo' UMP biosynthetic process; GO:0006526,arginine biosynthetic proces…	Carbamoyl-phosphate synthase L chain, ATP binding domain
Cluster-8142.32742	142.95	139.64	160.83	1191.63	1123.1	1077.6	5108.11	4798.83	5318.96	37879.1	30006.2	32505.9	2.70865	1.50704e-275	1.35314e-272	up	K09874 aquaporin NIP | (RefSeq) probable aquaporin NIP5-1 (A)	MIP domain-containing protein [Cephalotus follicularis]	NIP31_MAIZE RecName: Full=Aquaporin NIP3-1; AltName: Full=NOD26-like intrinsic protein 3-1; AltName: Full=ZmNIP3-1; AltName: Full=ZmNIP3;1;	A0A1D1YKW2_9ARAE SubName: Full=Aquaporin NIP3-1 {ECO:0000313|EMBL:JAT55269.1};	Aquaporin (major intrinsic protein family)	GO:0016021,integral component of membrane; GO:0016328,lateral plasma membrane; GO:0046715,active borate transmembrane transporter activity; GO:0015105,arsenite transmembrane transporter activity; GO:0015250,water channel activity; GO:0080029,cellular response to boron-containing substance levels; GO:0046685,response to arsenic-containing substance	Major intrinsic protein
Cluster-8142.24203	9.33	9.44	7.42	317.95	380.84	382.08	70.18	68.46	52.2	2112.72	2121.58	2437.14	5.13209	1.84917e-275	1.61149e-272	up	--	--	--	--	--	--	--
Cluster-8142.8213	2.92	2.89	3.01	29.75	27.47	27.39	247.1	234.57	234.77	2239.18	1738.32	1952.54	3.03673	1.92217e-274	1.62726e-271	up	K19613 leucine-rich repeat protein SHOC2 | (RefSeq) probable leucine-rich repeat receptor-like protein kinase At5g49770 (A)	PREDICTED: probable leucine-rich repeat receptor-like protein kinase At5g49770 [Elaeis guineensis]	Y5977_ARATH RecName: Full=Probable leucine-rich repeat receptor-like protein kinase At5g49770; EC=2.7.11.1; Flags: Precursor;	A0A1D1ZFZ8_9ARAE SubName: Full=Putative leucine-rich repeat receptor-like protein kinase At5g49770 {ECO:0000313|EMBL:JAT65904.1};	--	GO:0016021,integral component of membrane; GO:0005524,ATP binding; GO:0004674,protein serine/threonine kinase activity	Protein tyrosine kinase
Cluster-8142.32214	426.8	484.4	406.96	45.13	38.95	46.9	5885	6432	5218	552	400	547	-3.56487	2.45832e-273	2.02333e-270	down	--	--	--	--	--	--	--
Cluster-8142.38971	4.53	5.36	4.92	71.72	67.08	65.11	167	190	168	2352	1849	2026	3.5563	1.25122e-271	1.00199e-268	up	K16266 cyanohydrin UDP-glucosyltransferase [EC:2.4.1.-] | (RefSeq) linamarin synthase 2 (A)	hypothetical protein SETIT_035607mg [Setaria italica]	U83A1_ARATH RecName: Full=UDP-glycosyltransferase 83A1; EC=2.4.1.-;	K4A9Q1_SETIT SubName: Full=Uncharacterized protein {ECO:0000313|EMBL:KQK87033.1, ECO:0000313|EnsemblPlants:Si035607m};	UDP-glucuronosyl and UDP-glucosyl transferase	GO:0043231,intracellular membrane-bounded organelle; GO:0080043,quercetin 3-O-glucosyltransferase activity; GO:0080044,quercetin 7-O-glucosyltransferase activity; GO:0008152,metabolic process	UDP-glucoronosyl and UDP-glucosyl transferase
Cluster-8142.38069	308.14	308.88	265.46	44.14	41.56	42.25	3944.26	3808.04	3161.61	501	396	457.59	-3.01865	3.2682e-267	2.54834e-264	down	K03686 molecular chaperone DnaJ | (RefSeq) uncharacterized protein LOC108828663 (A)	PREDICTED: chaperone protein dnaJ 8, chloroplastic-like [Elaeis guineensis]	DNAJ8_ARATH RecName: Full=Chaperone protein dnaJ 8, chloroplastic; Short=AtDjC8; Short=AtJ8; Flags: Precursor;	A0A1D1YLT6_9ARAE SubName: Full=Chaperone protein dnaJ 8, chloroplastic {ECO:0000313|EMBL:JAT55599.1};	Molecular chaperone (DnaJ superfamily)	GO:0009507,chloroplast; GO:0009570,chloroplast stroma; GO:0005634,nucleus; GO:0009416,response to light stimulus	DnaJ domain
Cluster-8142.29449	333.84	347.69	334.22	82.56	89.5	92.53	9534.28	9551.99	8840.89	2096.67	1909.93	2231.55	-2.17036	3.68707e-264	2.80123e-261	down	K07735 putative transcriptional regulator | (RefSeq) uncharacterized protein LOC106365844 (A)	uncharacterized protein LOC109721438 [Ananas comosus]	--	A0A103XL06_CYNCS SubName: Full=Uncharacterized protein {ECO:0000313|EMBL:KVH92668.1};	--	--	Uncharacterized ACR, COG1678
Cluster-8142.40915	6.66	7.58	8.17	66.66	64.98	66.98	318.07	348.15	360.84	2832.06	2320.53	2698.18	2.92143	1.93737e-263	1.43511e-260	up	K14294 partner of Y14 and mago | (RefSeq) partner of Y14 and mago-like (A)	PREDICTED: partner of Y14 and mago-like [Elaeis guineensis]	Y4744_ARATH RecName: Full=Uncharacterized protein At4g06744; Flags: Precursor;	A0A1D1YKL8_9ARAE SubName: Full=Partner of Y14 and mago {ECO:0000313|EMBL:JAT55145.1}; Flags: Fragment;	Uncharacterized conserved protein	GO:0005576,extracellular region	Mago binding
Cluster-8142.31403	353.35	372.95	371.41	100.18	101.71	97.46	9961.7	10114.3	9699.02	2511.27	2142.46	2320.33	-2.10394	9.61502e-261	6.94861e-258	down	--	PREDICTED: photosynthetic NDH subunit of subcomplex B 2, chloroplastic [Musa acuminata subsp. malaccensis]	PNSB2_ARATH RecName: Full=Photosynthetic NDH subunit of subcomplex B 2, chloroplastic {ECO:0000303|PubMed:21785130}; Short=Protein PnsB2 {ECO:0000303|PubMed:21785130}; AltName: Full=NAD(P)H DEHYDROGENASE SUBUNIT 45 {ECO:0000303|PubMed:18974055}; AltName: Full=NDH-DEPENDENT CYCLIC ELECTRON FLOW 2 {ECO:0000303|PubMed:18785996}; Flags: Precursor;	A0A1D1XXB0_9ARAE SubName: Full=Putative glucose-6-phosphate 1-epimerase {ECO:0000313|EMBL:JAT47028.1};	--	GO:0009534,chloroplast thylakoid; GO:0009535,chloroplast thylakoid membrane; GO:0010598,NAD(P)H dehydrogenase complex (plastoquinone); GO:0030246,carbohydrate binding; GO:0003824,catalytic activity; GO:0005975,carbohydrate metabolic process; GO:0009773,photosynthetic electron transport in photosystem I	--
Cluster-8142.8478	11.38	12.45	11.11	102.83	107.48	104.33	236.58	249.15	214.25	1899.61	1667.98	1833.04	2.94052	1.74859e-257	1.23359e-254	up	--	--	--	--	--	--	--
Cluster-8142.47446	0.92	1.31	1.38	50.72	58.18	48.78	56	77	78	2756	2658	2512	5.22642	2.99494e-255	2.06372e-252	up	K13415 protein brassinosteroid insensitive 1 [EC:2.7.10.1 2.7.11.1] | (RefSeq) systemin receptor SR160 (A)	hypothetical protein EUGRSUZ_F00047 [Eucalyptus grandis]	RLP13_ARATH RecName: Full=Receptor-like protein 13 {ECO:0000303|PubMed:18434605}; Short=AtRLP13 {ECO:0000303|PubMed:18434605}; Flags: Precursor;	A0A1D1YJB5_9ARAE SubName: Full=Receptor-like protein 12 {ECO:0000313|EMBL:JAT54735.1};	FOG: Leucine rich repeat	GO:0016021,integral component of membrane	Leucine rich repeat
Cluster-8142.32371	1081.18	1215.4	1133.22	194.56	204.53	184.89	15702	16996	15298	2507	2213	2271	-2.78753	5.30455e-255	3.57213e-252	down	--	uncharacterized protein LOC101776841 [Setaria italica]	--	A0A1D1YFF6_9ARAE SubName: Full=Chaperone protein DnaJ {ECO:0000313|EMBL:JAT53364.1}; Flags: Fragment;	--	GO:0016021,integral component of membrane	DnaJ central domain
Cluster-8142.29369	11116.6	10478.3	10517.7	4435.52	4588.78	4361.22	254692	230988	223397	90310.1	78499.6	84411.4	-1.49083	2.14033e-254	1.40929e-251	down	K01673 carbonic anhydrase [EC:4.2.1.1] | (RefSeq) carbonic anhydrase, chloroplastic (A)	PREDICTED: carbonic anhydrase, chloroplastic isoform X1 [Phoenix dactylifera]	CAHC_TOBAC RecName: Full=Carbonic anhydrase, chloroplastic; EC=4.2.1.1; AltName: Full=Carbonate dehydratase; Flags: Precursor;	A0A2H3ZW48_PHODC RecName: Full=Carbonic anhydrase {ECO:0000256|RuleBase:RU003956}; EC=4.2.1.1 {ECO:0000256|RuleBase:RU003956}; AltName: Full=Carbonate dehydratase {ECO:0000256|RuleBase:RU003956};	Predicted carbonic anhydrase involved in protection against oxidative damage	GO:0009570,chloroplast stroma; GO:0004089,carbonate dehydratase activity; GO:0008270,zinc ion binding; GO:0015976,carbon utilization	Carbonic anhydrase
Cluster-8142.29980	38.88	39.1	38.21	239.05	268.91	244.36	1315.82	1272.68	1196.86	7195.76	6803.11	6981.46	2.46737	2.03967e-249	1.31382e-246	up	K19044 E3 ubiquitin-protein ligase XBAT32/33 [EC:2.3.2.27] | (RefSeq) E3 ubiquitin-protein ligase XB3 (A)	PREDICTED: putative E3 ubiquitin-protein ligase XBAT31 [Vitis vinifera]	XB31_ARATH RecName: Full=Putative E3 ubiquitin-protein ligase XBAT31; EC=2.3.2.27; AltName: Full=Ankyrin repeat domain and RING finger-containing protein XBAT31; AltName: Full=Protein XB3 homolog 1; AltName: Full=RING-type E3 ubiquitin transferase XB31;	A0A1D1YSZ8_9ARAE SubName: Full=Putative E3 ubiquitin-protein ligase XBAT31 {ECO:0000313|EMBL:JAT57734.1};	--	GO:0046872,metal ion binding; GO:0016740,transferase activity; GO:0016567,protein ubiquitination	Ankyrin repeats (3 copies)
Cluster-8142.17657	46.1	45.38	45.42	15.42	14.84	15.27	2869.6	2715.89	2613.81	854.55	691.64	801.8	-1.81372	9.40024e-244	5.92615e-241	down	K00951 GTP pyrophosphokinase [EC:2.7.6.5] | (RefSeq) probable GTP diphosphokinase CRSH1, chloroplastic (A)	PREDICTED: probable GTP diphosphokinase CRSH1, chloroplastic isoform X1 [Elaeis guineensis]	CRSH1_ORYSJ RecName: Full=Probable GTP diphosphokinase CRSH1, chloroplastic; EC=2.7.6.5; AltName: Full=Calcium-activated RelA/Spot homolog 1; Short=OsCRSH1; AltName: Full=ppGpp synthetase CRSH1; Flags: Precursor;	A0A1D1XI94_9ARAE SubName: Full=Guanosine-3',5'-bis(Diphosphate) 3'-pyrophosphohydrolase {ECO:0000313|EMBL:JAT42134.1}; Flags: Fragment;	Predicted guanosine polyphosphate pyrophosphohydrolase/synthase	GO:0009507,chloroplast; GO:0005524,ATP binding; GO:0005509,calcium ion binding; GO:0005525,GTP binding; GO:0008728,GTP diphosphokinase activity; GO:0016301,kinase activity; GO:0015969,guanosine tetraphosphate metabolic process	Region found in RelA / SpoT proteins
Cluster-8142.29195	52.32	57.9	52.86	437.82	448.75	406.26	652	695	613	4837	4162	4284	2.75314	1.17285e-243	7.23992e-241	up	--	fasciclin-like arabinogalactan protein 13 [Momordica charantia]	FLA6_ARATH RecName: Full=Fasciclin-like arabinogalactan protein 6; Flags: Precursor;	H6UGX8_WOLAU SubName: Full=Fasciclin-like arabinogalactan protein {ECO:0000313|EMBL:AEY84983.1};	--	GO:0031225,anchored component of membrane; GO:0005886,plasma membrane	Fasciclin domain
Cluster-8142.28048	19.53	20.75	17.07	266.61	333.57	291.38	1493	1525.12	1206.42	18151.2	19094.2	18794.3	3.73308	1.24623e-242	7.5359e-240	up	K15333 tRNA guanosine-2'-O-methyltransferase [EC:2.1.1.34] | (RefSeq) uncharacterized protein LOC104224633 (A)	subtilisin-like protease SBT3.7 [Ananas comosus]	SBT35_ARATH RecName: Full=Subtilisin-like protease SBT3.5 {ECO:0000303|PubMed:16193095}; EC=3.4.21.- {ECO:0000305}; AltName: Full=Subtilase subfamily 3 member 5 {ECO:0000303|PubMed:16193095}; Short=AtSBT3.5 {ECO:0000303|PubMed:16193095}; Flags: Precursor;	A0A1D1Y7R4_9ARAE SubName: Full=Cucumisin {ECO:0000313|EMBL:JAT50678.1};	--	GO:0005618,cell wall; GO:0005576,extracellular region; GO:0004252,serine-type endopeptidase activity; GO:0040008,regulation of growth	Protein of unknown function (DUF 659)
Cluster-8142.44601	9.62	9.21	11.78	125.4	110.52	117.8	278.67	256.52	316	3228.67	2391.23	2880.25	3.30228	2.28352e-241	1.35321e-238	up	K22439 tricetin 3',4',5'-O-trimethyltransferase [EC:2.1.1.169] | (RefSeq) tricetin 3',4',5'-O-trimethyltransferase-like (A)	PREDICTED: tricetin 3',4',5'-O-trimethyltransferase-like [Musa acuminata subsp. malaccensis]	COMT1_CATRO RecName: Full=Caffeic acid 3-O-methyltransferase; Short=CAOMT; Short=COMT; EC=2.1.1.68; AltName: Full=S-adenosysl-L-methionine:caffeic acid 3-O-methyltransferase;	A0A1U7Z1M5_NELNU SubName: Full=caffeic acid 3-O-methyltransferase 1 {ECO:0000313|RefSeq:XP_010241050.1};	Hydroxyindole-O-methyltransferase and related SAM-dependent methyltransferases	GO:0047763,caffeate O-methyltransferase activity; GO:0046983,protein dimerization activity; GO:0009809,lignin biosynthetic process	O-methyltransferase domain
Cluster-8142.24365	90.33	93.52	93.95	625.56	614.4	556.09	1868	1861	1802	11493	9483	9717	2.46339	7.544e-241	4.38292e-238	up	K09874 aquaporin NIP | (RefSeq) probable aquaporin NIP5-1 (A)	probable aquaporin NIP5-1 [Sesamum indicum]	NIP31_ORYSJ RecName: Full=Aquaporin NIP3-1; AltName: Full=NOD26-like intrinsic protein 3-1; AltName: Full=OsNIP3;1;	A0A1D1YKW2_9ARAE SubName: Full=Aquaporin NIP3-1 {ECO:0000313|EMBL:JAT55269.1};	Aquaporin (major intrinsic protein family)	GO:0005887,integral component of plasma membrane; GO:0016328,lateral plasma membrane; GO:0046715,active borate transmembrane transporter activity; GO:0015105,arsenite transmembrane transporter activity; GO:0015250,water channel activity; GO:0080029,cellular response to boron-containing substance levels; GO:0034220,ion transmembrane transport; GO:0046685,response to arsenic-containing substance	Major intrinsic protein
Cluster-8142.34105	499.8	452.66	424.95	81.11	90.67	81.12	4464	3898	3544	641	601	614	-2.68298	2.64217e-238	1.50553e-235	down	--	PREDICTED: uncharacterized protein LOC103995360 [Musa acuminata subsp. malaccensis]	--	A0A2H3YD66_PHODC SubName: Full=uncharacterized protein LOC103712332 {ECO:0000313|RefSeq:XP_008797044.1};	--	--	--
Cluster-8142.14572	26.02	23.34	25.71	252.29	306.23	258.8	796.75	687.49	729.01	6870.4	7008.29	6691.35	3.21885	8.4965e-235	4.75003e-232	up	K18857 alcohol dehydrogenase class-P [EC:1.1.1.1] | (RefSeq) alcohol dehydrogenase 1-like (A)	alcohol dehydrogenase 1-like [Prunus avium]	ADH1_MAIZE RecName: Full=Alcohol dehydrogenase 1; EC=1.1.1.1 {ECO:0000250|UniProtKB:P06525};	A0A2C9WIU8_MANES SubName: Full=Uncharacterized protein {ECO:0000313|EMBL:OAY60074.1};	Alcohol dehydrogenase, class III	GO:0005737,cytoplasm; GO:0004022,alcohol dehydrogenase (NAD) activity; GO:0008270,zinc ion binding	Zinc-binding dehydrogenase
Cluster-8142.31833	184.3	177.08	177.34	538.84	506.42	552.76	4618	4269	4118	12002	9478	11699	1.33951	1.20755e-234	6.62588e-232	up	K01535 H+-transporting ATPase [EC:3.6.3.6] | (RefSeq) plasma membrane ATPase-like (A)	PREDICTED: plasma membrane ATPase-like [Musa acuminata subsp. malaccensis]	PMA1_ORYSJ RecName: Full=Plasma membrane ATPase; EC=3.6.3.6; AltName: Full=Proton pump;	M0RYP4_MUSAM RecName: Full=Plasma membrane ATPase {ECO:0000256|RuleBase:RU362083}; EC=3.6.3.6 {ECO:0000256|RuleBase:RU362083};	Plasma membrane H+-transporting ATPase	GO:0016021,integral component of membrane; GO:0005886,plasma membrane; GO:0005524,ATP binding; GO:0008553,proton-exporting ATPase activity, phosphorylative mechanism; GO:0046872,metal ion binding; GO:0006754,ATP biosynthetic process	--
Cluster-8142.31049	4905.56	4641.53	4807.8	1747.01	1882.72	1947.5	74984.3	68307.6	68286.8	23697.9	21446.8	25173.5	-1.59575	4.21429e-232	2.27036e-229	down	K01602 ribulose-bisphosphate carboxylase small chain [EC:4.1.1.39] | (RefSeq) ribulose bisphosphate carboxylase small chain, chloroplastic-like (A)	RecName: Full=Ribulose bisphosphate carboxylase small chain SSU5A, chloroplastic; Short=RuBisCO small subunit SSU5A; Flags: Precursor CAA35099.1 ribulose bisphosphate carboxylase [Lemna gibba]	RBS2_LEMGI RecName: Full=Ribulose bisphosphate carboxylase small chain SSU26, chloroplastic; Short=RuBisCO small subunit SSU26; EC=4.1.1.39; Flags: Precursor;	F8SVU2_WOLAU RecName: Full=Ribulose bisphosphate carboxylase small chain {ECO:0000256|RuleBase:RU003627}; EC=4.1.1.39 {ECO:0000256|RuleBase:RU003627};	--	GO:0009507,chloroplast; GO:0004497,monooxygenase activity; GO:0016984,ribulose-bisphosphate carboxylase activity; GO:0009853,photorespiration; GO:0019253,reductive pentose-phosphate cycle	Ribulose bisphosphate carboxylase, small chain
Cluster-8142.25686	50.15	47.85	43.05	285.74	268.51	264.99	1401	1286	1114	7098	5605	6252	2.30995	1.09961e-230	5.81809e-228	up	--	uncharacterized protein LOC110024927, partial [Phalaenopsis equestris]	--	A0A1D1Z1N1_9ARAE SubName: Full=Adenosine monophosphate-protein transferase FICD {ECO:0000313|EMBL:JAT60798.1}; Flags: Fragment;	--	GO:0016740,transferase activity	Tetratricopeptide repeat
Cluster-8142.30929	940.04	882.84	824.27	293.42	287.05	285.96	12908.9	11674.7	10525.9	3574.05	2935.68	3321.8	-1.84334	4.00724e-229	2.08306e-226	down	K17892 ferredoxin-thioredoxin reductase catalytic chain [EC:1.8.7.2] | (RefSeq) ferredoxin-thioredoxin reductase catalytic chain, chloroplastic-like (A)	PREDICTED: ferredoxin-thioredoxin reductase catalytic chain, chloroplastic-like [Gossypium raimondii]	FTRC_ARATH RecName: Full=Ferredoxin-thioredoxin reductase catalytic chain, chloroplastic; Short=FTR-C; EC=1.8.7.2; AltName: Full=Ferredoxin-thioredoxin reductase subunit B; Short=FTR-B; Flags: Precursor;	A0A1D1ZGF9_9ARAE SubName: Full=Ferredoxin-thioredoxin reductase catalytic chain, chloroplastic {ECO:0000313|EMBL:JAT65957.1};	--	GO:0009507,chloroplast; GO:0009941,chloroplast envelope; GO:0009570,chloroplast stroma; GO:0051539,4 iron, 4 sulfur cluster binding; GO:0009055,electron transfer activity; GO:0103012,ferredoxin-thioredoxin reductase activity; GO:0030385,ferredoxin:thioredoxin reductase activity; GO:0046872,metal ion binding; GO:0055114,oxidation-reduction process	Ferredoxin thioredoxin reductase catalytic beta chain
Cluster-8142.27214	62.41	63.97	63.17	7.79	6.53	7.63	1273	1255.61	1195.2	141.13	99.4	131.5	-3.33648	3.70825e-226	1.89441e-223	down	--	hypothetical protein CDL15_Pgr015631 [Punica granatum]	--	A0A1D1Y0A2_9ARAE SubName: Full=Lachrymatory-factor synthase {ECO:0000313|EMBL:JAT48067.1}; Flags: Fragment;	--	--	--
Cluster-8142.34337	472.6	484.73	444.75	153.67	151.53	156.64	6570	6489	5749	1895	1569	1842	-1.83536	1.89615e-223	9.52252e-221	down	--	PREDICTED: uncharacterized protein LOC104586728 [Nelumbo nucifera]	--	A0A1U7YWK4_NELNU SubName: Full=uncharacterized protein LOC104586728 {ECO:0000313|RefSeq:XP_010242344.1};	--	GO:0016021,integral component of membrane	Protein of unknown function (DUF1118)
Cluster-8142.28056	539.38	512.19	519.21	197.83	183.41	208.3	5046	4619	4533	1638	1274	1651	-1.64972	9.2375e-223	4.56179e-220	down	K02885 large subunit ribosomal protein L19e | (RefSeq) 60S ribosomal protein L19-3 (A)	60S ribosomal protein L19-3 [Asparagus officinalis]	RL191_ARATH RecName: Full=60S ribosomal protein L19-1; AltName: Full=Protein EMBRYO DEFECTIVE 2386;	C6TMH8_SOYBN RecName: Full=Ribosomal protein L19 {ECO:0000256|RuleBase:RU000574};	60s ribosomal protein L19	GO:0005829,cytosol; GO:0022625,cytosolic large ribosomal subunit; GO:0022626,cytosolic ribosome; GO:0016020,membrane; GO:0005730,nucleolus; GO:0005886,plasma membrane; GO:0009506,plasmodesma; GO:0042788,polysomal ribosome; GO:0003729,mRNA binding; GO:0003735,structural constituent of ribosome; GO:0006412,translation	Ribosomal protein L19e
Cluster-8142.56809	2.46	4.11	1.81	131.35	128.11	130.13	41	66	28	1947	1595	1837	5.3058	8.36965e-218	4.06546e-215	up	K13449 pathogenesis-related protein 1 | (RefSeq) pathogenesis-related protein 1-like (A)	PREDICTED: pathogenesis-related protein 1-like [Musa acuminata subsp. malaccensis]	PR1B_TOBAC RecName: Full=Pathogenesis-related protein 1B; Short=PR-1B; Flags: Precursor;	M0S7L5_MUSAM SubName: Full=Uncharacterized protein {ECO:0000313|EnsemblPlants:GSMUA_Achr2P13240_001};	Defense-related protein containing SCP domain	GO:0005576,extracellular region; GO:0005773,vacuole; GO:0006952,defense response; GO:0009607,response to biotic stimulus	Cysteine-rich secretory protein family
Cluster-8142.33866	12.71	11.73	13.67	72.05	64.2	71.85	1131	1003	1124	5709	4277	5392	2.22371	5.09872e-216	2.4367e-213	up	K08675 ATP-dependent Lon protease [EC:3.4.21.53] | (RefSeq) lon protease homolog, mitochondrial-like (A)	PREDICTED: lon protease homolog, mitochondrial-like [Nelumbo nucifera]	LONM_ORYSI RecName: Full=Lon protease homolog, mitochondrial {ECO:0000255|HAMAP-Rule:MF_03120}; EC=3.4.21.53 {ECO:0000255|HAMAP-Rule:MF_03120};	A0A1D1XQZ0_9ARAE RecName: Full=Lon protease homolog, mitochondrial {ECO:0000256|HAMAP-Rule:MF_03120}; EC=3.4.21.53 {ECO:0000256|HAMAP-Rule:MF_03120};	Mitochondrial ATP-dependent protease PIM1/LON	GO:0005759,mitochondrial matrix; GO:0005524,ATP binding; GO:0004176,ATP-dependent peptidase activity; GO:0003677,DNA binding; GO:0004252,serine-type endopeptidase activity; GO:0006515,protein quality control for misfolded or incompletely synthesized proteins	Lon protease (S16) C-terminal proteolytic domain
Cluster-8142.28880	3066.29	3235.51	3024.62	1165.95	1161.33	1164.73	76227.2	77383.9	69682.6	25764.5	21562.9	24457	-1.64701	3.58017e-214	1.68382e-211	down	K05298 glyceraldehyde-3-phosphate dehydrogenase (NADP+) (phosphorylating) [EC:1.2.1.13] | (RefSeq) glyceraldehyde-3-phosphate dehydrogenase A, chloroplastic isoform X1 (A)	Glyceraldehyde 3-phosphate dehydrogenase [Macleaya cordata]	G3PA1_ARATH RecName: Full=Glyceraldehyde-3-phosphate dehydrogenase GAPA1, chloroplastic; EC=1.2.1.13; AltName: Full=NADP-dependent glyceraldehydephosphate dehydrogenase A subunit 1; Flags: Precursor;	A0A200R3N7_9MAGN RecName: Full=Glyceraldehyde-3-phosphate dehydrogenase {ECO:0000256|RuleBase:RU361160}; EC=1.2.1.- {ECO:0000256|RuleBase:RU361160};	Glyceraldehyde 3-phosphate dehydrogenase	GO:0048046,apoplast; GO:0009507,chloroplast; GO:0009941,chloroplast envelope; GO:0031969,chloroplast membrane; GO:0009570,chloroplast stroma; GO:0009535,chloroplast thylakoid membrane; GO:0016020,membrane; GO:0010319,stromule; GO:0099080,supramolecular complex; GO:0097718,disordered domain specific binding; GO:0004365,glyceraldehyde-3-phosphate dehydrogenase (NAD+) (phosphorylating) activity; GO:…	Glyceraldehyde 3-phosphate dehydrogenase, C-terminal domain
Cluster-8142.2883	0.6	0.56	0.32	43.33	45.1	38.88	30	27	15.1	1944.53	1701.47	1654.37	6.19925	4.60571e-214	2.1323e-211	up	K20867 galacturonosyltransferase 12/13/14/15 [EC:2.4.1.-] | (RefSeq) probable galacturonosyltransferase 12 (A)	putative galacturonosyltransferase 12 [Apostasia shenzhenica]	GAUTC_ARATH RecName: Full=Probable galacturonosyltransferase 12; EC=2.4.1.-; AltName: Full=Like glycosyl transferase 6; AltName: Full=Protein IRREGULAR XYLEM 8;	A0A2I0AA00_9ASPA SubName: Full=Putative galacturonosyltransferase 12 {ECO:0000313|EMBL:PKA52383.1}; EC=2.4.1.43 {ECO:0000313|EMBL:PKA52383.1};	--	GO:0005794,Golgi apparatus; GO:0000139,Golgi membrane; GO:0016021,integral component of membrane; GO:0047262,polygalacturonate 4-alpha-galacturonosyltransferase activity; GO:0071555,cell wall organization; GO:0010417,glucuronoxylan biosynthetic process; GO:0010413,glucuronoxylan metabolic process; GO:0045489,pectin biosynthetic process; GO:0045492,xylan biosynthetic process	Glycosyl transferase family 8
Cluster-8142.50281	17.93	19.36	19.52	86.62	82.37	85.15	1317	1367	1325	5666	4530	5277	1.93541	2.39831e-213	1.09326e-210	up	K13420 LRR receptor-like serine/threonine-protein kinase FLS2 [EC:2.7.11.1] | (RefSeq) LRR receptor-like serine/threonine-protein kinase FLS2 (A)	PREDICTED: G-type lectin S-receptor-like serine/threonine-protein kinase At1g34300 [Musa acuminata subsp. malaccensis]	Y1343_ARATH RecName: Full=G-type lectin S-receptor-like serine/threonine-protein kinase At1g34300; EC=2.7.11.1; Flags: Precursor;	A0A2H3ZCS3_PHODC SubName: Full=G-type lectin S-receptor-like serine/threonine-protein kinase At1g34300 {ECO:0000313|RefSeq:XP_008811823.1};	--	GO:0016021,integral component of membrane; GO:0005886,plasma membrane; GO:0005524,ATP binding; GO:0005516,calmodulin binding; GO:0030246,carbohydrate binding; GO:0004674,protein serine/threonine kinase activity; GO:0006468,protein phosphorylation; GO:0048544,recognition of pollen	Protein kinase domain
Cluster-8142.26322	92.35	99.22	97.88	25.84	23.83	24.55	3824	3951	3750	952	738	858	-2.19095	2.21345e-212	9.93704e-210	down	K02945 small subunit ribosomal protein S1 | (RefSeq) prpS1; plastid/chloroplast ribosomal protein S1 (A)	PREDICTED: uncharacterized protein LOC103971104 [Musa acuminata subsp. malaccensis]	RR1_SPIOL RecName: Full=30S ribosomal protein S1, chloroplastic {ECO:0000303|PubMed:10874039}; AltName: Full=CS1; AltName: Full=Chloroplastic small ribosomal subunit protein bS1c {ECO:0000303|PubMed:28007896}; Flags: Precursor;	A0A1D1XFV2_9ARAE SubName: Full=30S ribosomal protein S1, chloroplastic {ECO:0000313|EMBL:JAT41265.1};	--	GO:0009507,chloroplast; GO:0005840,ribosome; GO:0003723,RNA binding	S1 RNA binding domain
Cluster-8142.25922	1674.16	1483.76	1549.32	494.26	532.72	555.4	24503	20909.8	21076.8	6418.44	5809.02	6875	-1.80438	7.15002e-211	3.16202e-208	down	K00128 aldehyde dehydrogenase (NAD+) [EC:1.2.1.3] | (RefSeq) aldehyde dehydrogenase 5, mitochondrial-like (A)	putative translationally-controlled tumor protein [Wolffia arrhiza]	TCTP_ORYSJ RecName: Full=Translationally-controlled tumor protein homolog; Short=TCTP;	A0A1D1YDR5_9ARAE SubName: Full=Translationally-controlled tumor {ECO:0000313|EMBL:JAT52788.1}; Flags: Fragment;	Microtubule-binding protein (translationally controlled tumor protein)	GO:0005737,cytoplasm; GO:0005509,calcium ion binding; GO:0008017,microtubule binding; GO:0030154,cell differentiation	Translationally controlled tumour protein
Cluster-8142.28978	73.4	70.86	75.61	28.78	29.33	28.15	9917.41	9202.95	9435.67	3463.75	2968.69	3207.42	-1.5748	8.81259e-210	3.83996e-207	down	K08869 aarF domain-containing kinase | (RefSeq) uncharacterized protein LOC109851256 (A)	uncharacterized protein LOC109851256 [Asparagus officinalis]	SUVH2_ARATH RecName: Full=Histone-lysine N-methyltransferase family member SUVH2; AltName: Full=Cytosine-HMTase 2; AltName: Full=H3-K27-HMTase 2; AltName: Full=H4-K20-HMTase 2; AltName: Full=Histone H3-K9 methyltransferase 2; Short=H3-K9-HMTase 2; AltName: Full=Protein SET DOMAIN GROUP 3; AltName: Full=Suppressor of variegation 3-9 homolog protein 2; Short=Su(var)3-9 homolog protein 2;	A0A1D1XM76_9ARAE SubName: Full=Uncharacterized protein sll0005 {ECO:0000313|EMBL:JAT43494.1};	Predicted unusual protein kinase	GO:0000775,chromosome, centromeric region; GO:0005720,nuclear heterochromatin; GO:0005634,nucleus; GO:0003677,DNA binding; GO:0042054,histone methyltransferase activity; GO:0018024,histone-lysine N-methyltransferase activity; GO:0008270,zinc ion binding; GO:0016571,histone methylation; GO:0040029,regulation of gene expression, epigenetic; GO:0080188,RNA-directed DNA methylation	SAD/SRA domain
Cluster-8142.9288	0.09	0.1	0.1	4.27	3.89	4.59	32	33	30	1286	985	1310	5.22233	2.20027e-205	9.4484e-203	up	K11593 eukaryotic translation initiation factor 2C | (RefSeq) protein argonaute 1A-like (A)	Integrase, catalytic core [Corchorus capsularis]	POLR1_ARATH RecName: Full=Retrovirus-related Pol polyprotein from transposon RE1; AltName: Full=Retro element 1 {ECO:0000303|PubMed:10689195}; Short=AtRE1 {ECO:0000303|PubMed:10689195}; Includes: RecName: Full=Protease RE1; EC=3.4.23.-; Includes: RecName: Full=Reverse transcriptase RE1; EC=2.7.7.49; Includes: RecName: Full=Endonuclease RE1;	A0A1D1YY40_9ARAE SubName: Full=Retrovirus-related Pol polyprotein from transposon TNT 1-94 {ECO:0000313|EMBL:JAT59554.1}; Flags: Fragment;	FOG: Transposon-encoded proteins with TYA, reverse transcriptase, integrase domains in various combinations	GO:0004190,aspartic-type endopeptidase activity; GO:0004519,endonuclease activity; GO:0046872,metal ion binding; GO:0003676,nucleic acid binding; GO:0003964,RNA-directed DNA polymerase activity; GO:0015074,DNA integration; GO:0006310,DNA recombination	Reverse transcriptase (RNA-dependent DNA polymerase)
Cluster-8142.55204	2.35	3.11	1.7	76.38	68.81	69.97	61.12	77.72	40.86	1764.59	1335.96	1535.86	4.67519	7.39073e-205	3.12839e-202	up	K20547 basic endochitinase B [EC:3.2.1.14] | (RefSeq) chitinase 1 (A)	chitinase 1 [Aegiceras corniculatum]	CHI1_ORYSJ RecName: Full=Chitinase 1; EC=3.2.1.14; AltName: Full=Class I chitinase a; Short=OsChia1a; AltName: Full=Pathogenesis related (PR)-3 chitinase 1; Flags: Precursor;	A0A1D1XIR5_9ARAE SubName: Full=Endochitinase 3 {ECO:0000313|EMBL:JAT42290.1}; Flags: Fragment;	Predicted chitinase	GO:0008061,chitin binding; GO:0004568,chitinase activity; GO:0016998,cell wall macromolecule catabolic process; GO:0006032,chitin catabolic process; GO:0050832,defense response to fungus; GO:0000272,polysaccharide catabolic process	Chitinase class I
Cluster-8142.14445	2.16	2.25	2.03	42	41.69	46.33	61	61	53	1054	879	1104	4.10687	9.00833e-204	3.75939e-201	up	K04125 gibberellin 2-oxidase [EC:1.14.11.13] | (RefSeq) gibberellin 2-beta-dioxygenase 1-like (A)	Gibberellin 2-beta-dioxygenase [Ananas comosus]	G2OX_PHACN RecName: Full=Gibberellin 2-beta-dioxygenase; EC=1.14.11.13; AltName: Full=GA 2-oxidase; AltName: Full=Gibberellin 2-beta-hydroxylase; AltName: Full=Gibberellin 2-oxidase;	A0A1D1XMU0_9ARAE SubName: Full=Gibberellin 2-beta-dioxygenase {ECO:0000313|EMBL:JAT43707.1}; Flags: Fragment;	Iron/ascorbate family oxidoreductases	GO:0045543,gibberellin 2-beta-dioxygenase activity; GO:0046872,metal ion binding; GO:0009686,gibberellin biosynthetic process	2OG-Fe(II) oxygenase superfamily
Cluster-8142.31166	149.72	143.05	133.39	44.61	46.59	45.21	6576.28	6041.81	5419.56	1743.55	1530.73	1675.99	-1.87037	1.06902e-202	4.3993e-200	down	K13811 3'-phosphoadenosine 5'-phosphosulfate synthase [EC:2.7.7.4 2.7.1.25] | (RefSeq) ATP sulfurylase 2 (A)	PREDICTED: uncharacterized protein LOC104588005 [Nelumbo nucifera]	SPA_SOLLC RecName: Full=Protein SPA, chloroplastic {ECO:0000303|PubMed:24372694}; AltName: Full=Sugar partition-affecting protein {ECO:0000303|PubMed:24372694}; Flags: Precursor;	A0A1D1YPF7_9ARAE SubName: Full=RanBP2-type zinc finger protein At1g67325 {ECO:0000313|EMBL:JAT56522.1};	RNA-binding Ran Zn-finger protein and related proteins	GO:0009535,chloroplast thylakoid membrane; GO:0016021,integral component of membrane	Zn-finger in Ran binding protein and others
Cluster-8142.18057	99.97	93.48	95.51	19.62	21.88	18.7	1782.28	1603.99	1580.51	310.57	290.86	281.79	-2.49558	3.98646e-202	1.61807e-199	down	K01255 leucyl aminopeptidase [EC:3.4.11.1] | (RefSeq) leucyl aminopeptidase (A)	PREDICTED: cyclin-U1-1 [Prunus mume]	CCU11_ARATH RecName: Full=Cyclin-U1-1; Short=CycU1;1; AltName: Full=Cyclin-P2.1; Short=CycP2;1;	A0A1D1XR48_9ARAE SubName: Full=Cyclin-U1-1 {ECO:0000313|EMBL:JAT44869.1}; Flags: Fragment;	Cyclin	GO:0019901,protein kinase binding; GO:0007049,cell cycle; GO:0051301,cell division; GO:0000079,regulation of cyclin-dependent protein serine/threonine kinase activity	Cyclin
Cluster-8142.3808	2.64	2.6	1.94	73.05	75.77	62.59	75	71	51	1846	1609	1502	4.65147	4.93622e-202	1.97649e-199	up	K04713 sphinganine C4-monooxygenase [EC:1.14.18.5] | (RefSeq) hypothetical protein (A)	putative sterol desaturase [Wolffia arrhiza]	SBH1_ARATH RecName: Full=Sphinganine C4-monooxygenase 1; EC=1.14.18.5 {ECO:0000269|PubMed:11297741}; AltName: Full=Sphingoid C4-hydroxylase 1; AltName: Full=Sphingoid base hydroxylase 1;	A0A1D1Z3M8_9ARAE SubName: Full=Sphingoid base hydroxylase 2 {ECO:0000313|EMBL:JAT61481.1};	Sphingolipid hydroxylase	GO:0005783,endoplasmic reticulum; GO:0005789,endoplasmic reticulum membrane; GO:0005794,Golgi apparatus; GO:0016021,integral component of membrane; GO:0005506,iron ion binding; GO:0042284,sphingolipid delta-4 desaturase activity; GO:0009640,photomorphogenesis; GO:0046520,sphingoid biosynthetic process	Fatty acid hydroxylase superfamily
Cluster-8142.34826	37.58	46.68	47.67	431.79	428.1	434.06	1363.99	1629.5	1601.51	13942.9	11618.8	13300.3	3.06409	9.67851e-202	3.82366e-199	up	K15015 solute carrier family 32 (vesicular inhibitory amino acid transporter) | (RefSeq) uncharacterized protein LOC107609646 isoform X1 (A)	IQ domain-containing protein IQM3 isoform X1 [Jatropha curcas]	IQM3_ARATH RecName: Full=IQ domain-containing protein IQM3 {ECO:0000305}; AltName: Full=IQ motif-containing protein 3 {ECO:0000303|Ref.4};	A0A067L2Q7_JATCU SubName: Full=Uncharacterized protein {ECO:0000313|EMBL:KDP42716.1};	--	GO:0005737,cytoplasm; GO:0005634,nucleus	IQ calmodulin-binding motif
Cluster-8142.28320	557.52	564.38	496.88	157.15	157.16	161.55	10694.9	10419.6	8844.35	2677.52	2249.33	2619.09	-1.99719	3.29593e-200	1.28498e-197	down	--	uncharacterized protein A4U43_UnF10120 [Asparagus officinalis]	CBSX3_ARATH RecName: Full=CBS domain-containing protein CBSX3, mitochondrial; Flags: Precursor;	A0A1D1XMW5_9ARAE SubName: Full=CBS domain-containing protein CBSX3, mitochondrial {ECO:0000313|EMBL:JAT43723.1}; Flags: Fragment;	--	GO:0005739,mitochondrion; GO:0050897,cobalt ion binding; GO:0045454,cell redox homeostasis; GO:0009651,response to salt stress	CBS domain
Cluster-8142.27063	74.18	72.65	77.88	26.67	25.23	25.05	4373.02	4117.53	4243.94	1399.6	1112.98	1246.02	-1.77171	6.50483e-199	2.50309e-196	down	K08999 uncharacterized protein | (RefSeq) bifunctional nuclease 2-like (A)	bifunctional nuclease 1-like isoform X1 [Asparagus officinalis]	BBD2_ARATH RecName: Full=Bifunctional nuclease 2; Short=AtBBD2; EC=3.1.-.-;	A0A1D1ZD87_9ARAE SubName: Full=Uncharacterized protein Rv1829/MT1877 {ECO:0000313|EMBL:JAT64815.1};	--	GO:0005634,nucleus; GO:0004518,nuclease activity	Bifunctional nuclease
Cluster-8142.30871	173.13	172.01	168.88	59.87	58.49	57.1	2578	2466	2337	791	649	719	-1.78295	2.4023e-196	9.12565e-194	down	K06891 ATP-dependent Clp protease adaptor protein ClpS | (RefSeq) ATP-dependent Clp protease adapter protein CLPS1, chloroplastic (A)	PREDICTED: ATP-dependent Clp protease adapter protein CLPS1, chloroplastic isoform X1 [Nelumbo nucifera]	CLPS1_ARATH RecName: Full=ATP-dependent Clp protease adapter protein CLPS1, chloroplastic {ECO:0000303|Ref.6}; Flags: Precursor;	A0A1D1XXV1_9ARAE SubName: Full=ATP-dependent Clp protease adapter protein ClpS {ECO:0000313|EMBL:JAT47216.1}; Flags: Fragment;	--	GO:0009570,chloroplast stroma; GO:0005840,ribosome; GO:0008233,peptidase activity; GO:0030163,protein catabolic process	ATP-dependent Clp protease adaptor protein ClpS
Cluster-8142.31911	84.46	84.11	82.73	29.86	29.84	31.22	2541	2434	2305	799	671	793	-1.69543	6.1711e-196	2.31455e-193	down	K22683 aspartyl protease family protein [EC:3.4.23.-] | (RefSeq) aspartyl protease family protein 2 (A)	PREDICTED: basic 7S globulin-like [Musa acuminata subsp. malaccensis]	7SB1_SOYBN RecName: Full=Basic 7S globulin; AltName: Full=SBg7S; Short=Bg; Contains: RecName: Full=Basic 7S globulin high kDa subunit; Contains: RecName: Full=Basic 7S globulin low kDa subunit; Flags: Precursor;	A0A2I4GSL3_9ROSI SubName: Full=basic 7S globulin-like {ECO:0000313|RefSeq:XP_018846882.1};	Aspartyl protease	GO:0004190,aspartic-type endopeptidase activity; GO:0042802,identical protein binding; GO:0045735,nutrient reservoir activity; GO:0030163,protein catabolic process; GO:0006508,proteolysis	Xylanase inhibitor C-terminal
Cluster-8142.41477	1.81	1.56	1.43	38.34	51.65	42.74	119.87	99	87.35	2258.12	2557.43	2385.46	4.56547	8.26507e-196	3.06117e-193	up	K03921 acyl-[acyl-carrier-protein] desaturase [EC:1.14.19.2 1.14.19.11 1.14.19.26] | (RefSeq) acyl-[acyl-carrier-protein] desaturase 6, chloroplastic (A)	stearoyl-acyl-carrier protein desaturase [Pinellia ternata]	STAD_CUCSA RecName: Full=Acyl-[acyl-carrier-protein] desaturase, chloroplastic; EC=1.14.19.-; Flags: Precursor;	I3RQI7_PINTE SubName: Full=Stearoyl-acyl-carrier protein desaturase {ECO:0000313|EMBL:AFK28039.1};	--	GO:0009507,chloroplast; GO:0045300,acyl-[acyl-carrier-protein] desaturase activity; GO:0046872,metal ion binding; GO:0006633,fatty acid biosynthetic process	Plant invertase/pectin methylesterase inhibitor
Cluster-8142.42125	6.92	7.31	9.27	90.06	87.5	85.31	862.86	875.98	1067.62	10008	8175.65	8976.06	3.25939	1.42975e-195	5.23006e-193	up	K08712 ATP-binding cassette, subfamily G (WHITE), member 2, SNQ2 | (RefSeq) ABC transporter, ATP-binding protein (A)	PREDICTED: pleiotropic drug resistance protein 2-like isoform X1 [Elaeis guineensis]	AB34G_ARATH RecName: Full=ABC transporter G family member 34; Short=ABC transporter ABCG.34; Short=AtABCG34; AltName: Full=Pleiotropic drug resistance protein 6;	A0A1D1XCF5_9ARAE SubName: Full=Pleiotropic drug resistance protein 2 {ECO:0000313|EMBL:JAT40108.1};	Pleiotropic drug resistance proteins (PDR1-15), ABC superfamily	GO:0016021,integral component of membrane; GO:0005886,plasma membrane; GO:0005524,ATP binding; GO:0042626,ATPase activity, coupled to transmembrane movement of substances	ABC-2 type transporter
Cluster-8142.27840	546	559.82	529	225.06	209.54	221.37	16349	16124	14669	5993	4689	5597	-1.54621	2.14073e-195	7.73533e-193	down	K14709 solute carrier family 39 (zinc transporter), member 1/2/3 | (RefSeq) fe(2+) transport protein 1-like (A)	fe(2+) transport protein 1-like [Asparagus officinalis]	ZIP10_ARATH RecName: Full=Probable zinc transporter 10; AltName: Full=ZRT/IRT-like protein 10; Flags: Precursor;	A0A1D1YDK4_9ARAE SubName: Full=Fe(2+) transport protein 2 {ECO:0000313|EMBL:JAT52712.1}; Flags: Fragment;	Fe2+/Zn2+ regulated transporter	GO:0016021,integral component of membrane; GO:0005886,plasma membrane; GO:0005385,zinc ion transmembrane transporter activity; GO:0071577,zinc ion transmembrane transport	ZIP Zinc transporter
Cluster-8142.29776	594.28	586.51	638.48	214.28	212.3	203.45	28083.2	26650.4	27905.3	9012.01	7505.49	8113.48	-1.75628	3.19861e-194	1.14186e-191	down	K01056 peptidyl-tRNA hydrolase, PTH1 family [EC:3.1.1.29] | (RefSeq) chloroplastic group IIB intron splicing facilitator CRS2, chloroplastic-like (A)	hypothetical protein AXF42_Ash014483 [Apostasia shenzhenica]	--	A0A1D1XR32_9ARAE SubName: Full=StAR-related lipid transfer protein 7, mitochondrial {ECO:0000313|EMBL:JAT44832.1};	START domain-containing proteins involved in steroidogenesis/phosphatidylcholine transfer	GO:0016021,integral component of membrane; GO:0008289,lipid binding	--
Cluster-8142.7407	2.32	2.89	2.52	52.75	47.54	45.79	72.74	87	73	1468.44	1112.06	1209.97	4.01115	3.39745e-194	1.19841e-191	up	K13459 disease resistance protein RPS2 | (RefSeq) disease resistance protein At4g27190 (A)	WRKY1 [Anthurium andraeanum]	WRK30_ARATH RecName: Full=Probable WRKY transcription factor 30; AltName: Full=WRKY DNA-binding protein 30;	A0A1S6PDB3_ANTAD SubName: Full=WRKY1 {ECO:0000313|EMBL:AQU42896.1};	--	GO:0005737,cytoplasm; GO:0005634,nucleus; GO:0003700,DNA-binding transcription factor activity; GO:0043565,sequence-specific DNA binding; GO:0044212,transcription regulatory region DNA binding; GO:0042542,response to hydrogen peroxide; GO:0010193,response to ozone; GO:0009751,response to salicylic acid; GO:0006351,transcription, DNA-templated	WRKY DNA -binding domain
Cluster-8142.30494	222.35	221.72	205.05	80.28	80.61	81.82	6350.18	6091.32	5424.2	2038.65	1720.21	1973.15	-1.64813	5.76392e-193	2.00923e-190	down	K20884 riboflavin kinase / FMN hydrolase [EC:2.7.1.26 3.1.3.102] | (RefSeq) bifunctional riboflavin kinase/FMN phosphatase-like (A)	PREDICTED: haloacid dehalogenase-like hydrolase domain-containing protein At4g39970 [Cucumis melo]	GPPL1_ARATH RecName: Full=Haloacid dehalogenase-like hydrolase domain-containing protein At4g39970; EC=3.1.3.-; Flags: Precursor;	A0A1D1XNR6_9ARAE SubName: Full=Protein CbbY {ECO:0000313|EMBL:JAT44028.1}; Flags: Fragment;	--	GO:0009507,chloroplast; GO:0009941,chloroplast envelope; GO:0009570,chloroplast stroma; GO:0016787,hydrolase activity; GO:0046872,metal ion binding; GO:0008152,metabolic process	Haloacid dehalogenase-like hydrolase
Cluster-8142.42429	98.71	100.98	99.18	32.09	29.21	33.48	2980.76	2933.24	2773.61	861.79	659.14	853.57	-1.88459	2.77509e-190	9.56115e-188	down	--	PREDICTED: psbP domain-containing protein 1, chloroplastic isoform X3 [Nelumbo nucifera]	PPD1_ARATH RecName: Full=PsbP domain-containing protein 1, chloroplastic; AltName: Full=OEC23-like protein 3; AltName: Full=PsbP-related thylakoid lumenal protein 1; Flags: Precursor;	A0A1D1ZD09_9ARAE SubName: Full=PsbP domain-containing protein 1, chloroplastic {ECO:0000313|EMBL:JAT64770.1};	--	GO:0009507,chloroplast; GO:0009570,chloroplast stroma; GO:0009543,chloroplast thylakoid lumen; GO:0009535,chloroplast thylakoid membrane; GO:0019898,extrinsic component of membrane; GO:0016020,membrane; GO:0009654,photosystem II oxygen evolving complex; GO:0009579,thylakoid; GO:0031977,thylakoid lumen; GO:0005509,calcium ion binding; GO:0048564,photosystem I assembly	PsbP
Cluster-8142.18673	17.15	16.28	16.2	76.79	76.63	80.95	425	388	372	1691	1418	1694	2.00997	4.36189e-190	1.48555e-187	up	--	Protein NDR1 [Apostasia shenzhenica]	NHL1_ARATH RecName: Full=NDR1/HIN1-like protein 1 {ECO:0000303|Ref.1};	A0A2I0BC53_9ASPA SubName: Full=Protein NDR1 {ECO:0000313|EMBL:PKA65376.1};	--	GO:0046658,anchored component of plasma membrane; GO:0016021,integral component of membrane; GO:0009506,plasmodesma; GO:0004871,NA; GO:0051607,defense response to virus	Late embryogenesis abundant protein
Cluster-8142.41201	132.53	126.53	123.18	49.97	51.02	51.82	3422	3143	2947	1147	984	1130	-1.55216	4.44882e-190	1.49794e-187	down	K02938 large subunit ribosomal protein L8e | (RefSeq) 60S ribosomal protein L8 (A)	60S ribosomal protein L8 [Hevea brasiliensis]	RL8_SOLLC RecName: Full=60S ribosomal protein L8; AltName: Full=L2; AltName: Full=Ribosomal protein TL2;	A0A199UAL6_MANES SubName: Full=Uncharacterized protein {ECO:0000313|EMBL:OAY21719.1};	60s ribosomal protein L2/L8	GO:0022625,cytosolic large ribosomal subunit; GO:0003723,RNA binding; GO:0003735,structural constituent of ribosome; GO:0002181,cytoplasmic translation	Ribosomal Proteins L2, C-terminal domain
Cluster-8142.32643	2.87	2.97	3.27	21.99	19.84	21	267.48	266.36	281.28	1824.78	1384.47	1650.54	2.56374	2.63036e-189	8.75702e-187	up	K00975 glucose-1-phosphate adenylyltransferase [EC:2.7.7.27] | (RefSeq) glucose-1-phosphate adenylyltransferase large subunit 1 (A)	ADP-glucose pyrophosphorylase 3 [Spirodela polyrhiza]	GLGL1_BETVU RecName: Full=Glucose-1-phosphate adenylyltransferase large subunit, chloroplastic/amyloplastic; EC=2.7.7.27; AltName: Full=ADP-glucose pyrophosphorylase; AltName: Full=ADP-glucose synthase; AltName: Full=AGPase S; AltName: Full=Alpha-D-glucose-1-phosphate adenyl transferase; Flags: Precursor;	G9FLW6_SPIPO RecName: Full=Glucose-1-phosphate adenylyltransferase {ECO:0000256|RuleBase:RU362093}; EC=2.7.7.27 {ECO:0000256|RuleBase:RU362093}; AltName: Full=ADP-glucose pyrophosphorylase {ECO:0000256|RuleBase:RU362093};	GDP-mannose pyrophosphorylase/mannose-1-phosphate guanylyltransferase	GO:0009501,amyloplast; GO:0009507,chloroplast; GO:0005524,ATP binding; GO:0008878,glucose-1-phosphate adenylyltransferase activity; GO:0005978,glycogen biosynthetic process; GO:0019252,starch biosynthetic process	DTW domain
Cluster-8142.27708	60.58	63.74	59.71	15.76	15.15	15.26	2022.68	2047	1845.59	467.94	378.25	430.07	-2.22374	5.73661e-188	1.88862e-185	down	K00799 glutathione S-transferase [EC:2.5.1.18] | (RefSeq) probable glutathione S-transferase parA (A)	PREDICTED: probable glutathione S-transferase parA [Musa acuminata subsp. malaccensis]	GSTX4_TOBAC RecName: Full=Probable glutathione S-transferase; EC=2.5.1.18; AltName: Full=Auxin-induced protein PCNT107;	M0U3L1_MUSAM SubName: Full=Uncharacterized protein {ECO:0000313|EnsemblPlants:GSMUA_Achr9P26040_001};	Glutathione S-transferase	GO:0004364,glutathione transferase activity; GO:0009734,auxin-activated signaling pathway	Glutathione S-transferase, N-terminal domain
Cluster-8142.4287	18.41	18.18	16.05	136.94	122.21	123	361	343	292	2385	1788	2038	2.62946	6.33576e-188	2.06295e-185	up	K21994 LOB domain-containing protein 18 | (RefSeq) LOB domain-containing protein 30-like (A)	PREDICTED: LOB domain-containing protein 40 [Musa acuminata subsp. malaccensis]	LBD41_ARATH RecName: Full=LOB domain-containing protein 41; AltName: Full=ASYMMETRIC LEAVES 2-like protein 38; Short=AS2-like protein 38;	A0A1D1Z0C1_9ARAE SubName: Full=LOB domain-containing protein 41 {ECO:0000313|EMBL:JAT60353.1};	--	GO:0006355,regulation of transcription, DNA-templated	Lateral organ boundaries (LOB) domain
Cluster-8142.19530	61.31	63.95	59.82	15.66	16.46	14.6	6320.43	6336.67	5697.18	1437.64	1270.69	1269.37	-2.21183	1.74295e-187	5.61343e-185	down	K05391 cyclic nucleotide gated channel, plant | (RefSeq) cyclic nucleotide-gated ion channel 2-like (A)	putative cyclic nucleotide-gated cation channel [Sandersonia aurantiaca]	CNGC2_ARATH RecName: Full=Cyclic nucleotide-gated ion channel 2; Short=AtCNGC2; AltName: Full=Cyclic nucleotide- and calmodulin-regulated ion channel 2; AltName: Full=Protein DEFENSE NO DEATH 1;	A0A1D1ZD10_9ARAE SubName: Full=Cyclic nucleotide-gated ion channel 2 {ECO:0000313|EMBL:JAT64701.1};	K+-channel ERG and related proteins, contain PAS/PAC sensor domain	GO:0005887,integral component of plasma membrane; GO:0005622,intracellular; GO:0005262,calcium channel activity; GO:0005516,calmodulin binding; GO:0030552,cAMP binding; GO:0030553,cGMP binding; GO:0005222,intracellular cAMP-activated cation channel activity; GO:0005221,intracellular cyclic nucleotide activated cation channel activity; GO:0005242,inward rectifier potassium channel activity; GO:007…	Ion transport protein
Cluster-8142.29453	212.27	205.3	197.21	76.14	81.27	79.83	5169	4810	4451	1648	1478	1642	-1.60356	2.60183e-187	8.2895e-185	down	--	uncharacterized protein LOC110826185 [Carica papaya]	--	A0A1D1Y766_9ARAE SubName: Full=Rubredoxin {ECO:0000313|EMBL:JAT50471.1};	--	GO:0016021,integral component of membrane; GO:0005506,iron ion binding	Rubredoxin
Cluster-8142.22670	64.88	68.56	67.37	250.32	257.2	252.97	1429.69	1453.76	1376.54	4901.3	4231.11	4709.53	1.69085	4.14987e-187	1.30809e-184	up	K02183 calmodulin | (RefSeq) squidulin (A)	LOW QUALITY PROTEIN: calmodulin [Ananas comosus]	CML18_ORYSJ RecName: Full=Probable calcium-binding protein CML18; AltName: Full=Calmodulin-like protein 18;	A0A199V7J8_ANACO SubName: Full=Calmodulin {ECO:0000313|EMBL:OAY73054.1};	Calmodulin and related proteins (EF-Hand superfamily)	GO:0005509,calcium ion binding	EF-hand domain pair
Cluster-8142.33829	250.37	247.33	232.35	96.79	97.81	102.48	6210	5902	5341	2134	1812	2147	-1.52671	5.81907e-187	1.81494e-184	down	K08901 photosystem II oxygen-evolving enhancer protein 3 | (RefSeq) photosynthetic NDH subunit of lumenal location 2, chloroplastic (A)	PREDICTED: photosynthetic NDH subunit of lumenal location 2, chloroplastic-like isoform X1 [Elaeis guineensis]	PNSL2_ARATH RecName: Full=Photosynthetic NDH subunit of lumenal location 2, chloroplastic {ECO:0000303|PubMed:21785130}; AltName: Full=PsbQ-like protein 1; Flags: Precursor;	A0A2H3XGY5_PHODC SubName: Full=photosynthetic NDH subunit of lumenal location 2, chloroplastic-like {ECO:0000313|RefSeq:XP_008783622.1};	--	GO:0009507,chloroplast; GO:0009534,chloroplast thylakoid; GO:0009543,chloroplast thylakoid lumen; GO:0009535,chloroplast thylakoid membrane; GO:0019898,extrinsic component of membrane; GO:0009344,nitrite reductase complex [NAD(P)H]; GO:0009654,photosystem II oxygen evolving complex; GO:0005509,calcium ion binding; GO:0045156,electron transporter, transferring electrons within the cyclic electron …	Oxygen evolving enhancer protein 3 (PsbQ)
Cluster-8142.40054	15.55	21.78	15.33	376.5	389.63	348.6	915.62	1232.89	833.99	19729.3	17164.8	17313.9	4.17447	1.42375e-186	4.39435e-184	up	K15718 linoleate 9S-lipoxygenase [EC:1.13.11.58] | (RefSeq) probable linoleate 9S-lipoxygenase 4 (A)	PREDICTED: probable linoleate 9S-lipoxygenase 4 [Phoenix dactylifera]	LOX15_SOLTU RecName: Full=Probable linoleate 9S-lipoxygenase 5; EC=1.13.11.58; AltName: Full=Leaf lipoxygenase;	A0A2H3YPI8_PHODC RecName: Full=Lipoxygenase {ECO:0000256|RuleBase:RU003975}; EC=1.13.11.- {ECO:0000256|RuleBase:RU003975};	--	GO:0005737,cytoplasm; GO:0046872,metal ion binding; GO:0016702,oxidoreductase activity, acting on single donors with incorporation of molecular oxygen, incorporation of two atoms of oxygen; GO:0031408,oxylipin biosynthetic process	Lipoxygenase
Cluster-8142.30787	1987.07	1968.78	1954.3	1040.73	1056.2	1036.63	75493.6	71933.6	68708.5	35178	30007.5	33244.9	-1.14263	1.28339e-185	3.9203e-183	down	K02641 ferredoxin--NADP+ reductase [EC:1.18.1.2] | (RefSeq) ferredoxin--NADP reductase, leaf isozyme, chloroplastic-like (A)	ferredoxin--NADP reductase, leaf isozyme, chloroplastic-like [Cajanus cajan]	FENR1_PEA RecName: Full=Ferredoxin--NADP reductase, leaf isozyme, chloroplastic; Short=FNR; EC=1.18.1.2; Flags: Precursor;	A0A1D1XZ96_9ARAE RecName: Full=Ferredoxin--NADP reductase {ECO:0000256|RuleBase:RU004465}; EC=1.18.1.2 {ECO:0000256|RuleBase:RU004465}; Flags: Fragment;	NADP/FAD dependent oxidoreductase	GO:0009570,chloroplast stroma; GO:0009535,chloroplast thylakoid membrane; GO:0004324,ferredoxin-NADP+ reductase activity; GO:0015979,photosynthesis	Oxidoreductase NAD-binding domain
Cluster-8142.36585	26	45.45	35.23	5821.11	5671.93	6185.74	338	569	426	67095	54886	68027	7.13258	2.88209e-184	8.71392e-182	up	--	--	--	--	--	--	MiAMP1
Cluster-8142.27272	268.3	265.21	259.61	134.78	134	134.97	8003.38	7609.91	7171.85	3575.23	2987.26	3399.63	-1.20255	1.94559e-183	5.82302e-181	down	K02717 photosystem II oxygen-evolving enhancer protein 2 | (RefSeq) psbP-like protein 1, chloroplastic (A)	photosynthetic NDH subunit of lumenal location 1, chloroplastic [Asparagus officinalis]	PNSL1_ARATH RecName: Full=Photosynthetic NDH subunit of lumenal location 1, chloroplastic {ECO:0000303|PubMed:21785130}; AltName: Full=PsbP-like protein 2; Flags: Precursor;	A0A2H3YA52_PHODC SubName: Full=photosynthetic NDH subunit of lumenal location 1, chloroplastic isoform X1 {ECO:0000313|RefSeq:XP_008795745.1};	--	GO:0009507,chloroplast; GO:0009535,chloroplast thylakoid membrane; GO:0019898,extrinsic component of membrane; GO:0009654,photosystem II oxygen evolving complex; GO:0009579,thylakoid; GO:0005509,calcium ion binding; GO:0015979,photosynthesis	PsbP
Cluster-8142.31595	76.19	79.75	85.17	21.38	19.54	20.51	3075.58	3095.59	3180.66	767.9	589.97	698.83	-2.19957	1.27577e-182	3.78011e-180	down	K16296 serine carboxypeptidase-like clade I [EC:3.4.16.-] | (RefSeq) serine carboxypeptidase-like 18 (A)	PREDICTED: serine carboxypeptidase-like 18 isoform X1 [Phoenix dactylifera]	SCP12_ARATH RecName: Full=Serine carboxypeptidase-like 12; EC=3.4.16.-; Flags: Precursor;	A0A2H3ZPS0_PHODC SubName: Full=serine carboxypeptidase-like 18 isoform X1 {ECO:0000313|RefSeq:XP_017698405.1};	Serine carboxypeptidases (lysosomal cathepsin A)	GO:0005576,extracellular region; GO:0009505,plant-type cell wall; GO:0004180,carboxypeptidase activity; GO:0016747,transferase activity, transferring acyl groups other than amino-acyl groups; GO:0019748,secondary metabolic process	Serine carboxypeptidase
Cluster-8142.30079	142.94	143.62	138.07	49.68	50.85	46.95	8926.76	8623.02	7970.4	2762.16	2376.87	2473.98	-1.7517	3.81849e-181	1.12022e-178	down	K17804 mitochondrial import inner membrane translocase subunit TIM44 | (RefSeq) mitochondrial import inner membrane translocase subunit TIM44-2 (A)	PREDICTED: mitochondrial import inner membrane translocase subunit TIM44-2 [Musa acuminata subsp. malaccensis]	TI442_ARATH RecName: Full=Mitochondrial import inner membrane translocase subunit TIM44-2; Flags: Precursor;	A0A1D1XMJ2_9ARAE SubName: Full=Mitochondrial import inner membrane translocase subunit TIM44 {ECO:0000313|EMBL:JAT43604.1}; Flags: Fragment;	Mitochondrial import inner membrane translocase, subunit TIM44	GO:0005743,mitochondrial inner membrane; GO:0005744,TIM23 mitochondrial import inner membrane translocase complex; GO:0005739,mitochondrion; GO:0015462,ATPase-coupled protein transmembrane transporter activity; GO:0051087,chaperone binding; GO:0030150,protein import into mitochondrial matrix; GO:0006626,protein targeting to mitochondrion	Glutaredoxin
Cluster-8142.37037	55.37	57.59	50.77	240.12	242.34	260.84	1020	1021	868	3928	3330	4061	1.9508	2.39739e-180	6.96419e-178	up	--	PREDICTED: LOW QUALITY PROTEIN: protein YLS9-like [Phoenix dactylifera]	NHL10_ARATH RecName: Full=NDR1/HIN1-like protein 10 {ECO:0000303|PubMed:14666423}; Short=AtNHL10 {ECO:0000305}; AltName: Full=Protein YELLOW-LEAF-SPECIFIC GENE 9 {ECO:0000303|PubMed:11230571};	A0A2H3XA70_PHODC SubName: Full=LOW QUALITY PROTEIN: protein YLS9-like {ECO:0000313|RefSeq:XP_008780731.1};	--	GO:0046658,anchored component of plasma membrane; GO:0009507,chloroplast; GO:0016021,integral component of membrane; GO:0009506,plasmodesma; GO:0004871,NA; GO:0051607,defense response to virus; GO:0010150,leaf senescence; GO:0051707,response to other organism	Late embryogenesis abundant protein
Cluster-8142.32329	3183.95	3172.68	2871.82	1138.34	1173.51	1161.41	54873.1	52632.5	45953.9	17418.4	15082	16920.6	-1.6408	8.44188e-179	2.42848e-176	down	K02699 photosystem I subunit XI | (RefSeq) photosystem I reaction center subunit XI, chloroplastic (A)	PREDICTED: photosystem I reaction center subunit XI, chloroplastic [Phoenix dactylifera]	PSAL_CUCSA RecName: Full=Photosystem I reaction center subunit XI, chloroplastic; Short=PSI-L; AltName: Full=PSI subunit V; Flags: Precursor;	A0A1D1YGC1_9ARAE SubName: Full=Photosystem I reaction center subunit XI, chloroplastic {ECO:0000313|EMBL:JAT53688.1};	--	GO:0009535,chloroplast thylakoid membrane; GO:0016021,integral component of membrane; GO:0009538,photosystem I reaction center; GO:0015979,photosynthesis	Photosystem I reaction centre subunit XI
Cluster-8142.20561	31.95	33.24	32.15	6.08	6.22	5.88	1223.01	1223.34	1138.61	207.18	177.91	189.99	-2.6499	2.24054e-178	6.38339e-176	down	K18878 BHLH transcription factor Upa20 | (RefSeq) Upa20; transcription factor bHLH137-like (A)	transcription factor bhlh62 [Quercus suber]	BH062_ARATH RecName: Full=Transcription factor bHLH62; AltName: Full=Basic helix-loop-helix protein 62; Short=AtbHLH62; Short=bHLH 62; AltName: Full=Transcription factor EN 85; AltName: Full=bHLH transcription factor bHLH062;	A5AD41_VITVI SubName: Full=Uncharacterized protein {ECO:0000313|EMBL:CAN73299.1};	--	GO:0005634,nucleus; GO:0003677,DNA binding; GO:0003700,DNA-binding transcription factor activity; GO:0046983,protein dimerization activity; GO:0006355,regulation of transcription, DNA-templated; GO:0006351,transcription, DNA-templated	Helix-loop-helix DNA-binding domain
Cluster-8142.32577	68.26	59.43	56.55	10.07	10.73	9.43	2255.95	1889.2	1730.21	295.91	265	263.15	-2.83598	7.1631e-178	2.02136e-175	down	K03841 fructose-1,6-bisphosphatase I [EC:3.1.3.11] | (RefSeq) fructose-1,6-bisphosphatase, cytosolic isoform X1 (A)	PREDICTED: fructose-1,6-bisphosphatase, cytosolic isoform X2 [Musa acuminata subsp. malaccensis]	F16P2_MUSAC RecName: Full=Fructose-1,6-bisphosphatase, cytosolic; Short=FBPase; EC=3.1.3.11; AltName: Full=D-fructose-1,6-bisphosphate 1-phosphohydrolase;	M0TNJ2_MUSAM SubName: Full=Uncharacterized protein {ECO:0000313|EnsemblPlants:GSMUA_Achr8P07890_001};	Fructose-1,6-bisphosphatase	GO:0005737,cytoplasm; GO:0042132,fructose 1,6-bisphosphate 1-phosphatase activity; GO:0046872,metal ion binding; GO:0005975,carbohydrate metabolic process	Fructose-1-6-bisphosphatase, N-terminal domain
Cluster-8142.32324	12396.5	12601.1	12736.1	6101.31	6312.23	6125.69	525240	513417	499219	230036	200046	219059	-1.25234	1.25605e-176	3.51101e-174	down	K09753 cinnamoyl-CoA reductase [EC:1.2.1.44] | (RAP-DB) Os09g0262000; Similar to Cinnamoyl CoA reductase. (A)	PREDICTED: ribulose bisphosphate carboxylase/oxygenase activase, chloroplastic isoform X2 [Elaeis guineensis]	RCA_ORYSJ RecName: Full=Ribulose bisphosphate carboxylase/oxygenase activase, chloroplastic; Short=RA; Short=RuBisCO activase; Flags: Precursor;	A0A2H3XLF8_PHODC SubName: Full=ribulose bisphosphate carboxylase/oxygenase activase 2, chloroplastic isoform X1 {ECO:0000313|RefSeq:XP_008785539.1};	26S proteasome regulatory complex, ATPase RPT4	GO:0009570,chloroplast stroma; GO:0009579,thylakoid; GO:0005524,ATP binding; GO:0046863,ribulose-1,5-bisphosphate carboxylase/oxygenase activator activity	ATPase family associated with various cellular activities (AAA)
Cluster-8142.32940	30.59	31.24	31.28	107.58	110.68	113.7	909	893	861	2843	2458	2853	1.60542	9.73758e-175	2.69649e-172	up	K00430 peroxidase [EC:1.11.1.7] | (RefSeq) peroxidase 12 (A)	PREDICTED: peroxidase 12 [Phoenix dactylifera]	PER12_ARATH RecName: Full=Peroxidase 12; Short=Atperox P12; EC=1.11.1.7; AltName: Full=ATP4a; AltName: Full=PRXR6; Flags: Precursor;	A0A1D1YNK4_9ARAE RecName: Full=Peroxidase {ECO:0000256|RuleBase:RU362060, ECO:0000256|SAAS:SAAS00709852}; EC=1.11.1.7 {ECO:0000256|RuleBase:RU362060, ECO:0000256|SAAS:SAAS00709852};	--	GO:0005618,cell wall; GO:0005576,extracellular region; GO:0016020,membrane; GO:0009505,plant-type cell wall; GO:0009506,plasmodesma; GO:0005773,vacuole; GO:0020037,heme binding; GO:0046872,metal ion binding; GO:0004601,peroxidase activity; GO:0042744,hydrogen peroxide catabolic process; GO:0009664,plant-type cell wall organization; GO:0006979,response to oxidative stress	Peroxidase
Cluster-8142.31001	177.56	187.03	181.99	69.92	68.83	67.28	8847.22	8960.47	8385.68	3100.59	2565.89	2828.93	-1.63469	2.04214e-174	5.60264e-172	down	K11517 (S)-2-hydroxy-acid oxidase [EC:1.1.3.15] | (RefSeq) peroxisomal (S)-2-hydroxy-acid oxidase GLO1 isoform X1 (A)	glycolate oxidase [Zantedeschia aethiopica]	GLO1_ARATH RecName: Full=(S)-2-hydroxy-acid oxidase GLO1; EC=1.1.3.15; AltName: Full=Glycolate oxidase 1; Short=AtGLO1; Short=GOX 1; AltName: Full=Short chain alpha-hydroxy acid oxidase GLO1;	Q84LB8_ZANAE SubName: Full=Glycolate oxidase {ECO:0000313|EMBL:AAO17067.1}; EC=1.1.3.1 {ECO:0000313|EMBL:AAO17067.1}; EC=1.1.3.15 {ECO:0000313|EMBL:AAO17067.1};	Glycolate oxidase	GO:0048046,apoplast; GO:0009507,chloroplast; GO:0009570,chloroplast stroma; GO:0022626,cytosolic ribosome; GO:0016020,membrane; GO:0005634,nucleus; GO:0005777,peroxisome; GO:0009506,plasmodesma; GO:0010181,FMN binding; GO:0008891,glycolate oxidase activity; GO:0052853,long-chain-(S)-2-hydroxy-long-chain-acid oxidase activity; GO:0052854,medium-chain-(S)-2-hydroxy-acid oxidase activity; GO:0052852…	FMN-dependent dehydrogenase
Cluster-8142.31083	53045.1	50719.1	47565.4	25420.8	26489.5	25699.6	186896	173249	159224	78449.5	68233.3	77282.6	-1.21951	6.20945e-174	1.68794e-171	down	K01602 ribulose-bisphosphate carboxylase small chain [EC:4.1.1.39] | (RefSeq) ribulose bisphosphate carboxylase small chain, chloroplastic-like (A)	RecName: Full=Ribulose bisphosphate carboxylase small chain SSU5A, chloroplastic; Short=RuBisCO small subunit SSU5A; Flags: Precursor CAA35099.1 ribulose bisphosphate carboxylase [Lemna gibba]	RBS5_LEMGI RecName: Full=Ribulose bisphosphate carboxylase small chain SSU5A, chloroplastic; Short=RuBisCO small subunit SSU5A; EC=4.1.1.39; Flags: Precursor;	F8SVU2_WOLAU RecName: Full=Ribulose bisphosphate carboxylase small chain {ECO:0000256|RuleBase:RU003627}; EC=4.1.1.39 {ECO:0000256|RuleBase:RU003627};	--	GO:0009507,chloroplast; GO:0004497,monooxygenase activity; GO:0016984,ribulose-bisphosphate carboxylase activity; GO:0009853,photorespiration; GO:0019253,reductive pentose-phosphate cycle	Ribulose-1,5-bisphosphate carboxylase small subunit
Cluster-8142.30519	2028.09	2136.9	2067.73	880.66	853.11	847.15	67658.4	68565.1	63858.5	26132.3	21275.9	23860.1	-1.50036	7.27039e-174	1.95838e-171	down	K05605 3-hydroxyisobutyryl-CoA hydrolase [EC:3.1.2.4] | (RefSeq) 3-hydroxyisobutyryl-CoA hydrolase 1-like (A)	hypothetical protein BVC80_1543g153 [Macleaya cordata]	CP41B_ARATH RecName: Full=Chloroplast stem-loop binding protein of 41 kDa b, chloroplastic; Short=CSP41-b; AltName: Full=Heteroglycan-interacting protein 1.3; AltName: Full=Protein CHLOROPLAST RNA BINDING; AltName: Full=Protein Gb5f; Flags: Precursor;	A0A1D1ZE42_9ARAE SubName: Full=Uncharacterized protein At1g09340, chloroplastic {ECO:0000313|EMBL:JAT65093.1};	--	GO:0048046,apoplast; GO:0009507,chloroplast; GO:0009941,chloroplast envelope; GO:0009570,chloroplast stroma; GO:0016020,membrane; GO:0005777,peroxisome; GO:0009506,plasmodesma; GO:0000427,plastid-encoded plastid RNA polymerase complex; GO:0010287,plastoglobule; GO:0005840,ribosome; GO:0010319,stromule; GO:0005773,vacuole; GO:0003824,catalytic activity; GO:0050662,coenzyme binding; GO:0003677,DNA …	NAD dependent epimerase/dehydratase family
Cluster-8142.33810	14.17	16.43	14.92	120.63	134.04	115.23	819	913	797	6206	5797	5619	2.79622	7.36432e-174	1.96581e-171	up	K00103 L-gulonolactone oxidase [EC:1.1.3.8] | (RefSeq) L-gulonolactone oxidase 2-like isoform X1 (A)	PREDICTED: L-gulonolactone oxidase 2-like isoform X1 [Musa acuminata subsp. malaccensis]	GGLO2_ARATH RecName: Full=L-gulonolactone oxidase 2 {ECO:0000303|PubMed:20622436}; Short=AtGulLO2 {ECO:0000303|PubMed:20622436}; EC=1.1.3.8 {ECO:0000269|PubMed:20622436}; Flags: Precursor;	M0S6B1_MUSAM SubName: Full=Uncharacterized protein {ECO:0000313|EnsemblPlants:GSMUA_Achr2P08700_001};	D-arabinono-1, 4-lactone oxidase	GO:0016020,membrane; GO:0003885,D-arabinono-1,4-lactone oxidase activity; GO:0050660,flavin adenine dinucleotide binding; GO:0050105,L-gulonolactone oxidase activity; GO:0019853,L-ascorbic acid biosynthetic process	FAD binding domain
Cluster-8142.29260	571.45	618.97	578.84	209.28	193.84	202.97	16530	17223	15508	5383	4190	4958	-1.77504	6.28025e-171	1.66146e-168	down	K02988 small subunit ribosomal protein S5 | (RefSeq) 30S ribosomal protein S5, chloroplastic (A)	PREDICTED: 30S ribosomal protein S5, chloroplastic [Cucumis melo]	RR5_SPIOL RecName: Full=30S ribosomal protein S5, chloroplastic {ECO:0000303|PubMed:10874039}; AltName: Full=Chloroplastic small ribosomal subunit protein uS5c {ECO:0000303|PubMed:28007896}; Flags: Precursor;	A0A1D1YD87_9ARAE SubName: Full=30S ribosomal protein S5, chloroplastic {ECO:0000313|EMBL:JAT52609.1};	40S ribosomal protein S2/30S ribosomal protein S5	GO:0009507,chloroplast; GO:0015935,small ribosomal subunit; GO:0019843,rRNA binding; GO:0003735,structural constituent of ribosome; GO:0046677,response to antibiotic; GO:0006412,translation	Ribosomal protein S5, C-terminal domain
Cluster-8142.14393	11.82	12.28	12.51	44.35	46.19	44.51	1823.95	1821.78	1782.59	6097.74	5341.06	5794.44	1.65829	7.31797e-171	1.91886e-168	up	K16871 4-aminobutyrate---pyruvate transaminase [EC:2.6.1.96] | (RefSeq) probable gamma-aminobutyrate transaminase 3, mitochondrial (A)	GABAT2 [Veratrum californicum]	GATP1_ORYSI RecName: Full=Gamma-aminobutyrate transaminase 1, mitochondrial; EC=2.6.1.96; Flags: Precursor;	A0A1D1YIV9_9ARAE SubName: Full=Putative gamma-aminobutyrate transaminase 3, mitochondrial {ECO:0000313|EMBL:JAT54569.1}; Flags: Fragment;	Alanine-glyoxylate aminotransferase AGT2	GO:0005739,mitochondrion; GO:0034387,4-aminobutyrate:pyruvate transaminase activity; GO:0102351,gamma-aminobutyrate transaminase (glyoxylate dependent) activity; GO:0030170,pyridoxal phosphate binding	Aminotransferase class-III
Cluster-8142.31874	256.78	234.69	231.84	112.92	113.09	117.43	10444.8	9180.09	8725.03	4086.98	3440.4	4031.53	-1.30139	1.58123e-170	4.10982e-168	down	K15631 molybdenum cofactor sulfurtransferase [EC:2.8.1.9] | (RefSeq) hypothetical protein (A)	thioredoxin-like 1-2, chloroplastic [Dendrobium catenatum]	TRL12_ORYSJ RecName: Full=Thioredoxin-like 1-2, chloroplastic; AltName: Full=Lilium-type thioredoxin 1-2; Flags: Precursor;	A0A1D1YB24_9ARAE SubName: Full=Thioredoxin-like 1-2, chloroplastic {ECO:0000313|EMBL:JAT51832.1};	Thioredoxin	GO:0009507,chloroplast; GO:0045454,cell redox homeostasis; GO:0055114,oxidation-reduction process	Thioredoxin
Cluster-8142.33375	107.74	115	123.83	552.05	573.84	547.46	7419	7613	7881	33847	29580	31805	2.04529	2.35925e-170	6.07867e-168	up	K06573 solute carrier family 4 (anion exchanger), member 1 | (RefSeq) AE family transporter: anion exchange (A)	hypothetical protein POPTR_0012s08340g [Populus trichocarpa]	BOR1_ARATH RecName: Full=Boron transporter 1;	B9I3B1_POPTR SubName: Full=Uncharacterized protein {ECO:0000313|EMBL:EEE96273.2};	Na+-independent Cl/HCO3 exchanger AE1 and related transporters (SLC4 family)	GO:0005768,endosome; GO:0005887,integral component of plasma membrane; GO:0005773,vacuole; GO:0015301,anion:anion antiporter activity; GO:0005452,inorganic anion exchanger activity; GO:0051453,regulation of intracellular pH; GO:0010036,response to boron-containing substance	HCO3- transporter family
Cluster-8142.3626	1.04	0.95	0.72	80.21	83.52	65.54	25	22	16	1718	1503	1334	6.17489	3.45291e-170	8.8198e-168	up	K00430 peroxidase [EC:1.11.1.7] | (RefSeq) peroxidase 27-like (A)	PREDICTED: uncharacterized protein LOC105052151 [Elaeis guineensis]	PER56_ARATH RecName: Full=Peroxidase 56; Short=Atperox P56; EC=1.11.1.7; AltName: Full=ATP33; Flags: Precursor;	A0A0D2PWA2_GOSRA RecName: Full=Peroxidase {ECO:0000256|RuleBase:RU362060, ECO:0000256|SAAS:SAAS00709852}; EC=1.11.1.7 {ECO:0000256|RuleBase:RU362060, ECO:0000256|SAAS:SAAS00709852};	--	GO:0005576,extracellular region; GO:0009505,plant-type cell wall; GO:0009506,plasmodesma; GO:0020037,heme binding; GO:0046872,metal ion binding; GO:0004601,peroxidase activity; GO:0042744,hydrogen peroxide catabolic process; GO:0009664,plant-type cell wall organization; GO:0006979,response to oxidative stress	Peroxidase
Cluster-8142.27105	125.99	127.14	103.99	852.51	795.45	954.72	7273.89	7057.35	5550.51	43815	34369.4	46507.9	2.63713	2.03689e-169	5.15839e-167	up	K00430 peroxidase [EC:1.11.1.7] | (RefSeq) peroxidase 1-like (A)	peroxidase [Spirodela polyrhiza]	PER27_ARATH RecName: Full=Peroxidase 27; Short=Atperox P27; EC=1.11.1.7; AltName: Full=ATP12a; AltName: Full=PRXR7; Flags: Precursor;	Q43158_SPIPO RecName: Full=Peroxidase {ECO:0000256|RuleBase:RU362060, ECO:0000256|SAAS:SAAS00709852}; EC=1.11.1.7 {ECO:0000256|RuleBase:RU362060, ECO:0000256|SAAS:SAAS00709852};	--	GO:0005576,extracellular region; GO:0009505,plant-type cell wall; GO:0009506,plasmodesma; GO:0020037,heme binding; GO:0046872,metal ion binding; GO:0004601,peroxidase activity; GO:0042744,hydrogen peroxide catabolic process; GO:0009664,plant-type cell wall organization; GO:0006979,response to oxidative stress	Peroxidase
Cluster-8142.40460	77.12	79.74	78.22	30.01	29.38	30.63	2906.07	2889.75	2727.53	1006.05	827.97	974.41	-1.61298	3.09641e-168	7.77513e-166	down	K01889 phenylalanyl-tRNA synthetase alpha chain [EC:6.1.1.20] | (RefSeq) phenylalanine--tRNA ligase, chloroplastic/mitochondrial (A)	PREDICTED: phenylalanine--tRNA ligase, chloroplastic/mitochondrial isoform X1 [Nelumbo nucifera]	SYFM_ARATH RecName: Full=Phenylalanine--tRNA ligase, chloroplastic/mitochondrial {ECO:0000305}; EC=6.1.1.20 {ECO:0000305}; AltName: Full=Phenylalanyl-tRNA synthetase {ECO:0000305}; Short=PheRS {ECO:0000305}; Flags: Precursor;	A0A1U7ZIN2_NELNU SubName: Full=phenylalanine--tRNA ligase, chloroplastic/mitochondrial isoform X1 {ECO:0000313|RefSeq:XP_010247583.1};	Phenylalanyl-tRNA synthetase	GO:0009507,chloroplast; GO:0009570,chloroplast stroma; GO:0016020,membrane; GO:0005759,mitochondrial matrix; GO:0005739,mitochondrion; GO:0005524,ATP binding; GO:0004826,phenylalanine-tRNA ligase activity; GO:0000049,tRNA binding; GO:0006432,phenylalanyl-tRNA aminoacylation	tRNA synthetases class II core domain (F)
Cluster-8142.10273	6.02	9.63	10.07	271.77	286.01	261.5	540	829.9	834	21704.3	19205.5	19780.8	4.76493	3.34738e-167	8.26524e-165	up	K05391 cyclic nucleotide gated channel, plant | (RefSeq) cyclic nucleotide-gated ion channel 1-like (A)	PREDICTED: wall-associated receptor kinase 2 [Vitis vinifera]	WAK5_ARATH RecName: Full=Wall-associated receptor kinase 5; EC=2.7.11.-; Flags: Precursor;	A0A1D1YMD5_9ARAE SubName: Full=Wall-associated receptor kinase 2 {ECO:0000313|EMBL:JAT55797.1}; Flags: Fragment;	--	GO:0016021,integral component of membrane; GO:0005524,ATP binding; GO:0005509,calcium ion binding; GO:0030247,polysaccharide binding; GO:0004674,protein serine/threonine kinase activity; GO:0007166,cell surface receptor signaling pathway	Protein kinase domain
Cluster-8142.29378	115.47	117.44	121.82	41.51	41.14	40.58	2489	2436	2435	795	662	739	-1.75549	2.92088e-165	7.15252e-163	down	--	PREDICTED: uncharacterized protein LOC103979906 [Musa acuminata subsp. malaccensis]	--	A0A1D1YVJ1_9ARAE SubName: Full=Uncharacterized protein {ECO:0000313|EMBL:JAT58687.1}; Flags: Fragment;	--	GO:0016021,integral component of membrane	--
Cluster-8142.28191	212.89	183.36	176.38	7.66	7.49	8.88	1042.69	868.41	814.32	33	27	37	-4.81873	6.00382e-165	1.45814e-162	down	--	--	MT2B_COLES RecName: Full=Metallothionein type 2b; Short=CeMT2b;	--	--	GO:0005737,cytoplasm; GO:0005634,nucleus; GO:0046872,metal ion binding	--
Cluster-8142.45150	6.89	6.82	6.35	64.87	63.88	56.1	205	195	175	1716	1420	1409	2.9764	4.07806e-164	9.82381e-162	up	K12183 ESCRT-I complex subunit TSG101 | (RefSeq) protein ELC-like (A)	PREDICTED: protein ELC-like [Elaeis guineensis]	ELCL_ARATH RecName: Full=Protein ELC-like {ECO:0000303|PubMed:17090720}; AltName: Full=ESCRT-I complex subunit VPS23 homolog 2 {ECO:0000303|PubMed:17090720}; AltName: Full=Protein VACUOLAR PROTEIN SORTING 23B {ECO:0000303|PubMed:25438943}; AltName: Full=Vacuolar protein sorting-associated protein 23 homolog 2 {ECO:0000303|PubMed:17090720};	A0A1D1YCC6_9ARAE SubName: Full=Protein ELC-like {ECO:0000313|EMBL:JAT52282.1};	Vacuolar sorting protein/ubiquitin receptor VPS23	GO:0000813,ESCRT I complex; GO:0005770,late endosome; GO:0006464,cellular protein modification process; GO:0015031,protein transport	UEV domain
Cluster-8142.26438	9.89	16.05	11.75	326.38	308.15	288.97	327.02	510.79	359.79	9602.59	7619.81	8070.15	4.38268	1.26675e-162	3.02691e-160	up	K08712 ATP-binding cassette, subfamily G (WHITE), member 2, SNQ2 | (RefSeq) ABC transporter, ATP-binding protein (A)	RecName: Full=Pleiotropic drug resistance protein TUR2; Short=Protein Turion 2 CAA94437.1 PDR5-like ABC transporter [Spirodela polyrhiza]	TUR2_SPIPO RecName: Full=Pleiotropic drug resistance protein TUR2; Short=Protein Turion 2;	A0A1D1YGA1_9ARAE SubName: Full=Pleiotropic drug resistance protein TUR2 {ECO:0000313|EMBL:JAT53668.1}; Flags: Fragment;	Pleiotropic drug resistance proteins (PDR1-15), ABC superfamily	GO:0016021,integral component of membrane; GO:0005886,plasma membrane; GO:0005524,ATP binding; GO:0016887,ATPase activity; GO:0006952,defense response	ABC-2 type transporter
Cluster-8142.40055	0.88	1.17	1.6	50.1	60.04	45.23	60.73	78.39	102.74	3095.73	3119.25	2647.9	5.1895	1.89704e-162	4.49675e-160	up	K15718 linoleate 9S-lipoxygenase [EC:1.13.11.58] | (RefSeq) probable linoleate 9S-lipoxygenase 4 (A)	PREDICTED: probable linoleate 9S-lipoxygenase 4 [Phoenix dactylifera]	LOX15_SOLTU RecName: Full=Probable linoleate 9S-lipoxygenase 5; EC=1.13.11.58; AltName: Full=Leaf lipoxygenase;	A0A2H3YPI8_PHODC RecName: Full=Lipoxygenase {ECO:0000256|RuleBase:RU003975}; EC=1.13.11.- {ECO:0000256|RuleBase:RU003975};	--	GO:0005737,cytoplasm; GO:0046872,metal ion binding; GO:0016702,oxidoreductase activity, acting on single donors with incorporation of molecular oxygen, incorporation of two atoms of oxygen; GO:0031408,oxylipin biosynthetic process	Lipoxygenase
Cluster-8142.29111	2.02	1.69	1.69	24.01	20.95	20.78	128	103	99	1351	991	1108	3.37551	2.71944e-162	6.395e-160	up	K19861 benzyl alcohol O-benzoyltransferase [EC:2.3.1.196 2.3.1.232] | (RefSeq) benzyl alcohol O-benzoyltransferase-like (A)	PREDICTED: benzyl alcohol O-benzoyltransferase [Musa acuminata subsp. malaccensis]	BEBT_TOBAC RecName: Full=Benzyl alcohol O-benzoyltransferase; EC=2.3.1.196; AltName: Full=Benzoyl coenzyme A:benzyl alcohol benzoyl transferase;	A0A1D1Y9W0_9ARAE SubName: Full=Benzyl alcohol O-benzoyltransferase {ECO:0000313|EMBL:JAT51394.1};	--	GO:0016747,transferase activity, transferring acyl groups other than amino-acyl groups	Transferase family
Cluster-8142.2467	0.96	1.46	0.91	77.12	66.24	73.36	17	25	15	1217	878	1102	5.79438	5.74086e-162	1.33938e-159	up	K21995 unsaturated fatty acid epoxidase [EC:1.14.-.-] | (RefSeq) CYP77C2; hypothetical protein (A)	Cytochrome P450 89A2 [Ananas comosus]	C89A2_ARATH RecName: Full=Cytochrome P450 89A2; EC=1.14.-.-; AltName: Full=ATH 6-1; AltName: Full=CYPLXXXIX;	A0A1D1XIZ0_9ARAE SubName: Full=Cytochrome P450 89A9 {ECO:0000313|EMBL:JAT42364.1}; Flags: Fragment;	Cytochrome P450 CYP2 subfamily	GO:0016021,integral component of membrane; GO:0016020,membrane; GO:0020037,heme binding; GO:0005506,iron ion binding; GO:0016709,oxidoreductase activity, acting on paired donors, with incorporation or reduction of molecular oxygen, NAD(P)H as one donor, and incorporation of one atom of oxygen; GO:0044550,secondary metabolite biosynthetic process	Cytochrome P450
Cluster-8142.17415	4.66	4.44	5.14	47.22	40.75	42.79	154	141	157	1387	1006	1193	2.97341	1.24185e-161	2.87468e-159	up	K20893 probable galacturonosyltransferase-like 1 [EC:2.4.1.-] | (RefSeq) probable galacturonosyltransferase-like 1 (A)	PREDICTED: probable galacturonosyltransferase-like 1 [Elaeis guineensis]	GATL2_ARATH RecName: Full=Probable galacturonosyltransferase-like 2; EC=2.4.1.-;	A0A2H3YD27_PHODC RecName: Full=Hexosyltransferase {ECO:0000256|RuleBase:RU362027}; EC=2.4.1.- {ECO:0000256|RuleBase:RU362027};	--	GO:0005794,Golgi apparatus; GO:0000139,Golgi membrane; GO:0016021,integral component of membrane; GO:0047262,polygalacturonate 4-alpha-galacturonosyltransferase activity; GO:0016757,transferase activity, transferring glycosyl groups; GO:0071555,cell wall organization; GO:0045489,pectin biosynthetic process; GO:0000271,polysaccharide biosynthetic process	Glycosyl transferase family 8
Cluster-8142.51003	7.1	8.08	8.37	55.18	54.04	50.04	486.32	532.49	530.12	3366.59	2772.02	2892.55	2.53311	7.40504e-161	1.70086e-158	up	K03327 multidrug resistance protein, MATE family | (RefSeq) protein DETOXIFICATION 21-like (A)	PREDICTED: protein DETOXIFICATION 21-like [Phoenix dactylifera]	DTX21_ARATH RecName: Full=Protein DETOXIFICATION 21 {ECO:0000303|PubMed:11739388}; Short=AtDTX21 {ECO:0000303|PubMed:11739388}; AltName: Full=Multidrug and toxic compound extrusion protein 21 {ECO:0000305}; Short=MATE protein 21 {ECO:0000305};	A0A1D1YEK0_9ARAE RecName: Full=Protein DETOXIFICATION {ECO:0000256|RuleBase:RU004914}; AltName: Full=Multidrug and toxic compound extrusion protein {ECO:0000256|RuleBase:RU004914};	Uncharacterized membrane protein, predicted efflux pump	GO:0016021,integral component of membrane; GO:0015297,antiporter activity; GO:0015238,drug transmembrane transporter activity; GO:0006855,drug transmembrane transport	MatE
Cluster-8142.13565	10.33	12.82	10.28	163.54	199.07	157.27	232	277	214	3264	3338	2984	3.72974	1.20021e-160	2.73556e-158	up	K20769 fatty acid omega-hydroxylase [EC:1.14.-.-] | (RefSeq) cytochrome P450 94A2-like (A)	putative serine protease inhibitor, potato inhibitor I-type family protein [Helianthus annuus]	ITH5_CUCMA RecName: Full=Inhibitor of trypsin and hageman factor; AltName: Full=CMTI-V;	A0A251VNK4_HELAN SubName: Full=Putative serine protease inhibitor, potato inhibitor I-type family protein {ECO:0000313|EMBL:OTG37044.1};	--	GO:0004867,serine-type endopeptidase inhibitor activity; GO:0009611,response to wounding	--
Cluster-8142.28562	70.09	70.03	69.04	27.03	26.09	26.18	2219.43	2132.92	2024.21	761.12	617.48	700.01	-1.62754	2.05528e-160	4.64869e-158	down	K02213 cell division control protein 6 | (RefSeq) cell division control protein 6 homolog B-like isoform X1 (A)	PREDICTED: methyl-CpG-binding domain-containing protein 11 [Elaeis guineensis]	MBD10_ARATH RecName: Full=Methyl-CpG-binding domain-containing protein 10; Short=AtMBD10; Short=MBD10; AltName: Full=Methyl-CpG-binding protein MBD10;	A0A1D1YTX1_9ARAE SubName: Full=Methyl-CpG-binding domain-containing protein 10 {ECO:0000313|EMBL:JAT58072.1}; Flags: Fragment;	--	GO:0005829,cytosol; GO:0005634,nucleus; GO:0008327,methyl-CpG binding; GO:0006355,regulation of transcription, DNA-templated; GO:0006351,transcription, DNA-templated	Methyl-CpG binding domain
Cluster-8142.27203	89	80.75	80.31	16.56	17.97	19.17	1290	1127	1082	213	194	235	-2.45311	3.91117e-159	8.7794e-157	down	--	--	--	--	--	--	--
Cluster-8142.31625	544.7	521.69	514.1	1560.11	1688.56	1624.33	11572	10665	10129	29448	26777	29157	1.39527	4.8605e-159	1.08283e-156	up	--	PREDICTED: protein RALF-like 33 [Beta vulgaris subsp. vulgaris]	RALF_TOBAC RecName: Full=Rapid alkalinization factor; Short=NtRALF; Flags: Precursor;	A0A0K9QI34_SPIOL SubName: Full=Uncharacterized protein {ECO:0000313|EMBL:KNA06236.1};	--	GO:0005576,extracellular region; GO:0005622,intracellular; GO:0005179,hormone activity; GO:0004871,NA; GO:0019722,calcium-mediated signaling	Rapid ALkalinization Factor (RALF)
Cluster-8142.32472	1354.24	1520.16	1317.83	293.35	334.96	310.55	14084	15235	12776	2702	2589	2735	-2.39552	1.26328e-158	2.79336e-156	down	--	PREDICTED: putative lipid-transfer protein DIR1 [Fragaria vesca subsp. vesca]	DIRL1_ARATH RecName: Full=Putative lipid-transfer protein DIR1; AltName: Full=Protein DEFECTIVE IN INDUCED RESISTANCE 1; Flags: Precursor;	A0A1D1XYQ7_9ARAE SubName: Full=Putative lipid-transfer protein DIR1 {ECO:0000313|EMBL:JAT47470.1};	--	GO:0048046,apoplast; GO:0005783,endoplasmic reticulum; GO:0009506,plasmodesma; GO:0005504,fatty acid binding; GO:0043621,protein self-association; GO:0008270,zinc ion binding; GO:0006869,lipid transport; GO:0009627,systemic acquired resistance; GO:0009862,systemic acquired resistance, salicylic acid mediated signaling pathway	Probable lipid transfer
Cluster-8142.27681	856.65	899.72	945.54	3272.15	3496.51	3397.86	38764.2	39148.9	39576.2	131770	118360	129762	1.68448	1.96152e-158	4.30517e-156	up	K12449 UDP-apiose/xylose synthase | (RefSeq) UDP-D-apiose/UDP-D-xylose synthase 2 (A)	UDP-apiose/UDP-xylose synthase [Spirodela polyrhiza]	AXS2_ARATH RecName: Full=UDP-D-apiose/UDP-D-xylose synthase 2;	A0A1B3TP38_SPIPO SubName: Full=UDP-apiose/UDP-xylose synthase {ECO:0000313|EMBL:AOG75416.1};	dTDP-glucose 4-6-dehydratase/UDP-glucuronic acid decarboxylase	GO:0048046,apoplast; GO:0005737,cytoplasm; GO:0005829,cytosol; GO:0003824,catalytic activity; GO:0050662,coenzyme binding; GO:0071555,cell wall organization	NAD dependent epimerase/dehydratase family
Cluster-8142.47334	1.6	1.92	1.52	43.69	39.57	40.92	37.45	43.4	32.96	910.39	692.9	810.53	4.40479	2.44177e-158	5.31984e-156	up	K08900 mitochondrial chaperone BCS1 | (RefSeq) AAA-ATPase ASD, mitochondrial-like (A)	PREDICTED: AAA-ATPase ASD, mitochondrial-like [Elaeis guineensis]	AATP9_ARATH RecName: Full=AAA-ATPase At3g28580; EC=3.6.1.3 {ECO:0000250|UniProtKB:Q9FLD5};	A0A2H3Z5M3_PHODC SubName: Full=AAA-ATPase At3g28580-like {ECO:0000313|RefSeq:XP_008808726.1};	AAA+-type ATPase	GO:0005783,endoplasmic reticulum; GO:0016021,integral component of membrane; GO:0005524,ATP binding; GO:0016887,ATPase activity; GO:0009737,response to abscisic acid; GO:0000304,response to singlet oxygen	Domain associated at C-terminal with AAA
Cluster-8142.37169	10.03	10.53	10.76	55.58	50.48	52.55	379.65	383.48	377	1871.64	1428.94	1679.14	2.1138	6.21295e-157	1.34372e-154	up	K12173 BRCA1-A complex subunit BRE | (RefSeq) BRCA1-A complex subunit BRE-like (A)	PREDICTED: thaumatin-like protein 1 [Phoenix dactylifera]	THLP1_ARATH RecName: Full=Thaumatin-like protein 1 {ECO:0000303|PubMed:15988566}; Short=AtTLP1 {ECO:0000303|PubMed:15988566}; Flags: Precursor;	A0A1D1Y842_9ARAE SubName: Full=Thaumatin-like protein 1 {ECO:0000313|EMBL:JAT50785.1};	--	GO:0009682,induced systemic resistance; GO:0009617,response to bacterium; GO:0009723,response to ethylene	Thaumatin family
Cluster-8142.47512	22.52	21.58	20.17	78.25	84.06	87.62	1646.3	1516.22	1362.4	5093.41	4600.2	5402.96	1.73312	9.70472e-157	2.0837e-154	up	K20093 DNA excision repair protein ERCC-6-like [EC:3.6.4.12] | (RefSeq) protein CHROMATIN REMODELING 24-like (A)	unnamed protein product [Coffea canephora]	PP129_ARATH RecName: Full=Pentatricopeptide repeat-containing protein At1g77360, mitochondrial; Flags: Precursor;	A0A068VAM5_COFCA SubName: Full=Uncharacterized protein {ECO:0000313|EMBL:CDP17647.1};	FOG: PPR repeat	GO:0043231,intracellular membrane-bounded organelle; GO:0005739,mitochondrion; GO:0004519,endonuclease activity; GO:0003723,RNA binding; GO:0009451,RNA modification	bZIP transcription factor
Cluster-8142.6807	11.26	6.98	7.16	149.68	136.03	145.88	103.78	62.01	61.58	1220.49	930.51	1138.87	3.84355	1.5598e-156	3.32494e-154	up	--	defensin Ec-AMP-D1 [Sorghum bicolor]	DF322_SOLTU RecName: Full=Defensin-like protein P322; AltName: Full=Probable protease inhibitor P322; Flags: Precursor;	C5YCR7_SORBI SubName: Full=Uncharacterized protein {ECO:0000313|EMBL:EES10476.1};	--	GO:0005576,extracellular region; GO:0050832,defense response to fungus; GO:0031640,killing of cells of other organism	Gamma-thionin family
Cluster-8142.23328	96.38	86.14	101.98	371.81	384.1	374.67	5436.65	4671.47	5318.46	18669.1	16213.9	17832.2	1.76556	3.09606e-156	6.5526e-154	up	K01610 phosphoenolpyruvate carboxykinase (ATP) [EC:4.1.1.49] | (RefSeq) phosphoenolpyruvate carboxykinase (ATP)-like (A)	phosphoenolpyruvate carboxykinase [Symplocarpus renifolius]	PCKA_ARATH RecName: Full=Phosphoenolpyruvate carboxykinase (ATP); Short=PEP carboxykinase; Short=PEPCK; EC=4.1.1.49;	A0A182C469_9ARAE SubName: Full=Phosphoenolpyruvate carboxykinase {ECO:0000313|EMBL:BAV13985.1};	--	GO:0005829,cytosol; GO:0016020,membrane; GO:0005730,nucleolus; GO:0005634,nucleus; GO:0005524,ATP binding; GO:0004612,phosphoenolpyruvate carboxykinase (ATP) activity; GO:0016036,cellular response to phosphate starvation; GO:0009817,defense response to fungus, incompatible interaction; GO:0006094,gluconeogenesis; GO:0046686,response to cadmium ion	Phosphoenolpyruvate carboxykinase
Cluster-8142.35117	81.65	79.78	82.16	26.98	29.48	27.4	2186.49	2055.3	2038.39	642.48	589.9	619.67	-1.76833	2.72309e-155	5.72235e-153	down	K14379 tartrate-resistant acid phosphatase type 5 [EC:3.1.3.2] | (RefSeq) purple acid phosphatase 17 (A)	uncharacterized protein A4U43_C07F36060 [Asparagus officinalis]	PPA4_ARATH RecName: Full=Purple acid phosphatase 4; EC=3.1.3.2; Flags: Precursor;	A0A1D1XFG4_9ARAE RecName: Full=Purple acid phosphatase {ECO:0000256|PIRNR:PIRNR000898}; EC=3.1.3.2 {ECO:0000256|PIRNR:PIRNR000898};	Purple (tartrate-resistant) acid phosphatase	GO:0005576,extracellular region; GO:0003993,acid phosphatase activity; GO:0046872,metal ion binding	Calcineurin-like phosphoesterase
Cluster-8142.32972	6.73	8.53	9.38	201.88	202.34	154.88	109	133	141	2901	2442	2120	4.27467	8.64356e-155	1.80358e-152	up	K05391 cyclic nucleotide gated channel, plant | (RefSeq) probable cyclic nucleotide-gated ion channel 20, chloroplastic (A)	hypothetical protein PAHAL_A03532 [Panicum hallii]	CNG19_ARATH RecName: Full=Putative cyclic nucleotide-gated ion channel 19; AltName: Full=Cyclic nucleotide-binding transporter 2;	A0A1D1YDI5_9ARAE SubName: Full=Putative cyclic nucleotide-gated ion channel 20, chloroplastic {ECO:0000313|EMBL:JAT52701.1}; Flags: Fragment;	K+-channel ERG and related proteins, contain PAS/PAC sensor domain	GO:0005887,integral component of plasma membrane; GO:0005516,calmodulin binding; GO:0030552,cAMP binding; GO:0030553,cGMP binding; GO:0005249,voltage-gated potassium channel activity; GO:0042391,regulation of membrane potential	Ion transport protein
Cluster-8142.31107	2245.45	2271.76	2275.46	1092.27	1114.14	1065.18	107062	104152	100341	46349.9	39743.1	42860	-1.28056	1.10512e-154	2.28983e-152	down	K00600 glycine hydroxymethyltransferase [EC:2.1.2.1] | (RefSeq) serine hydroxymethyltransferase, mitochondrial (A)	serine hydroxymethyltransferase, mitochondrial [Carica papaya]	GLYM1_FLAPR RecName: Full=Serine hydroxymethyltransferase 1, mitochondrial; Short=SHMT1; EC=2.1.2.1; AltName: Full=Glycine hydroxymethyltransferase 1; AltName: Full=Serine methylase 1; Flags: Precursor;	A0A1D1YCB5_9ARAE RecName: Full=Serine hydroxymethyltransferase {ECO:0000256|RuleBase:RU000585}; EC=2.1.2.1 {ECO:0000256|RuleBase:RU000585};	Glycine/serine hydroxymethyltransferase	GO:0005739,mitochondrion; GO:0004372,glycine hydroxymethyltransferase activity; GO:0030170,pyridoxal phosphate binding; GO:0019264,glycine biosynthetic process from serine; GO:0035999,tetrahydrofolate interconversion	Serine hydroxymethyltransferase
Cluster-8142.19571	188.13	170.73	171.36	67.5	70.51	66.27	3704.5	3235.49	3130.66	1180.73	1036	1102.84	-1.6059	1.72239e-154	3.54406e-152	down	K01802 peptidylprolyl isomerase [EC:5.2.1.8] | (RefSeq) peptidyl-prolyl cis-trans isomerase FKBP13, chloroplastic-like (A)	PREDICTED: peptidyl-prolyl cis-trans isomerase FKBP13, chloroplastic-like [Ipomoea nil]	FKB13_ARATH RecName: Full=Peptidyl-prolyl cis-trans isomerase FKBP13, chloroplastic {ECO:0000303|PubMed:12424338}; Short=PPIase FKBP13 {ECO:0000303|PubMed:12424338}; EC=5.2.1.8 {ECO:0000305}; AltName: Full=FK506-binding protein 1; AltName: Full=FK506-binding protein 13 {ECO:0000303|PubMed:12424338}; Short=AtFKBP13 {ECO:0000303|PubMed:12424338}; AltName: Full=Immunophilin FKBP13 {ECO:0000303|PubMe…	A0A1D1Y9N3_9ARAE RecName: Full=Peptidylprolyl isomerase {ECO:0000256|PROSITE-ProRule:PRU00277}; EC=5.2.1.8 {ECO:0000256|PROSITE-ProRule:PRU00277}; Flags: Fragment;	FKBP-type peptidyl-prolyl cis-trans isomerase	GO:0009507,chloroplast; GO:0009543,chloroplast thylakoid lumen; GO:0031977,thylakoid lumen; GO:0005528,FK506 binding; GO:0003755,peptidyl-prolyl cis-trans isomerase activity; GO:0061077,chaperone-mediated protein folding	FKBP-type peptidyl-prolyl cis-trans isomerase
Cluster-8142.49084	8.46	13.8	9.29	215.16	213.89	204.73	89.38	140.57	91.55	2014.29	1680.41	1832.28	4.08823	1.13052e-153	2.31016e-151	up	K13448 calcium-binding protein CML | (RefSeq) calmodulin-like protein 11 (A)	calmodulin-like protein 11 [Dendrobium catenatum]	CML5_ORYSJ RecName: Full=Calmodulin-like protein 5; AltName: Full=Calmodulin-2; AltName: Full=OsCAM-2;	A0A2I0XCD4_9ASPA SubName: Full=Calmodulin-like protein 11 {ECO:0000313|EMBL:PKU85544.1};	Calmodulin and related proteins (EF-Hand superfamily)	GO:0005509,calcium ion binding	EF hand
Cluster-8142.28559	460.6	502.42	454.46	139.39	141.72	130.58	14377.2	15084.6	13135.1	3869.57	3306.38	3441.36	-2.01233	3.10928e-153	6.31014e-151	down	K03841 fructose-1,6-bisphosphatase I [EC:3.1.3.11] | (RefSeq) fructose-1,6-bisphosphatase, cytosolic-like isoform X2 (A)	PREDICTED: fructose-1,6-bisphosphatase, cytosolic isoform X2 [Musa acuminata subsp. malaccensis]	F16P2_MUSAC RecName: Full=Fructose-1,6-bisphosphatase, cytosolic; Short=FBPase; EC=3.1.3.11; AltName: Full=D-fructose-1,6-bisphosphate 1-phosphohydrolase;	A0A1D1YAA3_9ARAE SubName: Full=Fructose-1,6-bisphosphatase, cytosolic {ECO:0000313|EMBL:JAT51572.1};	Fructose-1,6-bisphosphatase	GO:0005737,cytoplasm; GO:0042132,fructose 1,6-bisphosphate 1-phosphatase activity; GO:0046872,metal ion binding; GO:0005975,carbohydrate metabolic process	Fructose-1-6-bisphosphatase, N-terminal domain
Cluster-8142.24598	184.08	185.77	200.47	724.57	776.14	726.82	4929.83	4785.94	4973.92	17251.2	15528.1	16438.5	1.73725	7.40096e-153	1.49177e-150	up	--	hypothetical protein CDL15_Pgr007557 [Punica granatum]	--	A0A218XA01_PUNGR SubName: Full=Uncharacterized protein {ECO:0000313|EMBL:OWM81519.1};	--	GO:0006396,RNA processing	Tetratricopeptide repeat
Cluster-8142.14569	49.99	55.09	48.12	368.47	424.12	353.66	1530.83	1622.63	1364.34	10034.1	9706.3	9144.03	2.67569	1.613e-152	3.22926e-150	up	K18857 alcohol dehydrogenase class-P [EC:1.1.1.1] | (RefSeq) alcohol dehydrogenase 1-like (A)	alcohol dehydrogenase 1-like [Prunus avium]	ADH2_SOLTU RecName: Full=Alcohol dehydrogenase 2; EC=1.1.1.1 {ECO:0000250|UniProtKB:P06525};	A0A251UTE2_HELAN SubName: Full=Putative alcohol dehydrogenase 1 {ECO:0000313|EMBL:OTG26657.1};	Alcohol dehydrogenase, class III	GO:0005737,cytoplasm; GO:0004022,alcohol dehydrogenase (NAD) activity; GO:0008270,zinc ion binding	Alcohol dehydrogenase GroES-like domain
Cluster-8142.25576	81.58	79.7	78.12	39.03	37.24	38.33	3634	3414	3219	1547	1241	1441	-1.28957	1.47329e-151	2.92976e-149	down	K01881 prolyl-tRNA synthetase [EC:6.1.1.15] | (RefSeq) proline--tRNA ligase, chloroplastic/mitochondrial (A)	PREDICTED: proline--tRNA ligase, chloroplastic/mitochondrial isoform X1 [Phoenix dactylifera]	SYPM_ARATH RecName: Full=Proline--tRNA ligase, chloroplastic/mitochondrial {ECO:0000305}; EC=6.1.1.15 {ECO:0000305}; AltName: Full=Prolyl-tRNA Synthetase 1 {ECO:0000305}; Short=PRORS1 {ECO:0000305}; AltName: Full=Prolyl-tRNA synthetase {ECO:0000305}; Short=ProRS {ECO:0000305}; AltName: Full=Protein OVULE ABORTION 6 {ECO:0000303|PubMed:16297076}; Flags: Precursor;	A0A1D1YYD0_9ARAE SubName: Full=Proline--tRNA ligase {ECO:0000313|EMBL:JAT59645.1}; Flags: Fragment;	Prolyl-tRNA synthetase	GO:0017101,aminoacyl-tRNA synthetase multienzyme complex; GO:0009507,chloroplast; GO:0009570,chloroplast stroma; GO:0005739,mitochondrion; GO:0005524,ATP binding; GO:0004827,proline-tRNA ligase activity; GO:0009553,embryo sac development; GO:0048481,plant ovule development; GO:0006433,prolyl-tRNA aminoacylation; GO:0010109,regulation of photosynthesis; GO:0048316,seed development	Prolyl-tRNA synthetase, C-terminal
Cluster-8142.28591	146.08	135.83	130.1	51.98	52.24	57.25	4799	4292	3957	1519	1283	1588	-1.5794	1.92027e-151	3.79317e-149	down	K20417 palmitoyl-[glycerolipid] 3-(E)-desaturase [EC:1.14.19.43] | (RefSeq) fatty acid desaturase 4, chloroplastic (A)	PREDICTED: fatty acid desaturase 4, chloroplastic-like [Populus euphratica]	FAD4_ARATH RecName: Full=Fatty acid desaturase 4, chloroplastic {ECO:0000303|PubMed:19682287}; EC=1.14.19.43 {ECO:0000269|PubMed:19682287}; AltName: Full=Fatty acid desaturase A {ECO:0000303|PubMed:17796728}; Flags: Precursor;	A0A1D1XK31_9ARAE SubName: Full=Transmembrane protein 189 {ECO:0000313|EMBL:JAT42764.1}; Flags: Fragment;	Ubiquitin-conjugating enzyme	GO:0009507,chloroplast; GO:0031969,chloroplast membrane; GO:0005783,endoplasmic reticulum; GO:0016021,integral component of membrane; GO:0052637,delta 3-trans-hexadecenoic acid phosphatidylglycerol desaturase activity; GO:0061630,ubiquitin protein ligase activity; GO:0031625,ubiquitin protein ligase binding; GO:0046471,phosphatidylglycerol metabolic process; GO:0000209,protein polyubiquitination;…	B domain of TMEM189, localisation domain
Cluster-8142.30047	85.35	79.91	77.69	20.28	20.41	24.55	2334	2102	1968	493	417	567	-2.12576	3.88679e-150	7.62687e-148	down	K01188 beta-glucosidase [EC:3.2.1.21] | (RefSeq) lactase-phlorizin hydrolase-like (A)	PREDICTED: beta-glucosidase 22-like [Elaeis guineensis]	BGL22_ORYSJ RecName: Full=Beta-glucosidase 22; Short=Os5bglu22; EC=3.2.1.21; Flags: Precursor;	A0A200PPR9_9MAGN SubName: Full=Glycoside hydrolase {ECO:0000313|EMBL:OVA00214.1};	Beta-glucosidase, lactase phlorizinhydrolase, and related proteins	GO:0008422,beta-glucosidase activity; GO:0102483,scopolin beta-glucosidase activity; GO:0005975,carbohydrate metabolic process; GO:1901657,glycosyl compound metabolic process	Glycosyl hydrolase family 1
Cluster-8142.31051	9823.04	9696.39	9196.23	4081.54	4176.43	3860.38	150151	142698	130617	55365.4	47575.4	49899.4	-1.47584	8.31871e-150	1.6216e-147	down	K01602 ribulose-bisphosphate carboxylase small chain [EC:4.1.1.39] | (RefSeq) ribulose bisphosphate carboxylase small chain, chloroplastic-like (A)	RecName: Full=Ribulose bisphosphate carboxylase small chain SSU5B, chloroplastic; Short=RuBisCO small subunit SSU5B; Flags: Precursor CAA35100.1 ribulose bisphosphate carboxylase [Lemna gibba]	RBS6_LEMGI RecName: Full=Ribulose bisphosphate carboxylase small chain SSU5B, chloroplastic; Short=RuBisCO small subunit SSU5B; EC=4.1.1.39; Flags: Precursor;	F8SVU2_WOLAU RecName: Full=Ribulose bisphosphate carboxylase small chain {ECO:0000256|RuleBase:RU003627}; EC=4.1.1.39 {ECO:0000256|RuleBase:RU003627};	--	GO:0009507,chloroplast; GO:0004497,monooxygenase activity; GO:0016984,ribulose-bisphosphate carboxylase activity; GO:0009853,photorespiration; GO:0019253,reductive pentose-phosphate cycle	Ribulose bisphosphate carboxylase, small chain
Cluster-8142.29075	619.84	656.05	615.17	264.51	261.61	261.91	7584	7732	7006	2869	2382	2712	-1.49749	1.50269e-149	2.9101e-147	down	--	Copper transport protein ATX1 [Ananas comosus]	HIP30_ARATH RecName: Full=Heavy metal-associated isoprenylated plant protein 30 {ECO:0000303|PubMed:21072340, ECO:0000303|PubMed:23368984}; Short=AtHIP30 {ECO:0000303|PubMed:21072340, ECO:0000303|PubMed:23368984}; AltName: Full=Protein NPCC11 {ECO:0000312|EMBL:AEC06738.1}; Flags: Precursor;	A0A199V5V5_ANACO SubName: Full=Copper transport protein ATX1 {ECO:0000313|EMBL:OAY72230.1};	Copper chaperone	GO:0005737,cytoplasm; GO:0046914,transition metal ion binding; GO:0046916,cellular transition metal ion homeostasis; GO:0030001,metal ion transport	Heavy-metal-associated domain
Cluster-8142.34194	274.17	281.98	253.63	79.53	75.95	69.68	7760.41	7677.85	6649.68	2001.59	1606.45	1665.55	-2.07461	2.67519e-149	5.14713e-147	down	K03671 thioredoxin 1 | (RefSeq) thioredoxin F-type, chloroplastic-like (A)	PREDICTED: thioredoxin F-type, chloroplastic-like [Nelumbo nucifera]	TRXF_BRANA RecName: Full=Thioredoxin F-type, chloroplastic; Short=Trx-F; Flags: Precursor;	A0A1D1XQF5_9ARAE SubName: Full=Thioredoxin F-type, chloroplastic {ECO:0000313|EMBL:JAT44618.1};	Thioredoxin	GO:0009507,chloroplast; GO:0015035,protein disulfide oxidoreductase activity; GO:0045454,cell redox homeostasis; GO:0006662,glycerol ether metabolic process	Thioredoxin
Cluster-8142.9655	21.65	23.85	20.74	111.73	103.28	105.46	759	804	673	3484	2707	3121	2.04598	3.63983e-149	6.95794e-147	up	K17098 annexin D | (RefSeq) annexin D5 (A)	PREDICTED: annexin D5 [Nicotiana attenuata]	ANXD5_ARATH RecName: Full=Annexin D5; AltName: Full=AnnAt5;	A0A1D1Z6T9_9ARAE RecName: Full=Annexin {ECO:0000256|RuleBase:RU003540}; Flags: Fragment;	Annexin	GO:0051015,actin filament binding; GO:0005509,calcium ion binding; GO:0005544,calcium-dependent phospholipid binding; GO:0005543,phospholipid binding; GO:0009555,pollen development; GO:0009846,pollen germination; GO:0009860,pollen tube growth; GO:0009409,response to cold; GO:0009408,response to heat; GO:0009639,response to red or far red light; GO:0009651,response to salt stress; GO:0009414,respo…	Annexin
Cluster-8142.46182	5.02	5.25	5.79	35.11	38.82	34.38	365	367	389	2272	2112	2108	2.52845	4.73412e-149	8.99179e-147	up	K00454 lipoxygenase [EC:1.13.11.12] | (RefSeq) probable lipoxygenase 6 (A)	PREDICTED: probable lipoxygenase 6 [Phoenix dactylifera]	LOX6_ORYSJ RecName: Full=Probable lipoxygenase 6; EC=1.13.11.12;	A0A1D1Z9W1_9ARAE RecName: Full=Lipoxygenase {ECO:0000256|RuleBase:RU003975}; EC=1.13.11.- {ECO:0000256|RuleBase:RU003975}; Flags: Fragment;	--	GO:0016165,linoleate 13S-lipoxygenase activity; GO:0046872,metal ion binding; GO:0031408,oxylipin biosynthetic process	Lipoxygenase
Cluster-8142.56157	1.82	1.71	1.64	22.41	20.16	23.38	79.2	71.58	66	869.21	657.24	860.18	3.44571	5.82506e-149	1.09934e-146	up	--	PREDICTED: SUPPRESSOR OF GAMMA RESPONSE 1 [Elaeis guineensis]	NAC8_ARATH RecName: Full=SUPPRESSOR OF GAMMA RESPONSE 1 {ECO:0000303|PubMed:19549833}; AltName: Full=NAC domain-containing protein 8 {ECO:0000303|PubMed:15029955}; Short=ANAC008 {ECO:0000303|PubMed:15029955}; AltName: Full=Protein SOG1; AltName: Full=SUPPRESSOR OF GAMMA RADIATION 1;	A0A1D1XE08_9ARAE SubName: Full=NAC domain-containing protein 8 {ECO:0000313|EMBL:JAT40640.1};	--	GO:0005634,nucleus; GO:0003700,DNA-binding transcription factor activity; GO:0043565,sequence-specific DNA binding; GO:0000077,DNA damage checkpoint; GO:0040020,regulation of meiotic nuclear division; GO:0010332,response to gamma radiation; GO:0006351,transcription, DNA-templated	No apical meristem (NAM) protein
Cluster-8142.56167	1.34	2.93	1.15	265.63	309.95	237.66	10	21	8	1745	1707	1499	6.9887	7.116e-149	1.33448e-146	up	K04713 sphinganine C4-monooxygenase [EC:1.14.18.5] | (RefSeq) sphinganine C4-monooxygenase 1-like isoform X1 (A)	sphinganine C4-monooxygenase 1-like isoform X1 [Asparagus officinalis]	SBH1_ARATH RecName: Full=Sphinganine C4-monooxygenase 1; EC=1.14.18.5 {ECO:0000269|PubMed:11297741}; AltName: Full=Sphingoid C4-hydroxylase 1; AltName: Full=Sphingoid base hydroxylase 1;	A0A1D1Y1W7_9ARAE SubName: Full=Sphingoid base hydroxylase 2 {ECO:0000313|EMBL:JAT48637.1};	Sphingolipid hydroxylase	GO:0005783,endoplasmic reticulum; GO:0005789,endoplasmic reticulum membrane; GO:0005794,Golgi apparatus; GO:0016021,integral component of membrane; GO:0005506,iron ion binding; GO:0042284,sphingolipid delta-4 desaturase activity; GO:0009640,photomorphogenesis; GO:0046520,sphingoid biosynthetic process	Fatty acid hydroxylase superfamily
Cluster-8142.31158	559.07	543.07	478.5	139.21	148.55	132.9	11119.4	10394.5	8829.02	2459.42	2204.79	2233.72	-2.13914	8.59285e-149	1.6013e-146	down	K01602 ribulose-bisphosphate carboxylase small chain [EC:4.1.1.39] | (RefSeq) ribulose bisphosphate carboxylase small chain, chloroplastic-like (A)	RecName: Full=Ribulose bisphosphate carboxylase small chain SSU5A, chloroplastic; Short=RuBisCO small subunit SSU5A; Flags: Precursor CAA35099.1 ribulose bisphosphate carboxylase [Lemna gibba]	RBS5_LEMGI RecName: Full=Ribulose bisphosphate carboxylase small chain SSU5A, chloroplastic; Short=RuBisCO small subunit SSU5A; EC=4.1.1.39; Flags: Precursor;	F8SVU2_WOLAU RecName: Full=Ribulose bisphosphate carboxylase small chain {ECO:0000256|RuleBase:RU003627}; EC=4.1.1.39 {ECO:0000256|RuleBase:RU003627};	--	GO:0009507,chloroplast; GO:0004497,monooxygenase activity; GO:0016984,ribulose-bisphosphate carboxylase activity; GO:0009853,photorespiration; GO:0019253,reductive pentose-phosphate cycle	Ribulose bisphosphate carboxylase, small chain
Cluster-8142.37783	1.74	1.8	1.83	17.8	19.95	16.41	180	179	175	1637	1543	1429	3.10747	3.76326e-148	6.96909e-146	up	K00472 prolyl 4-hydroxylase [EC:1.14.11.2] | (RefSeq) probable prolyl 4-hydroxylase 3 (A)	PREDICTED: probable prolyl 4-hydroxylase 3 [Elaeis guineensis]	P4H3_ARATH RecName: Full=Probable prolyl 4-hydroxylase 3 {ECO:0000305}; Short=AtP4H3 {ECO:0000303|Ref.5}; EC=1.14.11.2 {ECO:0000305};	A0A2H3X4U2_PHODC SubName: Full=probable prolyl 4-hydroxylase 3 {ECO:0000313|RefSeq:XP_008778322.1};	Prolyl 4-hydroxylase alpha subunit	GO:0005789,endoplasmic reticulum membrane; GO:0005768,endosome; GO:0005794,Golgi apparatus; GO:0016021,integral component of membrane; GO:0005802,trans-Golgi network; GO:0005506,iron ion binding; GO:0031418,L-ascorbic acid binding; GO:0004656,procollagen-proline 4-dioxygenase activity	2OG-Fe(II) oxygenase superfamily
Cluster-8142.24752	73.36	78.86	77.81	27.4	28.16	28.41	4019.75	4154.73	3942.47	1336.46	1154.52	1313.43	-1.68193	1.22106e-147	2.24721e-145	down	K00679 phospholipid:diacylglycerol acyltransferase [EC:2.3.1.158] | (RefSeq) hypothetical protein (A)	PREDICTED: GDSL esterase/lipase At5g55050-like [Musa acuminata subsp. malaccensis]	GDL87_ARATH RecName: Full=GDSL esterase/lipase At5g55050; EC=3.1.1.-; AltName: Full=Extracellular lipase At5g55050; Flags: Precursor;	A0A1D1YKR1_9ARAE SubName: Full=GDSL esterase/lipase At5g55050 {ECO:0000313|EMBL:JAT55220.1}; Flags: Fragment;	--	GO:0005576,extracellular region; GO:0016298,lipase activity; GO:0016042,lipid catabolic process	GDSL-like Lipase/Acylhydrolase
Cluster-8142.2468	0.85	0.83	0.81	74.85	69.64	61.32	17	16	15	1328	1038	1035	6.13823	1.28961e-147	2.35871e-145	up	K21995 unsaturated fatty acid epoxidase [EC:1.14.-.-] | (RefSeq) cytochrome P450 77A3-like (A)	PREDICTED: cytochrome P450 89A2-like, partial [Phoenix dactylifera]	C89A9_ARATH RecName: Full=Cytochrome P450 89A9; EC=1.14.-.-;	A0A1D1XW65_9ARAE SubName: Full=Cytochrome P450 89A2 {ECO:0000313|EMBL:JAT46620.1}; Flags: Fragment;	Cytochrome P450 CYP2 subfamily	GO:0005789,endoplasmic reticulum membrane; GO:0016021,integral component of membrane; GO:0016020,membrane; GO:0020037,heme binding; GO:0005506,iron ion binding; GO:0016709,oxidoreductase activity, acting on paired donors, with incorporation or reduction of molecular oxygen, NAD(P)H as one donor, and incorporation of one atom of oxygen; GO:0044550,secondary metabolite biosynthetic process	Cytochrome P450
Cluster-8142.28646	586.05	543.86	521.88	225.52	240.24	238.6	9223	8240	7630	3150	2818	3175	-1.46106	2.18638e-147	3.97437e-145	down	--	--	--	--	--	--	Remorin, C-terminal region
Cluster-8142.31055	10093	10309.3	9656.21	5224	5181.18	5195.43	169385	166547	150489	77831.4	64833.7	73712.9	-1.17775	3.97815e-147	7.18736e-145	down	K01602 ribulose-bisphosphate carboxylase small chain [EC:4.1.1.39] | (RefSeq) ribulose bisphosphate carboxylase small chain, chloroplastic-like (A)	RecName: Full=Ribulose bisphosphate carboxylase small chain SSU5A, chloroplastic; Short=RuBisCO small subunit SSU5A; Flags: Precursor CAA35099.1 ribulose bisphosphate carboxylase [Lemna gibba]	RBS5_LEMGI RecName: Full=Ribulose bisphosphate carboxylase small chain SSU5A, chloroplastic; Short=RuBisCO small subunit SSU5A; EC=4.1.1.39; Flags: Precursor;	F8SVU2_WOLAU RecName: Full=Ribulose bisphosphate carboxylase small chain {ECO:0000256|RuleBase:RU003627}; EC=4.1.1.39 {ECO:0000256|RuleBase:RU003627};	--	GO:0009507,chloroplast; GO:0004497,monooxygenase activity; GO:0016984,ribulose-bisphosphate carboxylase activity; GO:0009853,photorespiration; GO:0019253,reductive pentose-phosphate cycle	Ribulose bisphosphate carboxylase, small chain
Cluster-8142.40512	26.16	25.49	24.45	11.52	11.36	11.49	3491.99	3270.93	3013.86	1369.53	1135.98	1293.21	-1.37229	8.98112e-147	1.61279e-144	down	K23541 Ca2+/H+ antiporter, TMEM165/GDT1 family | (RefSeq) pentatricopeptide repeat-containing protein At3g24000, mitochondrial-like (A)	hypothetical protein KK1_039635 [Cajanus cajan]	PPR84_ARATH RecName: Full=Pentatricopeptide repeat-containing protein At1g56690, mitochondrial; Flags: Precursor;	A0A151R964_CAJCA SubName: Full=Uncharacterized protein {ECO:0000313|EMBL:KYP39081.1};	FOG: PPR repeat	GO:0043231,intracellular membrane-bounded organelle; GO:0005739,mitochondrion; GO:0004519,endonuclease activity; GO:0003723,RNA binding; GO:0008270,zinc ion binding; GO:0009451,RNA modification	Nitrogen regulatory protein P-II
Cluster-8142.30817	626.78	691.14	644.05	2282.04	2275.46	2373.36	17635	18706	16785	57090	47837	56391	1.59071	2.9373e-146	5.2429e-144	up	K09873 aquaporin TIP | (RefSeq) probable aquaporin TIP4-3 (A)	PREDICTED: probable aquaporin TIP4-3 [Phoenix dactylifera]	TIP44_MAIZE RecName: Full=Aquaporin TIP4-4; AltName: Full=Tonoplast intrinsic protein 4-4; AltName: Full=ZmTIP4-4; AltName: Full=ZmTIP4;4;	A0A1D1Z193_9ARAE SubName: Full=Aquaporin TIP4-1 {ECO:0000313|EMBL:JAT60683.1}; Flags: Fragment;	Aquaporin (major intrinsic protein family)	GO:0016021,integral component of membrane; GO:0005774,vacuolar membrane; GO:0015267,channel activity; GO:0015840,urea transport	Major intrinsic protein
Cluster-8142.16041	33.5	31.25	27.08	3.75	3.85	3.63	1234	1107	923	123	106	113	-3.25931	3.75151e-146	6.65612e-144	down	--	--	--	--	--	--	--
Cluster-8142.29501	274.39	285.74	298.89	117.81	108.57	112.57	19692.8	19714.9	19824.9	7528.28	5833.15	6815.84	-1.56823	1.86505e-145	3.28938e-143	down	K12309 beta-galactosidase [EC:3.2.1.23] | (RefSeq) beta-galactosidase 2 (A)	PREDICTED: beta-galactosidase [Elaeis guineensis]	BGAL_ASPOF RecName: Full=Beta-galactosidase; Short=Lactase; EC=3.2.1.23; Flags: Precursor;	A0A2H3Y4D6_PHODC RecName: Full=Beta-galactosidase {ECO:0000256|RuleBase:RU000675}; EC=3.2.1.23 {ECO:0000256|RuleBase:RU000675};	Beta-galactosidase	GO:0048046,apoplast; GO:0004565,beta-galactosidase activity; GO:0030246,carbohydrate binding; GO:0005975,carbohydrate metabolic process	Glycosyl hydrolases family 35
Cluster-8142.4666	2.74	3.14	3.19	26.09	23.28	26.26	130	143	140	1101	826	1051	2.83456	4.01959e-145	7.04736e-143	up	K20619 cytochrome P450 family 78 subfamily A | (RefSeq) cytochrome P450 78A11 (A)	Cytochrome P450 78A11 [Ananas comosus]	C78AB_ORYSJ RecName: Full=Cytochrome P450 78A11; EC=1.14.-.-; AltName: Full=Protein PLASTOCHRON1;	A0A199VUG9_ANACO SubName: Full=Cytochrome P450 78A11 {ECO:0000313|EMBL:OAY80877.1};	Cytochrome P450 CYP2 subfamily	GO:0016021,integral component of membrane; GO:0016020,membrane; GO:0020037,heme binding; GO:0005506,iron ion binding; GO:0016709,oxidoreductase activity, acting on paired donors, with incorporation or reduction of molecular oxygen, NAD(P)H as one donor, and incorporation of one atom of oxygen; GO:0007275,multicellular organism development; GO:0040008,regulation of growth; GO:0090709,regulation of…	Cytochrome P450
Cluster-8142.28268	231.85	228.11	237.03	105.24	108.34	106.34	3229.59	3059.81	3070.14	1300.44	1124.04	1253.07	-1.35693	1.78233e-144	3.10649e-142	down	K01061 carboxymethylenebutenolidase [EC:3.1.1.45] | (RefSeq) endo-1,3;1,4-beta-D-glucanase (A)	hypothetical protein PAHAL_C03112 [Panicum hallii]	E134_MAIZE RecName: Full=Endo-1,3;1,4-beta-D-glucanase; EC=3.2.1.-; Flags: Precursor;	A0A1D1XCN6_9ARAE SubName: Full=Endo-1,31,4-beta-D-glucanase {ECO:0000313|EMBL:JAT40165.1}; Flags: Fragment;	Predicted hydrolase related to dienelactone hydrolase	GO:0005576,extracellular region; GO:0016787,hydrolase activity	Dienelactone hydrolase family
Cluster-8142.58952	2.94	2.78	2.54	29.47	29.03	32.7	90	82	72	803.27	664.95	846.21	3.23546	5.71094e-143	9.89563e-141	up	K18045 tyrosine-protein phosphatase SIW14 [EC:3.1.3.48] | (RefSeq) probable tyrosine-protein phosphatase At1g05000 isoform X1 (A)	probable tyrosine-protein phosphatase At1g05000 isoform X1 [Amborella trichopoda]	DSP1_ARATH RecName: Full=Tyrosine-protein phosphatase DSP1 {ECO:0000305}; EC=3.1.3.48 {ECO:0000255|PROSITE-ProRule:PRU10044, ECO:0000269|PubMed:18433060, ECO:0000269|PubMed:21409566}; AltName: Full=Protein PLANT AND FUNGI ATYPICAL DUAL-SPECIFICITY PHOSPHATASE 1 {ECO:0000303|PubMed:21409566}; Short=AtPFA-DSP1 {ECO:0000303|PubMed:21409566}; AltName: Full=Tyrosine-protein phosphatase At1g05000 {ECO:…	A0A1D1XPL5_9ARAE SubName: Full=Putative tyrosine-protein phosphatase At1g05000 {ECO:0000313|EMBL:JAT44340.1};	Predicted protein tyrosine phosphatase	GO:0005737,cytoplasm; GO:0016791,phosphatase activity; GO:0004725,protein tyrosine phosphatase activity	Cwf15/Cwc15 cell cycle control protein
Cluster-8142.31213	465.79	525.99	522.52	149.52	131.4	145.71	14894.5	16177.4	15469.7	4252.35	3140.81	3933.91	-2.05752	7.1719e-142	1.23548e-139	down	K01637 isocitrate lyase [EC:4.1.3.1] | (RefSeq) isocitrate lyase-like (A)	PREDICTED: carboxyvinyl-carboxyphosphonate phosphorylmutase, chloroplastic [Gossypium raimondii]	CPPM_ARATH RecName: Full=Carboxyvinyl-carboxyphosphonate phosphorylmutase, chloroplastic; EC=2.7.8.23; AltName: Full=Carboxyphosphonoenolpyruvate phosphonomutase; Short=CPEP phosphonomutase; Flags: Precursor;	A0A1D1YHG9_9ARAE SubName: Full=Carboxyvinyl-carboxyphosphonate phosphorylmutase, chloroplastic {ECO:0000313|EMBL:JAT54087.1};	Isocitrate lyase	GO:0009507,chloroplast; GO:0009570,chloroplast stroma; GO:0008807,carboxyvinyl-carboxyphosphonate phosphorylmutase activity; GO:0008152,metabolic process	Phosphoenolpyruvate phosphomutase
Cluster-8142.27589	172.39	171.82	161.89	75.31	75.52	78.57	3828	3671	3333	1486	1252	1474	-1.37165	1.003e-141	1.71786e-139	down	K03671 thioredoxin 1 | (RefSeq) similar to thioredoxin F (A)	PREDICTED: thioredoxin-like 2, chloroplastic isoform X1 [Phoenix dactylifera]	TRL2_ORYSJ RecName: Full=Thioredoxin-like 2, chloroplastic; AltName: Full=Lilium-type thioredoxin 2; AltName: Full=OsTrx19; Flags: Precursor;	A0A1D1ZB94_9ARAE SubName: Full=Thioredoxin-like 2, chloroplastic {ECO:0000313|EMBL:JAT64209.1}; Flags: Fragment;	Thioredoxin	GO:0009507,chloroplast; GO:0045454,cell redox homeostasis; GO:0055114,oxidation-reduction process	Thioredoxin
Cluster-8142.24172	0.3	0.31	0.64	29.72	25.91	26.82	12.5	12.66	24.77	1106.15	810.66	946.99	5.8247	8.82408e-141	1.50263e-138	up	K09874 aquaporin NIP | (RefSeq) probable aquaporin NIP5-1 (A)	PREDICTED: probable aquaporin NIP5-1 [Elaeis guineensis]	NIP31_MAIZE RecName: Full=Aquaporin NIP3-1; AltName: Full=NOD26-like intrinsic protein 3-1; AltName: Full=ZmNIP3-1; AltName: Full=ZmNIP3;1;	A0A1D1YKW2_9ARAE SubName: Full=Aquaporin NIP3-1 {ECO:0000313|EMBL:JAT55269.1};	Aquaporin (major intrinsic protein family)	GO:0016021,integral component of membrane; GO:0016328,lateral plasma membrane; GO:0046715,active borate transmembrane transporter activity; GO:0015105,arsenite transmembrane transporter activity; GO:0015250,water channel activity; GO:0080029,cellular response to boron-containing substance levels; GO:0046685,response to arsenic-containing substance	Major intrinsic protein
Cluster-8142.29151	54	61.68	58.43	263.6	253.04	250.12	3023.22	3319.89	3024.45	13136.2	10601	11815.1	1.91127	2.325e-140	3.93657e-138	up	K08679 UDP-glucuronate 4-epimerase [EC:5.1.3.6] | (RefSeq) UDP-glucuronate 4-epimerase 1 (A)	UDP-glucuronate 4-epimerase 1 [Jatropha curcas]	GAE1_ARATH RecName: Full=UDP-glucuronate 4-epimerase 1; EC=5.1.3.6; AltName: Full=UDP-glucuronic acid epimerase 1; Short=AtUGlcAE3;	A0A1D1XG27_9ARAE SubName: Full=UDP-glucuronate 4-epimerase 1 {ECO:0000313|EMBL:JAT41353.1};	UDP-glucose 4-epimerase/UDP-sulfoquinovose synthase	GO:0005768,endosome; GO:0005794,Golgi apparatus; GO:0032580,Golgi cisterna membrane; GO:0016021,integral component of membrane; GO:0005802,trans-Golgi network; GO:0050378,UDP-glucuronate 4-epimerase activity; GO:0050832,defense response to fungus; GO:0050829,defense response to Gram-negative bacterium; GO:0033481,galacturonate biosynthetic process	GDP-mannose 4,6 dehydratase
Cluster-8142.21840	160.33	159.45	168.1	69.82	73.75	70.56	6259	5986	6072	2425	2153	2325	-1.41567	9.73729e-140	1.63929e-137	down	K23279 gallate 1-beta-glucosyltransferase [EC:2.4.1.136] | (RefSeq) gallate 1-beta-glucosyltransferase-like isoform X1 (A)	PREDICTED: cinnamate beta-D-glucosyltransferase-like [Musa acuminata subsp. malaccensis]	GGT_QUERO RecName: Full=Gallate 1-beta-glucosyltransferase {ECO:0000303|PubMed:24412325}; EC=2.4.1.136 {ECO:0000269|PubMed:24412325}; AltName: Full=UDP-glucose:gallate glucosyltransferase {ECO:0000303|PubMed:24412325}; AltName: Full=Vanillate 1-beta-glucosyltransferase {ECO:0000305};	A0A1D1XCC6_9ARAE SubName: Full=Limonoid UDP-glucosyltransferase {ECO:0000313|EMBL:JAT40088.1};	UDP-glucuronosyl and UDP-glucosyl transferase	GO:0047913,gallate 1-beta-glucosyltransferase activity; GO:0008152,metabolic process	UDP-glucoronosyl and UDP-glucosyl transferase
Cluster-8142.50380	5.57	8.02	8.15	131.94	121.92	166.34	154.64	214.09	209.44	3254.22	2527.02	3896.89	4.03997	2.64448e-139	4.4269e-137	up	K00430 peroxidase [EC:1.11.1.7] | (RefSeq) peroxidase 5-like (A)	Peroxidase [Trema orientalis]	PER5_VITVI RecName: Full=Peroxidase 5 {ECO:0000250|UniProtKB:P22195}; EC=1.11.1.7; Flags: Precursor;	A0A1D1XTD9_9ARAE RecName: Full=Peroxidase {ECO:0000256|RuleBase:RU362060, ECO:0000256|SAAS:SAAS00709852}; EC=1.11.1.7 {ECO:0000256|RuleBase:RU362060, ECO:0000256|SAAS:SAAS00709852};	--	GO:0005576,extracellular region; GO:0020037,heme binding; GO:0046872,metal ion binding; GO:0004601,peroxidase activity; GO:0042744,hydrogen peroxide catabolic process; GO:0006979,response to oxidative stress	Peroxidase
Cluster-8142.28958	602.4	621.03	545.5	213.7	216.09	213.17	16983	16842	14245	5357	4552	5075	-1.68891	4.83307e-139	8.04515e-137	down	K02906 large subunit ribosomal protein L3 | (RefSeq) 50S ribosomal protein L3, chloroplastic (A)	50S ribosomal protein L3, chloroplastic [Dendrobium catenatum]	RK3A_ARATH RecName: Full=50S ribosomal protein L3-1, chloroplastic; Flags: Precursor;	A0A1D1ZKP5_9ARAE SubName: Full=50S ribosomal protein L3-1, chloroplastic {ECO:0000313|EMBL:JAT67397.1};	Mitochondrial/chloroplast ribosomal protein L3	GO:0009507,chloroplast; GO:0009941,chloroplast envelope; GO:0009570,chloroplast stroma; GO:0016020,membrane; GO:0005840,ribosome; GO:0019843,rRNA binding; GO:0003735,structural constituent of ribosome; GO:0006412,translation	Ribosomal protein L3
Cluster-8142.20586	32.31	35.4	28.36	198.01	195.51	185.7	493	520	402	2681	2223	2396	2.35932	1.35516e-138	2.24321e-136	up	--	Hypoxia-responsive family protein-like [Zostera marina]	--	A0A0K9PP57_ZOSMR SubName: Full=Hypoxia-responsive family protein-like {ECO:0000313|EMBL:KMZ70007.1};	--	GO:0016021,integral component of membrane	Hypoxia induced protein conserved region
Cluster-8142.29376	134.85	132.62	126.79	57.5	52.09	53.91	3714.25	3513.85	3234.94	1407.99	1072	1254	-1.49772	6.25562e-138	1.02974e-135	down	--	PREDICTED: phosphatidylcholine:diacylglycerol cholinephosphotransferase 1-like [Phoenix dactylifera]	PDCT1_ARATH RecName: Full=Phosphatidylcholine:diacylglycerol cholinephosphotransferase 1; Short=AtPDCT1; EC=2.7.8.-; AltName: Full=Protein REDUCED OLEATE DESATURATION 1;	A0A1D1YTG0_9ARAE SubName: Full=Uncharacterized protein {ECO:0000313|EMBL:JAT57935.1}; Flags: Fragment;	--	GO:0016021,integral component of membrane; GO:0004142,diacylglycerol cholinephosphotransferase activity; GO:0046470,phosphatidylcholine metabolic process	PAP2 superfamily
Cluster-8142.36087	74.94	67.8	65.35	11.93	15.23	13.51	1753	1526	1417	248	266	267	-2.58783	4.05186e-137	6.63296e-135	down	--	PREDICTED: uncharacterized protein LOC103989255 [Musa acuminata subsp. malaccensis]	--	A0A1D1YES0_9ARAE SubName: Full=Uncharacterized protein {ECO:0000313|EMBL:JAT53142.1}; Flags: Fragment;	--	--	--
Cluster-8142.14565	23.47	23.5	18.24	226.88	270.59	215.6	697.33	671.89	501.86	5995.67	6009.39	5410.13	3.22426	9.21206e-137	1.49974e-134	up	K18857 alcohol dehydrogenase class-P [EC:1.1.1.1] | (RefSeq) alcohol dehydrogenase 1-like (A)	alcohol dehydrogenase 1-like [Prunus avium]	ADH2_SOLTU RecName: Full=Alcohol dehydrogenase 2; EC=1.1.1.1 {ECO:0000250|UniProtKB:P06525};	F6K5V5_9ROSA SubName: Full=Alcohol dehydrogenase {ECO:0000313|EMBL:AEF30408.2};	Alcohol dehydrogenase, class III	GO:0005737,cytoplasm; GO:0004022,alcohol dehydrogenase (NAD) activity; GO:0008270,zinc ion binding	Alcohol dehydrogenase GroES-like domain
Cluster-8142.4158	21.57	24.75	20.63	183.82	183.8	159.7	306	338	272	2313	1942	1916	2.74491	7.24187e-136	1.17255e-133	up	--	PREDICTED: uncharacterized protein LOC105052684 [Elaeis guineensis]	--	B9SFC5_RICCO SubName: Full=Uncharacterized protein {ECO:0000313|EMBL:EEF37713.1};	--	--	Wound-induced protein
Cluster-8142.25345	365.01	385.14	345.2	133.05	139.49	138.53	8837	8971	7746	2863	2522	2833	-1.64405	1.19334e-135	1.92167e-133	down	K03671 thioredoxin 1 | (RefSeq) hypothetical protein (A)	PREDICTED: thioredoxin-like protein CDSP32, chloroplastic [Musa acuminata subsp. malaccensis]	CDSP_ARATH RecName: Full=Thioredoxin-like protein CDSP32, chloroplastic; AltName: Full=Chloroplastic drought-induced stress protein of 32 KDa; Short=AtCDSP32; Flags: Precursor;	A0A1D1Z0I9_9ARAE SubName: Full=Thioredoxin-like protein CDSP32, chloroplastic {ECO:0000313|EMBL:JAT60394.1};	Thioredoxin	GO:0009507,chloroplast; GO:0009941,chloroplast envelope; GO:0009570,chloroplast stroma; GO:0016671,oxidoreductase activity, acting on a sulfur group of donors, disulfide as acceptor; GO:0015035,protein disulfide oxidoreductase activity; GO:0047134,protein-disulfide reductase activity; GO:0004791,thioredoxin-disulfide reductase activity; GO:0045454,cell redox homeostasis; GO:0034599,cellular respo…	Thioredoxin
Cluster-8142.31581	56.24	62.93	61.97	387.62	320.59	337.59	2078	2236	2119	12741	8857	10529	2.30066	1.72165e-135	2.75743e-133	up	K00688 glycogen phosphorylase [EC:2.4.1.1] | (RefSeq) alpha-1,4 glucan phosphorylase L-2 isozyme, chloroplastic/amyloplastic (A)	PREDICTED: alpha-1,4 glucan phosphorylase L-2 isozyme, chloroplastic/amyloplastic [Nelumbo nucifera]	PHS1_ARATH RecName: Full=Alpha-glucan phosphorylase 1; Short=AtPHS1; EC=2.4.1.1; AltName: Full=Alpha-glucan phosphorylase, L isozyme; AltName: Full=Starch phosphorylase L; Flags: Precursor;	A0A1U8A0C6_NELNU RecName: Full=Alpha-1,4 glucan phosphorylase {ECO:0000256|RuleBase:RU000587}; EC=2.4.1.1 {ECO:0000256|RuleBase:RU000587};	Glycogen phosphorylase	GO:0009507,chloroplast; GO:0009570,chloroplast stroma; GO:0009536,plastid; GO:0008184,glycogen phosphorylase activity; GO:0102250,linear malto-oligosaccharide phosphorylase activity; GO:0004645,phosphorylase activity; GO:0030170,pyridoxal phosphate binding; GO:0102499,SHG alpha-glucan phosphorylase activity; GO:0005980,glycogen catabolic process; GO:0009266,response to temperature stimulus; GO:00…	Carbohydrate phosphorylase
Cluster-8142.29148	308.14	323.44	299.52	132.66	134.63	133.04	8983	9070	8087	3439	2933	3275	-1.44679	4.16035e-135	6.62749e-133	down	K15109 solute carrier family 25 (mitochondrial carnitine/acylcarnitine transporter), member 20/29 | (RefSeq) mitochondrial carnitine/acylcarnitine carrier-like protein (A)	mitochondrial carnitine/acylcarnitine carrier-like protein [Jatropha curcas]	MCAT_ARATH RecName: Full=Mitochondrial carnitine/acylcarnitine carrier-like protein; AltName: Full=Carnitine/acylcarnitine translocase-like protein; Short=CAC-like protein; AltName: Full=Protein A BOUT DE SOUFFLE;	A0A067KDN2_JATCU SubName: Full=Uncharacterized protein {ECO:0000313|EMBL:KDP34326.1};	Mitochondrial carnitine-acylcarnitine carrier protein	GO:0009507,chloroplast; GO:0016021,integral component of membrane; GO:0005743,mitochondrial inner membrane; GO:0005739,mitochondrion; GO:0009536,plastid; GO:0000064,L-ornithine transmembrane transporter activity; GO:0000066,NA; GO:0006839,mitochondrial transport	Mitochondrial carrier protein
Cluster-8142.55849	14.24	12.83	12.04	195.73	299.07	276.19	196	170	154	2389	3064.94	3214.97	4.06916	4.22997e-135	6.70236e-133	up	--	non-specific lipid-transfer protein [Wolffia arrhiza]	NLT41_HORVU RecName: Full=Non-specific lipid-transfer protein 4.1; Short=LTP 4.1; AltName: Full=CW-21; Short=CW21; Flags: Precursor;	F8SUH5_WOLAR RecName: Full=Non-specific lipid-transfer protein {ECO:0000256|RuleBase:RU000628};	--	GO:0008289,lipid binding; GO:0006869,lipid transport	Protease inhibitor/seed storage/LTP family
Cluster-8142.29191	300.3	278.48	300.85	83.63	99.07	95.91	3581	3199	3340	884	879	968	-1.89366	5.07644e-135	8.0008e-133	down	--	hypothetical protein CRG98_012863 [Punica granatum]	--	A0A2I0KDS6_PUNGR SubName: Full=Uncharacterized protein {ECO:0000313|EMBL:PKI66668.1};	--	--	--
Cluster-8142.3451	0.88	1.31	0.61	52.2	45.76	41.04	25	35.79	16	1314.98	968.7	982.04	5.39529	5.92113e-135	9.28271e-133	up	K10691 E3 ubiquitin-protein ligase UBR4 [EC:2.3.2.27] | (RefSeq) LOC109762802; auxin transport protein BIG (A)	GDSL esterase/lipase [Zostera marina]	GDL87_ARATH RecName: Full=GDSL esterase/lipase At5g55050; EC=3.1.1.-; AltName: Full=Extracellular lipase At5g55050; Flags: Precursor;	A0A1D1YKR1_9ARAE SubName: Full=GDSL esterase/lipase At5g55050 {ECO:0000313|EMBL:JAT55220.1}; Flags: Fragment;	--	GO:0005576,extracellular region; GO:0016298,lipase activity; GO:0016042,lipid catabolic process	GDSL-like Lipase/Acylhydrolase
Cluster-8142.20299	44.61	44.9	49.47	183.71	205.61	193.77	2433.25	2354.57	2495.01	8919.44	8392.06	8917.99	1.84272	4.20861e-134	6.56322e-132	up	K22390 acid phosphatase type 7 | (RefSeq) nucleotide pyrophosphatase/phosphodiesterase-like (A)	PREDICTED: nucleotide pyrophosphatase/phosphodiesterase-like [Phoenix dactylifera]	PPA27_ARATH RecName: Full=Probable inactive purple acid phosphatase 27; Flags: Precursor;	A0A1D1YG76_9ARAE RecName: Full=Purple acid phosphatase {ECO:0000256|RuleBase:RU361203}; EC=3.1.3.2 {ECO:0000256|RuleBase:RU361203}; Flags: Fragment;	Purple acid phosphatase	GO:0005576,extracellular region; GO:0003993,acid phosphatase activity; GO:0046872,metal ion binding	Fn3-like domain from Purple Acid Phosphatase
Cluster-8142.30914	3818.63	3788.29	3456.18	1676.22	1721.08	1698.48	46507	44442	39181	18097	15598	17506	-1.35209	5.46514e-134	8.47812e-132	down	K02437 glycine cleavage system H protein | (RefSeq) glycine cleavage system H protein, mitochondrial (A)	PREDICTED: glycine cleavage system H protein, mitochondrial [Nelumbo nucifera]	GCSH_FLAAN RecName: Full=Glycine cleavage system H protein, mitochondrial; Flags: Precursor;	A0A1U8B3E5_NELNU RecName: Full=Glycine cleavage system H protein {ECO:0000256|RuleBase:RU364055};	Glycine cleavage system H protein (lipoate-binding)	GO:0005960,glycine cleavage complex; GO:0005739,mitochondrion; GO:0019464,glycine decarboxylation via glycine cleavage system	Glycine cleavage H-protein
Cluster-8142.37283	10.06	12.41	12.15	70.76	71.88	71.06	321	381	359	2009	1715	1915	2.398	1.19138e-133	1.83857e-131	up	K10260 F-box and WD-40 domain protein 7 | (RefSeq) predicted protein (A)	PREDICTED: E3 ubiquitin-protein ligase PUB23-like [Phoenix dactylifera]	PUB23_ARATH RecName: Full=E3 ubiquitin-protein ligase PUB23; EC=2.3.2.27; AltName: Full=Plant U-box protein 23; AltName: Full=RING-type E3 ubiquitin transferase PUB23 {ECO:0000305}; AltName: Full=U-box domain-containing protein 23;	A0A2H3YJY4_PHODC RecName: Full=RING-type E3 ubiquitin transferase {ECO:0000256|SAAS:SAAS00702733}; EC=2.3.2.27 {ECO:0000256|SAAS:SAAS00702733};	--	GO:0005829,cytosol; GO:0004842,ubiquitin-protein transferase activity; GO:0006952,defense response; GO:0051865,protein autoubiquitination; GO:0016567,protein ubiquitination; GO:0010200,response to chitin; GO:0009414,response to water deprivation	U-box domain
Cluster-8142.12833	46.02	44.85	43.4	19.81	18.57	21.05	3287.19	3079.81	2864.93	1260.22	993.12	1268.56	-1.40153	1.23331e-133	1.89342e-131	down	K13699 abhydrolase domain-containing protein 5 [EC:2.3.1.51] | (RefSeq) probable 1-acylglycerol-3-phosphate O-acyltransferase (A)	hypothetical protein GLYMA_03G097300 [Glycine max]	Y3721_ARATH RecName: Full=Uncharacterized protein At3g27210;	A0A1D1XSZ2_9ARAE SubName: Full=Haloalkane dehalogenase 2 {ECO:0000313|EMBL:JAT45498.1};	Predicted hydrolase/acyltransferase (alpha/beta hydrolase superfamily)	GO:0005886,plasma membrane	alpha/beta hydrolase fold
Cluster-8142.32740	3352.5	3407.62	3320.6	1853.66	1799.39	1778.9	93852	91766	86108	46140	37638	42055	-1.12067	3.41132e-133	5.21018e-131	down	K02716 photosystem II oxygen-evolving enhancer protein 1 | (RefSeq) oxygen-evolving enhancer protein 1, chloroplastic (A)	PREDICTED: oxygen-evolving enhancer protein 1, chloroplastic [Nelumbo nucifera]	PSBO_HELAN RecName: Full=Oxygen-evolving enhancer protein 1, chloroplastic {ECO:0000250|UniProtKB:P23321}; Short=OEE1 {ECO:0000250|UniProtKB:P23321}; AltName: Full=33 kDa subunit of oxygen evolving system of photosystem II {ECO:0000250|UniProtKB:P23321}; AltName: Full=33 kDa thylakoid membrane protein {ECO:0000250|UniProtKB:P23321}; AltName: Full=OEC 33 kDa subunit {ECO:0000250|UniProtKB:P23321};…	A0A1D1ZKQ0_9ARAE SubName: Full=Oxygen-evolving enhancer protein 1, chloroplastic {ECO:0000313|EMBL:JAT67401.1}; Flags: Fragment;	--	GO:0009535,chloroplast thylakoid membrane; GO:0019898,extrinsic component of membrane; GO:0016021,integral component of membrane; GO:0009654,photosystem II oxygen evolving complex; GO:0005509,calcium ion binding; GO:0015979,photosynthesis; GO:0042549,photosystem II stabilization	Manganese-stabilising protein / photosystem II polypeptide
Cluster-8142.24011	288.48	294.21	270.21	119.27	115.02	125.95	4817	4729	4190	1768	1432	1778	-1.4753	4.80781e-132	7.30541e-130	down	K09872 aquaporin PIP | (RefSeq) probable aquaporin PIP2-6 (A)	PREDICTED: probable aquaporin PIP2-6 [Elaeis guineensis]	PIP27_ARATH RecName: Full=Aquaporin PIP2-7; AltName: Full=Plasma membrane intrinsic protein 2-7; Short=AtPIP2;7; AltName: Full=Plasma membrane intrinsic protein 3; AltName: Full=Salt stress-induced major intrinsic protein;	A0A1D1YL45_9ARAE SubName: Full=Aquaporin PIP2-7 {ECO:0000313|EMBL:JAT55338.1};	Aquaporin (major intrinsic protein family)	GO:0046658,anchored component of plasma membrane; GO:0005887,integral component of plasma membrane; GO:0016020,membrane; GO:0005634,nucleus; GO:0005886,plasma membrane; GO:0009506,plasmodesma; GO:0005773,vacuole; GO:0003729,mRNA binding; GO:0015250,water channel activity; GO:0034220,ion transmembrane transport; GO:0009737,response to abscisic acid	Major intrinsic protein
Cluster-8142.56192	2.13	2.58	1.27	121.61	130.32	114.04	18	21	10	909	817	817	5.69401	1.45757e-131	2.20345e-129	up	K04708 3-dehydrosphinganine reductase [EC:1.1.1.102] | (Kazusa) Lj6g3v1880120.2; - (A)	PREDICTED: 3-dehydrosphinganine reductase TSC10A [Glycine max]	TC10A_ARATH RecName: Full=3-dehydrosphinganine reductase TSC10A; EC=1.1.1.102; AltName: Full=3-ketodihydrosphingosine reductase; Short=KDS reductase; AltName: Full=3-ketosphinganine reductase;	A0A1D1YXK6_9ARAE SubName: Full=3-ketodihydrosphingosine reductase {ECO:0000313|EMBL:JAT59346.1}; Flags: Fragment;	Predicted 3-ketosphinganine reductase	GO:0005789,endoplasmic reticulum membrane; GO:0016021,integral component of membrane; GO:0047560,3-dehydrosphinganine reductase activity; GO:0030148,sphingolipid biosynthetic process	--
Cluster-8142.23930	67.59	66.73	65.82	19.67	21.79	20.8	1317.49	1251.89	1190.41	340.57	317	342.73	-1.91613	1.47827e-131	2.22341e-129	down	K07198 5'-AMP-activated protein kinase, catalytic alpha subunit [EC:2.7.11.11] | (RefSeq) CBL-interacting serine/threonine-protein kinase 1 (A)	Protein kinase domain [Macleaya cordata]	CIPKL_ORYSJ RecName: Full=CBL-interacting protein kinase 21; EC=2.7.11.1; AltName: Full=OsCIPK21;	A0A1D1Z1I6_9ARAE RecName: Full=Non-specific serine/threonine protein kinase {ECO:0000256|SAAS:SAAS00351747}; EC=2.7.11.1 {ECO:0000256|SAAS:SAAS00351747}; Flags: Fragment;	Serine/threonine protein kinase	GO:0005622,intracellular; GO:0005524,ATP binding; GO:0004674,protein serine/threonine kinase activity; GO:0035556,intracellular signal transduction; GO:0018105,peptidyl-serine phosphorylation; GO:0018107,peptidyl-threonine phosphorylation	Protein kinase domain
Cluster-8142.31164	651.81	752.2	699.52	185	173.1	205.38	11436	12703	11394	2882	2265	3046	-2.13422	1.97547e-131	2.95622e-129	down	--	proline-rich protein 4 isoform X1 [Jatropha curcas]	PRP4_ARATH RecName: Full=Proline-rich protein 4; Short=AtPRP4; Flags: Precursor;	A0A1D1Y8V8_9ARAE SubName: Full=Repetitive proline-rich cell wall protein 1 {ECO:0000313|EMBL:JAT51080.1}; Flags: Fragment;	--	GO:0005618,cell wall; GO:0005576,extracellular region	Pollen proteins Ole e I like
Cluster-8142.42892	32.39	35.16	31.09	164.41	186.28	191.39	520.72	544.14	464.29	2346.05	2232.4	2601.45	2.22533	2.41161e-131	3.59076e-129	up	K00799 glutathione S-transferase [EC:2.5.1.18] | (RefSeq) LOC109780754; microsomal glutathione S-transferase 3-like (A)	microsomal glutathione S-transferase 3-like [Aegilops tauschii subsp. tauschii]	--	A0A1D1XL86_9ARAE SubName: Full=Microsomal glutathione S-transferase 3 {ECO:0000313|EMBL:JAT43149.1};	--	GO:0016021,integral component of membrane; GO:0016740,transferase activity	MAPEG family
Cluster-8142.27438	41.09	38.09	41.25	19.62	18.49	19.69	3146	2804	2919	1338	1060	1272	-1.28381	5.50364e-131	8.15364e-129	down	K00574 cyclopropane-fatty-acyl-phospholipid synthase [EC:2.1.1.79] | (RefSeq) tuberculostearic acid methyltransferase UfaA1 (A)	hypothetical protein AQUCO_03400290v1 [Aquilegia coerulea]	CNMT_PAPSO RecName: Full=(S)-coclaurine N-methyltransferase {ECO:0000303|PubMed:12946416}; Short=PsCNMT {ECO:0000303|PubMed:12946416}; EC=2.1.1.140 {ECO:0000269|PubMed:22725256};	A0A1D1Z3P8_9ARAE SubName: Full=Cyclopropane-fatty-acyl-phospholipid synthase {ECO:0000313|EMBL:JAT61520.1}; Flags: Fragment;	--	GO:0005737,cytoplasm; GO:0030794,(S)-coclaurine-N-methyltransferase activity; GO:1901012,(S)-reticuline biosynthetic process; GO:0002238,response to molecule of fungal origin; GO:0009611,response to wounding	Mycolic acid cyclopropane synthetase
Cluster-8142.31121	4786.31	4819.08	4345.14	2170.88	2127.06	2158.7	94113.8	91193.1	79268.4	37917	31209.2	35870.5	-1.3419	1.20776e-130	1.78039e-128	down	K01602 ribulose-bisphosphate carboxylase small chain [EC:4.1.1.39] | (RefSeq) ribulose bisphosphate carboxylase small chain, chloroplastic-like (A)	RecName: Full=Ribulose bisphosphate carboxylase small chain SSU5B, chloroplastic; Short=RuBisCO small subunit SSU5B; Flags: Precursor CAA35100.1 ribulose bisphosphate carboxylase [Lemna gibba]	RBS6_LEMGI RecName: Full=Ribulose bisphosphate carboxylase small chain SSU5B, chloroplastic; Short=RuBisCO small subunit SSU5B; EC=4.1.1.39; Flags: Precursor;	F8SVU2_WOLAU RecName: Full=Ribulose bisphosphate carboxylase small chain {ECO:0000256|RuleBase:RU003627}; EC=4.1.1.39 {ECO:0000256|RuleBase:RU003627};	--	GO:0009507,chloroplast; GO:0004497,monooxygenase activity; GO:0016984,ribulose-bisphosphate carboxylase activity; GO:0009853,photorespiration; GO:0019253,reductive pentose-phosphate cycle	Ribulose bisphosphate carboxylase, small chain
Cluster-8142.31040	15790.1	15480.3	15205.6	8911.19	9367.45	9041.73	118300	111893	106609	58989.4	51985.3	57458.8	-1.00611	1.43501e-130	2.10492e-128	down	K01602 ribulose-bisphosphate carboxylase small chain [EC:4.1.1.39] | (RefSeq) ribulose bisphosphate carboxylase small chain, chloroplastic-like (A)	RecName: Full=Ribulose bisphosphate carboxylase small chain SSU5B, chloroplastic; Short=RuBisCO small subunit SSU5B; Flags: Precursor CAA35100.1 ribulose bisphosphate carboxylase [Lemna gibba]	RBS6_LEMGI RecName: Full=Ribulose bisphosphate carboxylase small chain SSU5B, chloroplastic; Short=RuBisCO small subunit SSU5B; EC=4.1.1.39; Flags: Precursor;	F8SVU2_WOLAU RecName: Full=Ribulose bisphosphate carboxylase small chain {ECO:0000256|RuleBase:RU003627}; EC=4.1.1.39 {ECO:0000256|RuleBase:RU003627};	--	GO:0009507,chloroplast; GO:0004497,monooxygenase activity; GO:0016984,ribulose-bisphosphate carboxylase activity; GO:0009853,photorespiration; GO:0019253,reductive pentose-phosphate cycle	Ribulose bisphosphate carboxylase, small chain
Cluster-8142.33346	235.28	248.54	235.4	102.61	103.06	99.12	12228	12420	11313	4747	4008	4347	-1.46562	1.58949e-130	2.32003e-128	down	K13345 peroxin-12 | (RefSeq) LOW QUALITY PROTEIN: peroxisome biogenesis protein 12 (A)	LOW QUALITY PROTEIN: peroxisome biogenesis protein 12 [Asparagus officinalis]	PEX12_ARATH RecName: Full=Peroxisome biogenesis protein 12; AltName: Full=Peroxin-12; Short=AtPEX12; AltName: Full=Pex12p; AltName: Full=Protein ABERRANT PEROXISOME MORPHOLOGY 4;	A0A1D1YUU7_9ARAE RecName: Full=Peroxisome biogenesis protein 12 {ECO:0000256|PIRNR:PIRNR038074}; AltName: Full=Peroxin-12 {ECO:0000256|PIRNR:PIRNR038074};	Predicted E3 ubiquitin ligase involved in peroxisome organization	GO:0005779,integral component of peroxisomal membrane; GO:1990429,peroxisomal importomer complex; GO:0005778,peroxisomal membrane; GO:0005777,peroxisome; GO:0008022,protein C-terminus binding; GO:0004842,ubiquitin-protein transferase activity; GO:0008270,zinc ion binding; GO:0048598,embryonic morphogenesis; GO:0006635,fatty acid beta-oxidation; GO:0007031,peroxisome organization; GO:0016558,prote…	Pex2 / Pex12 amino terminal region
Cluster-8142.35212	190.2	157.34	166.76	43.85	49.53	43.39	4884	3887	3968	1001	950	941	-2.13812	5.9812e-130	8.6874e-128	down	--	--	--	--	--	--	--
Cluster-8142.24042	101.42	100.99	99.87	253.43	244.87	246.09	3776	3616	3441	8394	6817	7734	1.07276	6.27993e-130	9.0768e-128	up	K03062 26S proteasome regulatory subunit T2 | (RefSeq) 26S proteasome regulatory subunit 4 homolog B (A)	AAA+ ATPase domain [Macleaya cordata]	PRS4A_ARATH RecName: Full=26S proteasome regulatory subunit 4 homolog A; AltName: Full=26S proteasome AAA-ATPase subunit RPT2a; AltName: Full=26S proteasome subunit 4 homolog A; AltName: Full=Protein HALTED ROOT; AltName: Full=Regulatory particle triple-A ATPase subunit 2a;	A0A1D1YWD7_9ARAE SubName: Full=26S protease regulatory subunit 4 {ECO:0000313|EMBL:JAT58955.1}; Flags: Fragment;	26S proteasome regulatory complex, ATPase RPT2	GO:0031597,cytosolic proteasome complex; GO:0016020,membrane; GO:0031595,nuclear proteasome complex; GO:0005634,nucleus; GO:0000502,proteasome complex; GO:0005524,ATP binding; GO:0036402,proteasome-activating ATPase activity; GO:0017025,TBP-class protein binding; GO:0007292,female gamete generation; GO:0045087,innate immune response; GO:0010311,lateral root formation; GO:0009965,leaf morphogenesi…	ATPase family associated with various cellular activities (AAA)
Cluster-8142.40139	101.34	105.31	97.93	26.74	28.16	25.14	1363	1364	1225	319	282	286	-2.16318	6.59308e-130	9.48316e-128	down	--	putative glycine-rich cell wall structural protein 1 [Ananas comosus]	--	F6GYX8_VITVI SubName: Full=Uncharacterized protein {ECO:0000313|EMBL:CCB45164.1};	--	--	--
Cluster-8142.6499	2.19	3.09	1.75	96.87	98.73	77.41	31	42	23	1214	1039	925	5.04496	8.40947e-130	1.20373e-127	up	--	conserved hypothetical protein [Ricinus communis]	--	B9T5Q3_RICCO SubName: Full=Uncharacterized protein {ECO:0000313|EMBL:EEF28807.1};	--	--	--
Cluster-8142.29496	129.34	132.71	111.31	28.27	26.15	25.34	2024.57	1999.93	1618.64	392.7	305.04	335.38	-2.45882	1.17911e-129	1.67966e-127	down	K10844 DNA excision repair protein ERCC-2 [EC:3.6.4.12] | (RefSeq) DNA excision repair protein ERCC-2 (A)	PREDICTED: uncharacterized protein LOC102588097 [Solanum tuberosum]	--	M1AU30_SOLTU SubName: Full=Uncharacterized protein {ECO:0000313|EnsemblPlants:PGSC0003DMT400030327};	--	--	NmrA-like family
Cluster-8142.3260	2.23	2.48	2.48	42.78	49.92	38	70	75	72	1194	1171	1007	3.95806	1.36105e-129	1.92956e-127	up	K00306 sarcosine oxidase / L-pipecolate oxidase [EC:1.5.3.1 1.5.3.7] | (RefSeq) probable sarcosine oxidase (A)	PREDICTED: probable sarcosine oxidase [Elaeis guineensis]	SOX_ARATH RecName: Full=Probable sarcosine oxidase; EC=1.5.3.1;	A0A2H3YJC7_PHODC SubName: Full=probable sarcosine oxidase {ECO:0000313|RefSeq:XP_008799484.1};	FAD-dependent oxidoreductase	GO:0008115,sarcosine oxidase activity; GO:0046653,tetrahydrofolate metabolic process	FAD dependent oxidoreductase
Cluster-8142.23917	26.56	28.23	28.05	131.43	124.51	121.59	382	391	375	1677	1334	1479	1.95633	3.65082e-128	5.15113e-126	up	K07213 copper chaperone | (RefSeq) Copper transport protein ATOX1 (A)	heavy metal-associated isoprenylated plant protein 3-like [Asparagus officinalis]	HIP6_ARATH RecName: Full=Heavy metal-associated isoprenylated plant protein 6 {ECO:0000303|PubMed:21072340, ECO:0000303|PubMed:23368984}; Short=AtHIP06 {ECO:0000303|PubMed:21072340, ECO:0000303|PubMed:23368984}; AltName: Full=Cadmium induced protein CdI19 {ECO:0000303|PubMed:12383082}; Flags: Precursor;	W1NPD2_AMBTC SubName: Full=Uncharacterized protein {ECO:0000313|EMBL:ERM98501.1};	Copper chaperone	GO:0005737,cytoplasm; GO:0005886,plasma membrane; GO:0046914,transition metal ion binding; GO:0046916,cellular transition metal ion homeostasis; GO:0030001,metal ion transport	Heavy-metal-associated domain
Cluster-8142.48500	27.2	30.1	33.71	148.76	147.07	154.88	1154	1228	1323	5616	4667	5546	2.08018	6.07201e-128	8.52671e-126	up	K22133 oxalate---CoA ligase [EC:6.2.1.8] | (RefSeq) oxalate--CoA ligase-like (A)	oxalate--coa ligase [Quercus suber]	4CLLA_ARATH RecName: Full=Oxalate--CoA ligase {ECO:0000305}; EC=6.2.1.8 {ECO:0000269|PubMed:22447686}; AltName: Full=4-coumarate--CoA ligase isoform 8; Short=At4CL8; AltName: Full=4-coumarate--CoA ligase-like 10; AltName: Full=Acyl-activating enzyme 3 {ECO:0000303|PubMed:22447686}; AltName: Full=Adenosine monophosphate binding protein 3; Short=AtMPBP3; AltName: Full=Oxalyl-CoA synthetase;	A0A1D1ZJZ9_9ARAE SubName: Full=4-coumarate--CoA ligase-like 10 {ECO:0000313|EMBL:JAT67258.1};	Acyl-CoA synthetase	GO:0048046,apoplast; GO:0009507,chloroplast; GO:0009570,chloroplast stroma; GO:0005737,cytoplasm; GO:0009506,plasmodesma; GO:0005524,ATP binding; GO:0050203,oxalate-CoA ligase activity; GO:0050832,defense response to fungus; GO:0033611,oxalate catabolic process; GO:0010030,positive regulation of seed germination; GO:0046686,response to cadmium ion; GO:0009735,response to cytokinin; GO:0010214,see…	AMP-binding enzyme
Cluster-8142.30784	381.17	395.37	397.02	176.91	172.06	165.51	12253.3	12224.6	11816.4	5058.06	4134.39	4492.06	-1.41786	6.81925e-128	9.53086e-126	down	--	protein MET1, chloroplastic [Carica papaya]	MET1_ARATH RecName: Full=Protein MET1, chloroplastic {ECO:0000303|PubMed:25587003}; AltName: Full=PDZ domain, K-box domain, and TPR region containing protein {ECO:0000303|PubMed:15914918}; Flags: Precursor;	A0A1R3GTT2_COCAP SubName: Full=Uncharacterized protein {ECO:0000313|EMBL:OMO61400.1};	--	GO:0009507,chloroplast; GO:0009941,chloroplast envelope; GO:0031969,chloroplast membrane; GO:0009570,chloroplast stroma; GO:0009534,chloroplast thylakoid; GO:0009535,chloroplast thylakoid membrane; GO:0009575,chromoplast stroma; GO:0035448,extrinsic component of thylakoid membrane; GO:0009523,photosystem II; GO:0009579,thylakoid; GO:0015979,photosynthesis; GO:0010207,photosystem II assembly; GO:0…	Tetratricopeptide repeat
Cluster-8142.31022	102.45	83.59	79.57	19.9	17.7	20	3762	2952	2704	650	486	620	-2.4305	7.18156e-128	9.99013e-126	down	K11855 ubiquitin carboxyl-terminal hydrolase 36/42 [EC:3.4.19.12] | (RefSeq) ubiquitin carboxyl-terminal hydrolase 36 (A)	hypothetical protein EUGRSUZ_D02043, partial [Eucalyptus grandis]	ERLL2_ARATH RecName: Full=pEARLI1-like lipid transfer protein 2; Flags: Precursor;	A0A059CHL9_EUCGR SubName: Full=Uncharacterized protein {ECO:0000313|EMBL:KCW77749.1}; Flags: Fragment;	--	GO:0005618,cell wall; GO:0009707,chloroplast outer membrane; GO:0005783,endoplasmic reticulum; GO:0005576,extracellular region; GO:0009506,plasmodesma; GO:0050832,defense response to fungus	Hydrophobic seed protein
Cluster-8142.38380	4706.18	4927.49	4430.58	1981.22	1918.88	1870.52	92804	93512	81058	34704	28236	31171	-1.51578	1.06916e-127	1.48033e-125	down	K03542 photosystem II 22kDa protein | (RefSeq) photosystem II 22 kDa protein, chloroplastic (A)	PREDICTED: photosystem II 22 kDa protein, chloroplastic [Elaeis guineensis]	PSBS_ARATH RecName: Full=Photosystem II 22 kDa protein, chloroplastic {ECO:0000305}; AltName: Full=CP22 {ECO:0000303|PubMed:10366881}; AltName: Full=Protein NONPHOTOCHEMICAL QUENCHING 4 {ECO:0000303|PubMed:10667783}; AltName: Full=Protein PHOTOSYSTEM II SUBUNIT S {ECO:0000305}; Flags: Precursor;	M0S0K6_MUSAM SubName: Full=Uncharacterized protein {ECO:0000313|EnsemblPlants:GSMUA_Achr1P16980_001};	--	GO:0009507,chloroplast; GO:0009534,chloroplast thylakoid; GO:0009535,chloroplast thylakoid membrane; GO:0016021,integral component of membrane; GO:0016020,membrane; GO:0009523,photosystem II; GO:0009517,PSII associated light-harvesting complex II; GO:0009579,thylakoid; GO:0016168,chlorophyll binding; GO:0019904,protein domain specific binding; GO:0051738,xanthophyll binding; GO:0010196,nonphotoch…	Chlorophyll A-B binding protein
Cluster-8142.19383	56.92	53.33	52.68	141.87	147.34	151.82	1891	1704	1620	4192	3659	4258	1.20849	1.41807e-127	1.9543e-125	up	K17080 prohibitin 1 | (RefSeq) prohibitin-3, mitochondrial (A)	PREDICTED: prohibitin-3, mitochondrial [Vitis vinifera]	PHB3_ARATH RecName: Full=Prohibitin-3, mitochondrial; Short=Atphb3; AltName: Full=Protein ENHANCED ETHYLENE RESPONSE 3;	A0A1D1Y2J4_9ARAE SubName: Full=Prohibitin-1, mitochondrial {ECO:0000313|EMBL:JAT48845.1};	Prohibitin	GO:0016021,integral component of membrane; GO:0016020,membrane; GO:0005747,mitochondrial respiratory chain complex I; GO:0005739,mitochondrion; GO:0005730,nucleolus; GO:0005886,plasma membrane; GO:0005774,vacuolar membrane; GO:0005773,vacuole; GO:0051301,cell division; GO:0048527,lateral root development; GO:0007005,mitochondrion organization; GO:0051782,negative regulation of cell division; GO:0…	SPFH domain / Band 7 family
Cluster-8142.29116	232.7	232.92	211.77	88.26	81.84	84.11	2926	2821	2478	984	766	895	-1.6471	2.69608e-127	3.69837e-125	down	K02639 ferredoxin | (RefSeq) ferredoxin (A)	PREDICTED: ferredoxin [Oryza sativa Japonica Group]	FER3_ARATH RecName: Full=Ferredoxin-3, chloroplastic; Short=AtFd3; Flags: Precursor;	A0A1D1YA23_9ARAE RecName: Full=Ferredoxin {ECO:0000256|RuleBase:RU364001}; Flags: Fragment;	--	GO:0009507,chloroplast; GO:0009536,plastid; GO:0051537,2 iron, 2 sulfur cluster binding; GO:0009055,electron transfer activity; GO:0046872,metal ion binding	2Fe-2S iron-sulfur cluster binding domain
Cluster-8142.33714	175.54	177.66	183.65	77.84	82.54	77.51	12316.3	11982.8	11908.5	4862.78	4334.87	4587.7	-1.40017	2.61669e-126	3.57293e-124	down	K01845 glutamate-1-semialdehyde 2,1-aminomutase [EC:5.4.3.8] | (RefSeq) Glutamate-1-semialdehyde 2,1-aminomutase, chloroplastic (A)	PREDICTED: uncharacterized protein LOC103696815 [Phoenix dactylifera]	Y5224_ARATH RecName: Full=Uncharacterized protein At5g02240;	A0A1D1YN47_9ARAE SubName: Full=Uncharacterized protein At2g37660, chloroplastic {ECO:0000313|EMBL:JAT56057.1};	Predicted dehydrogenase	GO:0048046,apoplast; GO:0009570,chloroplast stroma; GO:0005829,cytosol; GO:0005886,plasma membrane; GO:0005774,vacuolar membrane; GO:0009737,response to abscisic acid	NAD(P)H-binding
Cluster-8142.28220	39.63	35.5	33.75	4.49	4.62	4.78	805	694	636	81	70	82	-3.20216	3.73996e-126	5.08326e-124	down	--	--	--	--	--	--	--
Cluster-8142.32924	30.06	28.79	29.98	11.32	9.82	11.87	2520.78	2320.62	2322.67	845.02	616.42	839.64	-1.65318	5.71118e-126	7.72704e-124	down	K15397 3-ketoacyl-CoA synthase [EC:2.3.1.199] | (RefSeq) 3-ketoacyl-CoA synthase 12-like (A)	PREDICTED: 3-ketoacyl-CoA synthase 12-like [Elaeis guineensis]	KCS3_ARATH RecName: Full=3-ketoacyl-CoA synthase 3 {ECO:0000303|PubMed:18465198}; Short=KCS-3 {ECO:0000303|PubMed:18465198}; EC=2.3.1.199 {ECO:0000305}; AltName: Full=Very long-chain fatty acid condensing enzyme 3 {ECO:0000303|PubMed:18465198}; Short=VLCFA condensing enzyme 3 {ECO:0000303|PubMed:18465198}; Flags: Precursor;	A0A1D1ZDY5_9ARAE SubName: Full=3-ketoacyl-CoA synthase 12 {ECO:0000313|EMBL:JAT65120.1}; Flags: Fragment;	--	GO:0005783,endoplasmic reticulum; GO:0016020,membrane; GO:0102336,3-oxo-arachidoyl-CoA synthase activity; GO:0102337,3-oxo-cerotoyl-CoA synthase activity; GO:0102338,3-oxo-lignoceronyl-CoA synthase activity; GO:0102756,very-long-chain 3-ketoacyl-CoA synthase activity; GO:0006633,fatty acid biosynthetic process; GO:0009409,response to cold; GO:0009416,response to light stimulus	FAE1/Type III polyketide synthase-like protein
Cluster-8142.28423	125.07	116.46	122.45	65.54	68.66	68.16	6440.39	5765.86	5830.39	3004.04	2645.58	2961.63	-1.07329	8.99611e-126	1.21161e-123	down	K02293 15-cis-phytoene desaturase [EC:1.3.5.5] | (RefSeq) phytoene dehydrogenase, chloroplastic/chromoplastic (A)	phytoene desaturase [Anthurium andraeanum]	CRTI_NARPS RecName: Full=Phytoene dehydrogenase, chloroplastic/chromoplastic; EC=1.3.99.-; AltName: Full=Phytoene desaturase; Flags: Precursor;	A0A140F1N1_ANTAD SubName: Full=Phytoene desaturase {ECO:0000313|EMBL:AML60257.1};	Amine oxidase	GO:0009507,chloroplast; GO:0009509,chromoplast; GO:0016020,membrane; GO:0016705,oxidoreductase activity, acting on paired donors, with incorporation or reduction of molecular oxygen; GO:0016117,carotenoid biosynthetic process	Flavin containing amine oxidoreductase
Cluster-8142.29029	1879.3	1858.42	1872.46	1002.62	971.7	935.04	82067.4	78039.4	75640.3	38962.2	31741.1	34461.9	-1.17388	1.2398e-125	1.66223e-123	down	K15893 hydroxypyruvate reductase 1 | (RefSeq) glycerate dehydrogenase isoform X1 (A)	PREDICTED: glycerate dehydrogenase isoform X1 [Musa acuminata subsp. malaccensis]	DHGY_CUCSA RecName: Full=Glycerate dehydrogenase; Short=GDH; EC=1.1.1.29; AltName: Full=NADH-dependent hydroxypyruvate reductase; Short=HPR;	A0A200RB86_9MAGN SubName: Full=D-isomer specific 2-hydroxyacid dehydrogenase {ECO:0000313|EMBL:OVA19974.1};	Glyoxylate/hydroxypyruvate reductase (D-isomer-specific 2-hydroxy acid dehydrogenase superfamily)	GO:0005777,peroxisome; GO:0008465,glycerate dehydrogenase activity; GO:0051287,NAD binding; GO:0009854,oxidative photosynthetic carbon pathway	D-isomer specific 2-hydroxyacid dehydrogenase, NAD binding domain
Cluster-8142.28727	384.22	368.97	344.78	149.3	157.8	166.08	8217	7593	6838	2837	2519	3001	-1.44455	2.50831e-125	3.3478e-123	down	--	PREDICTED: NAD(P)H-quinone oxidoreductase subunit M, chloroplastic [Phoenix dactylifera]	NDHM_VITVI RecName: Full=NAD(P)H-quinone oxidoreductase subunit M, chloroplastic {ECO:0000305}; EC=1.6.5.- {ECO:0000305}; AltName: Full=NAD(P)H dehydrogenase subunit M {ECO:0000305}; Short=NDH subunit M {ECO:0000305}; Short=NDH-M {ECO:0000250|UniProtKB:Q2V2S7}; AltName: Full=NADH-plastoquinone oxidoreductase subunit M {ECO:0000305}; Flags: Precursor;	A0A1D1Z4G6_9ARAE SubName: Full=NAD(P)H-quinone oxidoreductase subunit M, chloroplastic {ECO:0000313|EMBL:JAT61790.1}; Flags: Fragment;	--	GO:0009535,chloroplast thylakoid membrane; GO:0016655,oxidoreductase activity, acting on NAD(P)H, quinone or similar compound as acceptor; GO:0048038,quinone binding	Cyanobacterial and plastid NDH-1 subunit M
Cluster-8142.4503	1.15	1.41	0.55	509.63	552.58	462.48	112	132	50	44304.5	40391.7	38078	8.71062	4.48229e-125	5.95561e-123	up	--	--	--	--	--	--	MiAMP1
Cluster-8142.31002	3071.08	3211.17	3125.81	1572.11	1561.41	1513.91	134372	135106	126515	61211.8	51103.3	55905	-1.24472	7.97467e-125	1.05486e-122	down	K11517 (S)-2-hydroxy-acid oxidase [EC:1.1.3.15] | (RefSeq) peroxisomal (S)-2-hydroxy-acid oxidase GLO1 isoform X1 (A)	glycolate oxidase [Zantedeschia aethiopica]	GLO1_ARATH RecName: Full=(S)-2-hydroxy-acid oxidase GLO1; EC=1.1.3.15; AltName: Full=Glycolate oxidase 1; Short=AtGLO1; Short=GOX 1; AltName: Full=Short chain alpha-hydroxy acid oxidase GLO1;	Q84LB8_ZANAE SubName: Full=Glycolate oxidase {ECO:0000313|EMBL:AAO17067.1}; EC=1.1.3.1 {ECO:0000313|EMBL:AAO17067.1}; EC=1.1.3.15 {ECO:0000313|EMBL:AAO17067.1};	Glycolate oxidase	GO:0048046,apoplast; GO:0009507,chloroplast; GO:0009570,chloroplast stroma; GO:0022626,cytosolic ribosome; GO:0016020,membrane; GO:0005634,nucleus; GO:0005777,peroxisome; GO:0009506,plasmodesma; GO:0010181,FMN binding; GO:0008891,glycolate oxidase activity; GO:0052853,long-chain-(S)-2-hydroxy-long-chain-acid oxidase activity; GO:0052854,medium-chain-(S)-2-hydroxy-acid oxidase activity; GO:0052852…	FMN-dependent dehydrogenase
Cluster-8142.31959	109.86	102.17	96.62	20.61	15.07	15.56	4769.39	4265.24	3880.31	796.07	489.49	570.01	-2.81569	1.13323e-124	1.49233e-122	down	K14207 solute carrier family 38 (sodium-coupled neutral amino acid transporter), member 2 | (RefSeq) amino acid transporter AVT6A (A)	Amino acid transporter [Macleaya cordata]	AVT6C_ARATH RecName: Full=Amino acid transporter AVT6C {ECO:0000305}; Short=AtAvt6C {ECO:0000303|PubMed:27925655};	A0A1D1YJA3_9ARAE SubName: Full=Sodium-coupled neutral amino acid transporter 2 {ECO:0000313|EMBL:JAT54700.1};	Amino acid transporter protein	GO:0016021,integral component of membrane; GO:0015171,amino acid transmembrane transporter activity; GO:0003333,amino acid transmembrane transport	Transmembrane amino acid transporter protein
Cluster-8142.35341	187.38	181.91	164.1	54.34	49.51	48.22	1911.7	1788.54	1560.98	490.99	375.33	416.6	-2.04526	1.42531e-124	1.86866e-122	down	--	PREDICTED: uncharacterized protein LOC103979772 [Musa acuminata subsp. malaccensis]	--	M0RXR7_MUSAM SubName: Full=Uncharacterized protein {ECO:0000313|EnsemblPlants:GSMUA_Achr1P07090_001};	Nuclear localization sequence binding protein	--	--
Cluster-8142.28216	10.24	11.35	9.93	60.92	58.39	70.99	370.25	394.64	332.2	1959.56	1578.65	2166.74	2.36468	3.15386e-124	4.11669e-122	up	K01087 trehalose 6-phosphate phosphatase [EC:3.1.3.12] | (RefSeq) probable trehalose-phosphate phosphatase F (A)	PREDICTED: probable trehalose-phosphate phosphatase F [Nelumbo nucifera]	TPPG_ARATH RecName: Full=Probable trehalose-phosphate phosphatase G; Short=AtTPPG; EC=3.1.3.12; AltName: Full=Trehalose 6-phosphate phosphatase; AltName: Full=Trehalose-phosphate phosphatase 6;	A0A1D1Y9G0_9ARAE RecName: Full=Trehalose 6-phosphate phosphatase {ECO:0000256|RuleBase:RU361117}; EC=3.1.3.12 {ECO:0000256|RuleBase:RU361117};	Trehalose-6-phosphate synthase component TPS1 and related subunits	GO:0004805,trehalose-phosphatase activity; GO:0005992,trehalose biosynthetic process	Trehalose-phosphatase
Cluster-8142.28811	82.17	74.65	77.08	27.49	28.61	31.26	1820	1591	1583	541	473	585	-1.65099	1.16638e-123	1.51578e-121	down	K14841 ribosome biogenesis protein NSA1 | (RefSeq) WD repeat-containing protein DDB_G0290555 (A)	PREDICTED: zinc finger protein ZAT5-like [Elaeis guineensis]	ZAT5_ARATH RecName: Full=Zinc finger protein ZAT5;	A0A2H3YN25_PHODC SubName: Full=zinc finger protein ZAT5-like {ECO:0000313|RefSeq:XP_008801217.1};	FOG: Zn-finger	GO:0005634,nucleus; GO:0003700,DNA-binding transcription factor activity; GO:0046872,metal ion binding; GO:0043565,sequence-specific DNA binding; GO:0006355,regulation of transcription, DNA-templated; GO:0006351,transcription, DNA-templated	C2H2-type zinc finger
Cluster-8142.19469	344.31	314.65	288.04	102.18	105.79	106.35	2608.75	2299.93	2042	684.14	593.78	683.4	-1.83083	1.24184e-123	1.6068e-121	down	--	uncharacterized protein LOC105162870 isoform X1 [Sesamum indicum]	--	A0A1D1ZGR0_9ARAE SubName: Full=Carotene biosynthesis-related protein CBR, chloroplastic {ECO:0000313|EMBL:JAT66038.1}; Flags: Fragment;	Uncharacterized conserved protein	--	Chlorophyll A-B binding protein
Cluster-8142.30794	144	148.24	146.39	50.34	47.68	48.73	1322.74	1312.72	1255.21	409.18	325.17	379.28	-1.81719	1.39231e-123	1.79366e-121	down	K22547 arsenate reductase [EC:1.20.4.1] | (RefSeq) rhodanese-like domain-containing protein 17 (A)	PREDICTED: rhodanese-like domain-containing protein 17 isoform X1 [Phoenix dactylifera]	STR18_ARATH RecName: Full=Thiosulfate sulfurtransferase 18; EC=2.8.1.1; AltName: Full=Sulfurtransferase 18; Short=AtStr18;	A0A2H4A135_PHODC SubName: Full=rhodanese-like domain-containing protein 17 isoform X1 {ECO:0000313|RefSeq:XP_017702126.1};	Rhodanese-related sulfurtransferase	GO:0005737,cytoplasm; GO:0004792,thiosulfate sulfurtransferase activity	Rhodanese-like domain
Cluster-8142.46248	7.07	7.58	7.37	40.47	40.95	36.17	442.91	456.4	426.56	2256.16	1919.46	1910.73	2.191	1.42387e-123	1.82638e-121	up	K17609 nucleoredoxin [EC:1.8.1.8] | (RefSeq) hypothetical protein (A)	PREDICTED: U-box domain-containing protein 34 [Elaeis guineensis]	PUB34_ARATH RecName: Full=U-box domain-containing protein 34; AltName: Full=Plant U-box protein 34; Includes: RecName: Full=E3 ubiquitin ligase; EC=2.3.2.27; AltName: Full=RING-type E3 ubiquitin transferase {ECO:0000305}; Includes: RecName: Full=Serine/threonine-protein kinase; EC=2.7.11.-;	A0A1D1Z6J1_9ARAE SubName: Full=U-box domain-containing protein 34 {ECO:0000313|EMBL:JAT62479.1}; Flags: Fragment;	--	GO:0005524,ATP binding; GO:0004674,protein serine/threonine kinase activity; GO:0004842,ubiquitin-protein transferase activity	Protein kinase domain
Cluster-8142.22989	19.81	18.18	17.75	4.32	4.74	4.71	1062	937	880	206	190	213	-2.24696	1.71512e-123	2.19048e-121	down	--	ureide permease 2-like isoform X1 [Phalaenopsis equestris]	UPS2_ARATH RecName: Full=Ureide permease 2 {ECO:0000303|PubMed:11971139}; Short=AtUPS2 {ECO:0000303|PubMed:11971139};	A0A1D1YCT4_9ARAE SubName: Full=Ureide permease 2 {ECO:0000313|EMBL:JAT52456.1}; Flags: Fragment;	--	GO:0016021,integral component of membrane; GO:0005886,plasma membrane; GO:0005274,allantoin:proton symporter activity; GO:0005524,ATP binding; GO:0015210,uracil transmembrane transporter activity; GO:0015720,allantoin transport; GO:0043100,pyrimidine nucleobase salvage; GO:0015857,uracil transport	Ureide permease
Cluster-8142.29704	90.92	96.1	88.07	27.91	29.24	27.6	1695.34	1724.7	1523.98	462.13	406.8	435	-1.93081	2.57566e-123	3.2754e-121	down	K00001 alcohol dehydrogenase [EC:1.1.1.1] | (RefSeq) alcohol dehydrogenase-like 3 (A)	PREDICTED: alcohol dehydrogenase-like 3 [Elaeis guineensis]	ADHL3_ARATH RecName: Full=Alcohol dehydrogenase-like 3; EC=1.1.1.1 {ECO:0000250|UniProtKB:P06525};	A0A1D1YMY4_9ARAE SubName: Full=Alcohol dehydrogenase-like 4 {ECO:0000313|EMBL:JAT55998.1};	Alcohol dehydrogenase, class III	GO:0005737,cytoplasm; GO:0004022,alcohol dehydrogenase (NAD) activity; GO:0008270,zinc ion binding	Zinc-binding dehydrogenase
Cluster-8142.4088	2.68	2.22	3.27	31.48	30.09	28.63	93	74	105	972	781	839	3.24224	3.93952e-123	4.98837e-121	up	--	PREDICTED: cytochrome b561 and DOMON domain-containing protein At5g47530-like [Phoenix dactylifera]	B561P_ARATH RecName: Full=Cytochrome b561 and DOMON domain-containing protein At5g35735; AltName: Full=Protein b561A.tha16; Flags: Precursor;	A0A1D1ZIL4_9ARAE SubName: Full=Auxin-induced in root cultures protein 12 {ECO:0000313|EMBL:JAT66802.1};	Predicted membrane protein, contains DoH and Cytochrome b-561/ferric reductase transmembrane domains	GO:0016021,integral component of membrane; GO:0005886,plasma membrane; GO:0046872,metal ion binding; GO:0055114,oxidation-reduction process	Protein of unknown function (DUF568)
Cluster-8142.26554	203.46	204.42	209.31	113.11	113.63	112.11	8976.79	8672.85	8542.44	4441.11	3750.36	4174.48	-1.0923	8.65244e-123	1.09094e-120	down	K03255 protein TIF31 | (RefSeq) hypothetical protein (A)	telomere repeat-binding protein 5-like isoform X2 [Asparagus officinalis]	TRP3_ARATH RecName: Full=Telomere repeat-binding protein 3; AltName: Full=Protein TRF-LIKE 9; AltName: Full=Telomeric DNA-binding protein 2; Short=AtTBP2;	A0A1D1YLU9_9ARAE SubName: Full=Telomere repeat-binding protein 3 {ECO:0000313|EMBL:JAT55617.1};	--	GO:0000783,nuclear telomere cap complex; GO:0008301,DNA binding, bending; GO:0003691,double-stranded telomeric DNA binding; GO:0042162,telomeric DNA binding; GO:0006355,regulation of transcription, DNA-templated; GO:0009737,response to abscisic acid; GO:0031627,telomeric loop formation; GO:0006351,transcription, DNA-templated	Myb-like DNA-binding domain
Cluster-8142.4681	3.08	4.52	2.44	78.59	68.83	73.22	138	195	101	3135	2308	2770	4.22645	1.27619e-122	1.60227e-120	up	K00422 polyphenol oxidase [EC:1.10.3.1] | (RefSeq) polyphenol oxidase, chloroplastic-like (A)	PREDICTED: polyphenol oxidase, chloroplastic-like [Phoenix dactylifera]	PPO_MALDO RecName: Full=Polyphenol oxidase, chloroplastic; Short=PPO; EC=1.10.3.1; AltName: Full=Catechol oxidase; Flags: Precursor;	A0A1D1Z645_9ARAE SubName: Full=Polyphenol oxidase, chloroplastic {ECO:0000313|EMBL:JAT62329.1}; Flags: Fragment;	--	GO:0009543,chloroplast thylakoid lumen; GO:0004097,catechol oxidase activity; GO:0046872,metal ion binding; GO:0046148,pigment biosynthetic process	Protein of unknown function (DUF_B2219)
Cluster-8142.38740	50.39	49.32	52.97	142.72	137.45	138.9	1799.09	1693.46	1750.61	4533.07	3669.27	4186.55	1.22968	1.30647e-122	1.63336e-120	up	K03064 26S proteasome regulatory subunit T4 | (RefSeq) 26S protease regulatory subunit S10B homolog B (A)	PREDICTED: 26S protease regulatory subunit S10B homolog B [Elaeis guineensis]	PS10B_ARATH RecName: Full=26S proteasome regulatory subunit S10B homolog B; AltName: Full=26S proteasome AAA-ATPase subunit RPT4b; AltName: Full=26S proteasome subunit S10B homolog B; AltName: Full=Regulatory particle triple-A ATPase subunit 4b;	A0A1U8AL72_NELNU SubName: Full=26S protease regulatory subunit 10B homolog A {ECO:0000313|RefSeq:XP_010263389.1};	26S proteasome regulatory complex, ATPase RPT4	GO:0005618,cell wall; GO:0031597,cytosolic proteasome complex; GO:0016020,membrane; GO:0031595,nuclear proteasome complex; GO:0005730,nucleolus; GO:0005886,plasma membrane; GO:0009506,plasmodesma; GO:0000502,proteasome complex; GO:0008540,proteasome regulatory particle, base subcomplex; GO:0005524,ATP binding; GO:0036402,proteasome-activating ATPase activity; GO:0017025,TBP-class protein binding;…	ATPase family associated with various cellular activities (AAA)
Cluster-8142.29436	167.04	161.7	186.95	12.63	19.79	19.03	1242	1160	1301	83	109	120	-3.57253	2.84056e-122	3.53637e-120	down	--	--	--	--	--	--	--
Cluster-8142.55985	0.82	0.8	0.89	51.8	44.95	52.02	15	14	15	837	610	800	5.65935	2.96007e-122	3.66975e-120	up	K01870 isoleucyl-tRNA synthetase [EC:6.1.1.5] | (RefSeq) isoleucine--tRNA ligase, chloroplastic/mitochondrial-like (A)	dirigent protein 22 [Amborella trichopoda]	DIR21_ARATH RecName: Full=Dirigent protein 21; Short=AtDIR21; Flags: Precursor;	A0A1D1ZBE2_9ARAE RecName: Full=Dirigent protein {ECO:0000256|RuleBase:RU363099}; Flags: Fragment;	--	GO:0005618,cell wall; GO:0005576,extracellular region; GO:0016853,isomerase activity	Dirigent-like protein
Cluster-8142.28286	29.31	29.04	28.34	69.38	69.48	69.01	3912	3725	3493	8248	6945	7767	1.03645	3.91166e-122	4.82927e-120	up	K03301 ATP:ADP antiporter, AAA family | (RefSeq) plastidic ATP/ADP-transporter-like (A)	PREDICTED: plastidic ATP/ADP-transporter-like [Musa acuminata subsp. malaccensis]	TLC1_ARATH RecName: Full=ADP,ATP carrier protein 1, chloroplastic; AltName: Full=ADP/ATP translocase 1; AltName: Full=Adenine nucleotide translocase 1; Flags: Precursor;	A0A1D1Z826_9ARAE RecName: Full=ADP,ATP carrier protein {ECO:0000256|RuleBase:RU363121};	--	GO:0009941,chloroplast envelope; GO:0031969,chloroplast membrane; GO:0016021,integral component of membrane; GO:0016020,membrane; GO:0009536,plastid; GO:0005524,ATP binding; GO:0005471,ATP:ADP antiporter activity	PPR repeat family
Cluster-8142.2801	2.7	2.9	1.86	51.76	48.45	51.01	39.42	40.68	25.26	669.53	526.32	629.01	4.10904	2.49044e-121	3.06189e-119	up	--	PREDICTED: zinc finger AN1 domain-containing stress-associated protein 12 [Theobroma cacao]	SAP17_ORYSJ RecName: Full=Zinc finger AN1 domain-containing stress-associated protein 17; Short=OsSAP17;	A0A1D1XS95_9ARAE SubName: Full=Zinc finger AN1 domain-containing stress-associated protein 12 {ECO:0000313|EMBL:JAT45259.1}; Flags: Fragment;	Predicted Zn-finger protein	GO:0008270,zinc ion binding; GO:0009737,response to abscisic acid; GO:0010200,response to chitin	AN1-like Zinc finger
Cluster-8142.33417	2116.4	2146.27	2049.11	1211.36	1182.6	1263.97	40300	39333	36207	20487	16801	20341	-1.01821	3.66401e-121	4.48614e-119	down	K02692 photosystem I subunit II | (RefSeq) photosystem I reaction center subunit II, chloroplastic-like (A)	photosystem I reaction center subunit II, chloroplastic [Arachis duranensis]	PSAD_CUCSA RecName: Full=Photosystem I reaction center subunit II, chloroplastic; AltName: Full=PS I subunit 5; AltName: Full=Photosystem I 20 kDa subunit; Short=PSI-D; Flags: Precursor;	A0A1J7HEC9_LUPAN SubName: Full=Uncharacterized protein {ECO:0000313|EMBL:OIW11168.1};	--	GO:0009535,chloroplast thylakoid membrane; GO:0009538,photosystem I reaction center; GO:0015979,photosynthesis	PsaD
Cluster-8142.28969	91.41	104.22	99.81	399.7	418.28	420.93	690	759	705	2666	2339	2695	1.8274	1.25017e-120	1.52439e-118	up	--	costars family protein abracl protein [Medicago truncatula]	COSA_ORYSI RecName: Full=Costars family protein;	G7JV45_MEDTR SubName: Full=Costars family protein abracl protein {ECO:0000313|EMBL:AES90593.1};	Uncharacterized conserved protein	--	Costars
Cluster-8142.29200	42.6	46.83	46.72	16.64	15.82	15.56	5296.54	5596.78	5364.56	1843.26	1473.42	1631.49	-1.72975	1.68561e-120	2.04691e-118	down	K03671 thioredoxin 1 | (RefSeq) thioredoxin F1, chloroplastic-like (A)	thioredoxin F1, chloroplastic-like [Phalaenopsis equestris]	TRXF_BRANA RecName: Full=Thioredoxin F-type, chloroplastic; Short=Trx-F; Flags: Precursor;	A0A1D1XQF5_9ARAE SubName: Full=Thioredoxin F-type, chloroplastic {ECO:0000313|EMBL:JAT44618.1};	Thioredoxin	GO:0009507,chloroplast; GO:0015035,protein disulfide oxidoreductase activity; GO:0045454,cell redox homeostasis; GO:0006662,glycerol ether metabolic process	Thioredoxin
Cluster-8142.33872	45.41	51.36	48.18	179.72	171.83	176.81	1961	2133	1925	6907	5551	6445	1.63775	2.17154e-120	2.62624e-118	up	K17609 nucleoredoxin [EC:1.8.1.8] | (RefSeq) probable nucleoredoxin 1 (A)	PREDICTED: probable nucleoredoxin 1 [Nelumbo nucifera]	NRX1_ARATH RecName: Full=Probable nucleoredoxin 1; Short=AtNrx1; EC=1.8.1.8;	A0A1D1YBZ2_9ARAE SubName: Full=Putative nucleoredoxin 1 {ECO:0000313|EMBL:JAT52146.1}; Flags: Fragment;	Thioredoxin, nucleoredoxin and related proteins	GO:0005829,cytosol; GO:0047134,protein-disulfide reductase activity; GO:0004791,thioredoxin-disulfide reductase activity; GO:0045454,cell redox homeostasis; GO:0009860,pollen tube growth; GO:0010183,pollen tube guidance; GO:0080092,regulation of pollen tube growth; GO:0046686,response to cadmium ion	Transcription termination and cleavage factor C-terminal
Cluster-8142.46648	5.84	7.93	7.76	66.59	67.98	62.79	147	192	181	1490	1278	1335	2.96823	2.63091e-120	3.16885e-118	up	--	Protein of unknown function DUF1645 [Macleaya cordata]	--	A0A200PNN3_9MAGN SubName: Full=Uncharacterized protein {ECO:0000313|EMBL:OUZ99812.1};	--	--	Protein of unknown function (DUF1645)
Cluster-8142.55721	0.37	0.33	0.32	21.92	20.25	16.78	20	17	16	1060	823	769	5.63782	6.38522e-120	7.65968e-118	up	K13466 EIX receptor 1/2 | (RefSeq) receptor-like protein EIX2 (A)	PREDICTED: probable LRR receptor-like serine/threonine-protein kinase At4g36180 [Ziziphus jujuba]	EIX2_SOLLC RecName: Full=Receptor-like protein EIX2 {ECO:0000305}; AltName: Full=EIX receptor 2 {ECO:0000312|EMBL:AAR28378.1}; Flags: Precursor;	A0A059CDF5_EUCGR SubName: Full=Uncharacterized protein {ECO:0000313|EMBL:KCW76299.1};	--	GO:0016021,integral component of membrane; GO:0005886,plasma membrane; GO:0050832,defense response to fungus	Leucine rich repeat
Cluster-8142.28283	29.07	31.99	29.05	10.01	9.89	9.57	2857.88	3023.02	2638.75	876.57	728.31	793.9	-1.83866	1.043e-119	1.24614e-117	down	K03029 26S proteasome regulatory subunit N10 | (RefSeq) 26S proteasome non-ATPase regulatory subunit 4 homolog (A)	PREDICTED: uncharacterized protein LOC100243514 [Vitis vinifera]	NRG2_ARATH RecName: Full=Nitrate regulatory gene2 protein {ECO:0000303|PubMed:26744214}; Short=NRG2 protein {ECO:0000303|PubMed:26744214};	A0A2G5ELS3_AQUCA SubName: Full=Uncharacterized protein {ECO:0000313|EMBL:PIA56689.1};	--	GO:0005634,nucleus; GO:0071249,cellular response to nitrate; GO:0015706,nitrate transport; GO:0071705,nitrogen compound transport; GO:0006355,regulation of transcription, DNA-templated; GO:0010167,response to nitrate; GO:1901698,response to nitrogen compound; GO:0006351,transcription, DNA-templated	Protein CHAPERONE-LIKE PROTEIN OF POR1-like
Cluster-8142.37267	15.66	17.08	16.61	62.71	62.99	62.55	490.68	514.76	481.74	1747.24	1474.82	1654.57	1.70269	2.32423e-119	2.76574e-117	up	K13424 WRKY transcription factor 33 | (RefSeq) WRKY transcription factor WRKY24 (A)	PREDICTED: WRKY transcription factor WRKY24 [Musa acuminata subsp. malaccensis]	WRK33_ARATH RecName: Full=Probable WRKY transcription factor 33; AltName: Full=WRKY DNA-binding protein 33;	M0RR50_MUSAM SubName: Full=Uncharacterized protein {ECO:0000313|EnsemblPlants:GSMUA_Achr11P10700_001};	--	GO:0005634,nucleus; GO:0003700,DNA-binding transcription factor activity; GO:0043565,sequence-specific DNA binding; GO:0044212,transcription regulatory region DNA binding; GO:0010120,camalexin biosynthetic process; GO:0070370,cellular heat acclimation; GO:0034605,cellular response to heat; GO:0042742,defense response to bacterium; GO:0050832,defense response to fungus; GO:0010508,positive regulat…	WRKY DNA -binding domain
Cluster-8142.27290	51.91	51.86	48.21	21.14	21.65	21.35	2740.16	2632.45	2353.14	993.17	855.3	951.16	-1.47213	2.89745e-119	3.43405e-117	down	K16296 serine carboxypeptidase-like clade I [EC:3.4.16.-] | (RefSeq) serine carboxypeptidase-like 1 (A)	PREDICTED: serine carboxypeptidase-like 1 [Phoenix dactylifera]	SCP19_ARATH RecName: Full=Serine carboxypeptidase-like 19; AltName: Full=Protein SINAPOYLGLUCOSE ACCUMULATOR 2; AltName: Full=Sinapoylglucose--choline O-sinapoyltransferase; Short=SCT; EC=2.3.1.91; Contains: RecName: Full=Serine carboxypeptidase-like 19 chain A; Contains: RecName: Full=Serine carboxypeptidase-like 19 chain B; Flags: Precursor;	A0A2H3ZPR5_PHODC SubName: Full=serine carboxypeptidase-like 1 {ECO:0000313|RefSeq:XP_017698400.1};	Serine carboxypeptidases (lysosomal cathepsin A)	GO:0005576,extracellular region; GO:0047202,sinapoylglucose-choline O-sinapoyltransferase activity; GO:0016752,sinapoyltransferase activity; GO:0006508,proteolysis; GO:0019748,secondary metabolic process	Serine carboxypeptidase
Cluster-8142.14278	125.29	134.41	133.62	470.43	456.37	435.36	4993.5	5151.55	4927.57	16682.7	13603.5	14646	1.56452	1.15577e-118	1.36436e-116	up	K16726 ankyrin repeat domain-containing protein 17 | (RefSeq) predicted protein (A)	PREDICTED: B2 protein-like [Phoenix dactylifera]	B2_DAUCA RecName: Full=B2 protein;	A0A1D1YZI2_9ARAE SubName: Full=B2 protein {ECO:0000313|EMBL:JAT60034.1};	--	--	Development and cell death domain
Cluster-8142.56053	0.27	0.56	0.34	23.63	23.88	21.13	11	22	13	857	728	727	5.64375	1.19892e-118	1.40968e-116	up	K15406 wax-ester synthase / diacylglycerol O-acyltransferase [EC:2.3.1.75 2.3.1.20] | (RefSeq) O-acyltransferase WSD1 (A)	PREDICTED: O-acyltransferase WSD1-like [Citrus sinensis]	WSD1_ARATH RecName: Full=O-acyltransferase WSD1; AltName: Full=Diacylglycerol O-acyltransferase; Short=DGAT; EC=2.3.1.20; AltName: Full=Long-chain-alcohol O-fatty-acyltransferase; EC=2.3.1.75; AltName: Full=Wax synthase; Short=WS;	A0A1D1YBR0_9ARAE SubName: Full=O-acyltransferase WSD1 {ECO:0000313|EMBL:JAT52060.1};	--	GO:0005783,endoplasmic reticulum; GO:0005789,endoplasmic reticulum membrane; GO:0016021,integral component of membrane; GO:0005886,plasma membrane; GO:0102966,arachidoyl-CoA:1-dodecanol O-acyltransferase activity; GO:0004144,diacylglycerol O-acyltransferase activity; GO:0047196,long-chain-alcohol O-fatty-acyltransferase activity; GO:0103095,wax ester synthase activity; GO:0019432,triglyceride bio…	Protein of unknown function (DUF1298)
Cluster-8142.32426	15.46	17.29	18	68.03	66.6	68.59	731	786	787	2863	2356	2737	1.77477	1.36589e-118	1.59965e-116	up	K23280 rhamnogalacturonan I rhamnosyltransferase [EC:2.4.1.351] | (RefSeq) uncharacterized protein At1g04910 (A)	PREDICTED: uncharacterized protein At1g04910 [Elaeis guineensis]	OFT20_ARATH RecName: Full=O-fucosyltransferase 20 {ECO:0000305}; Short=O-FucT-20 {ECO:0000305}; EC=2.4.1.- {ECO:0000305}; AltName: Full=O-fucosyltransferase family protein {ECO:0000305};	A0A1D1XHN7_9ARAE SubName: Full=DUF246 domain-containing protein At1g04910 {ECO:0000313|EMBL:JAT41902.1}; Flags: Fragment;	--	GO:0005737,cytoplasm; GO:0000139,Golgi membrane; GO:0016021,integral component of membrane; GO:0016757,transferase activity, transferring glycosyl groups; GO:0071555,cell wall organization; GO:0006004,fucose metabolic process; GO:0006486,protein glycosylation	GDP-fucose protein O-fucosyltransferase
Cluster-8142.26735	63.37	63.71	61.63	13.43	12.76	12.79	761	737	689	143	114	130	-2.50879	3.00818e-118	3.50914e-116	down	K06910 phosphatidylethanolamine-binding protein | (RefSeq) protein MOTHER of FT and TFL1 homolog 1 (A)	MOTHER OF FT AND TFL1 [Symplocarpus renifolius]	MFT1_ORYSJ RecName: Full=Protein MOTHER of FT and TFL1 homolog 1 {ECO:0000305}; Short=OsMFT1 {ECO:0000303|PubMed:16170456};	A0A1B4XBF4_9ARAE SubName: Full=MOTHER OF FT AND TFL1 {ECO:0000313|EMBL:BAV32137.1};	Phosphatidylethanolamine binding protein	--	Phosphatidylethanolamine-binding protein
Cluster-8142.31020	30.82	30.88	31.28	7.51	8.33	9.68	1799.2	1733.3	1688.16	390.14	364.14	476.88	-2.09372	4.66572e-118	5.42138e-116	down	K01188 beta-glucosidase [EC:3.2.1.21] | (RefSeq) beta-glucosidase 22-like (A)	PREDICTED: beta-glucosidase 22-like isoform X2 [Elaeis guineensis]	BGL22_ORYSJ RecName: Full=Beta-glucosidase 22; Short=Os5bglu22; EC=3.2.1.21; Flags: Precursor;	M0U0U9_MUSAM SubName: Full=Uncharacterized protein {ECO:0000313|EnsemblPlants:GSMUA_Achr9P16420_001};	Beta-glucosidase, lactase phlorizinhydrolase, and related proteins	GO:0008422,beta-glucosidase activity; GO:0102483,scopolin beta-glucosidase activity; GO:0005975,carbohydrate metabolic process; GO:1901657,glycosyl compound metabolic process	Glycosyl hydrolase family 1
Cluster-8142.17231	13.08	13.01	14.93	163.54	188.01	143.38	122	117	130	1350	1302	1133	3.35786	1.11229e-117	1.28739e-115	up	--	--	--	--	--	--	--
Cluster-8142.30290	14.63	15	15.92	49.06	50.24	48.72	1060.88	1045.23	1066.71	3167.51	2726.68	2979.93	1.47485	1.55549e-117	1.79335e-115	up	K01455 formamidase [EC:3.5.1.49] | (RefSeq) formamidase-like (A)	uncharacterized protein LOC109708832 [Ananas comosus]	--	A0A1D1XKW9_9ARAE SubName: Full=Formamidase {ECO:0000313|EMBL:JAT43056.1}; Flags: Fragment;	--	GO:0016811,hydrolase activity, acting on carbon-nitrogen (but not peptide) bonds, in linear amides	Acetamidase/Formamidase family
Cluster-8142.26719	82.84	88.08	95.68	4.39	5.4	7.89	805.42	825.4	867.75	37.82	39	65	-4.15084	1.76912e-117	2.03175e-115	down	--	PREDICTED: defensin Ec-AMP-D1-like [Ipomoea nil]	DEF_NELNU RecName: Full=Defensin-like protein; AltName: Full=Gamma-thionin homolog; Flags: Precursor;	A0A1E5UJ51_9POAL SubName: Full=Uncharacterized protein {ECO:0000313|EMBL:OEL12900.1};	--	GO:0005576,extracellular region; GO:0050832,defense response to fungus; GO:0031640,killing of cells of other organism	Lysine-specific metallo-endopeptidase
Cluster-8142.48688	22.09	21.02	21.23	76.58	70.66	75.96	529.81	485.02	472	1632.39	1265.67	1538.97	1.56574	2.0896e-117	2.39054e-115	up	K06700 proteasome inhibitor subunit 1 (PI31) | (RefSeq) probable proteasome inhibitor (A)	PREDICTED: probable proteasome inhibitor [Musa acuminata subsp. malaccensis]	PSMF1_ARATH RecName: Full=Probable proteasome inhibitor;	A0A1D1YJE4_9ARAE SubName: Full=Putative proteasome inhibitor {ECO:0000313|EMBL:JAT54765.1};	Proteasome formation inhibitor PI31	GO:0005783,endoplasmic reticulum; GO:0005634,nucleus; GO:0005886,plasma membrane; GO:0000502,proteasome complex; GO:0071365,cellular response to auxin stimulus; GO:1901799,negative regulation of proteasomal protein catabolic process; GO:0006511,ubiquitin-dependent protein catabolic process	PI31 proteasome regulator N-terminal
Cluster-8142.48215	47.5	49.76	54.81	9.06	10.28	9.3	997	1005	1067	169	161	165	-2.64169	2.81656e-117	3.20979e-115	down	--	uncharacterized protein LOC110659576 [Hevea brasiliensis]	--	A0A2C9U0K0_MANES SubName: Full=Uncharacterized protein {ECO:0000313|EMBL:OAY23175.1};	--	--	--
Cluster-8142.26365	1.62	2.18	2.49	34.62	31.63	28.83	64	83	91	1219	936	963	3.696	6.82782e-117	7.75128e-115	up	K09755 ferulate-5-hydroxylase [EC:1.14.-.-] | (RefSeq) cytochrome P450 84A1 (A)	ferulate 5-hydroxylase [Daemonorops jenkinsiana]	C84A1_ARATH RecName: Full=Cytochrome P450 84A1; EC=1.14.-.-; AltName: Full=Ferulate-5-hydroxylase; Short=F5H;	A0A1D1YLP2_9ARAE SubName: Full=Cytochrome P450 84A1 {ECO:0000313|EMBL:JAT55541.1}; Flags: Fragment;	Cytochrome P450 CYP2 subfamily	GO:0005783,endoplasmic reticulum; GO:0016021,integral component of membrane; GO:0016020,membrane; GO:0020037,heme binding; GO:0005506,iron ion binding; GO:0004497,monooxygenase activity; GO:0016709,oxidoreductase activity, acting on paired donors, with incorporation or reduction of molecular oxygen, NAD(P)H as one donor, and incorporation of one atom of oxygen; GO:0009809,lignin biosynthetic proc…	Cytochrome P450
Cluster-8142.31573	90.8	92.33	98.62	37.36	35.09	33.72	4285.93	4190.51	4305.26	1569.51	1239	1343.07	-1.63442	8.00688e-117	9.05511e-115	down	K03188 urease accessory protein | (RefSeq) uncharacterized protein LOC108224146 isoform X1 (A)	F-box protein PP2-B10-like isoform X2 [Asparagus officinalis]	FB95_ARATH RecName: Full=F-box protein At2g02240;	A0A1D1Y009_9ARAE SubName: Full=F-box protein At2g02240 {ECO:0000313|EMBL:JAT47973.1}; Flags: Fragment;	--	GO:0009793,embryo development ending in seed dormancy	Phloem protein 2
Cluster-8142.24376	32.75	31.48	35.93	8.39	9.39	9.25	1345.05	1243.17	1365.35	306.72	288.47	320.54	-2.11803	8.14915e-117	9.18097e-115	down	K06883 uncharacterized protein | (RefSeq) LOW QUALITY PROTEIN: uncharacterized protein LOC104799061 (A)	Receptor-like serine/threonine-protein kinase SD1-8, partial [Ananas comosus]	SD18_ARATH RecName: Full=Receptor-like serine/threonine-protein kinase SD1-8; EC=2.7.11.1; AltName: Full=Arabidopsis thaliana receptor kinase 3; AltName: Full=S-domain-1 (SD1) receptor kinase 8; Short=SD1-8; Flags: Precursor;	A0A1D1Z0E3_9ARAE SubName: Full=Receptor-like serine/threonine-protein kinase SD1-8 {ECO:0000313|EMBL:JAT60367.1}; Flags: Fragment;	--	GO:0016021,integral component of membrane; GO:0005886,plasma membrane; GO:0009506,plasmodesma; GO:0005773,vacuole; GO:0005524,ATP binding; GO:0030246,carbohydrate binding; GO:0004674,protein serine/threonine kinase activity; GO:0004675,transmembrane receptor protein serine/threonine kinase activity; GO:0031625,ubiquitin protein ligase binding; GO:0006468,protein phosphorylation; GO:0048544,recogn…	Protein tyrosine kinase
Cluster-8142.58270	1.32	0.75	0.55	49.63	70.18	57	31	16.97	12	1036.7	1231.83	1131.7	5.83966	1.19102e-116	1.33674e-114	up	K00472 prolyl 4-hydroxylase [EC:1.14.11.2] | (RefSeq) probable prolyl 4-hydroxylase 6 (A)	PREDICTED: probable prolyl 4-hydroxylase 6 [Populus euphratica]	P4H7_ARATH RecName: Full=Probable prolyl 4-hydroxylase 7 {ECO:0000305}; Short=AtP4H7 {ECO:0000303|Ref.5}; EC=1.14.11.2 {ECO:0000305};	A0A1D1YFT2_9ARAE SubName: Full=Prolyl 4-hydroxylase subunit alpha-1 {ECO:0000313|EMBL:JAT53477.1};	Prolyl 4-hydroxylase alpha subunit	GO:0005789,endoplasmic reticulum membrane; GO:0016021,integral component of membrane; GO:0005506,iron ion binding; GO:0031418,L-ascorbic acid binding; GO:0004656,procollagen-proline 4-dioxygenase activity	2OG-Fe(II) oxygenase superfamily
Cluster-8142.32217	8.96	6.65	7.79	40.21	42.15	41.96	437	312.14	351.23	1745.68	1538.29	1727.22	2.18432	4.52232e-116	5.05647e-114	up	K20771 carlactone C-19 oxidase [EC:1.14.-.-] | (RefSeq) cytochrome P450 711A1 (A)	PREDICTED: cytochrome P450 711A1 [Elaeis guineensis]	MAX1_ARATH RecName: Full=Cytochrome P450 711A1; EC=1.14.-.-; AltName: Full=Protein MORE AXILLARY BRANCHES 1;	A0A1D1ZC45_9ARAE SubName: Full=Thromboxane-A synthase {ECO:0000313|EMBL:JAT64539.1}; Flags: Fragment;	Cytochrome P450 CYP3/CYP5/CYP6/CYP9 subfamilies	GO:0016021,integral component of membrane; GO:0020037,heme binding; GO:0005506,iron ion binding; GO:0004497,monooxygenase activity; GO:0016705,oxidoreductase activity, acting on paired donors, with incorporation or reduction of molecular oxygen; GO:0009926,auxin polar transport; GO:0016117,carotenoid biosynthetic process; GO:0009963,positive regulation of flavonoid biosynthetic process; GO:000993…	Cytochrome P450
Cluster-8142.31357	283.66	292.78	284.33	155.46	155.96	154.71	18211.2	18071.4	16872.9	8886.11	7494.74	8380.24	-1.11142	7.45522e-116	8.30444e-114	down	K14575 AAA family ATPase | (RefSeq) nuclear AAA ATPase (A)	PREDICTED: calmodulin-interacting protein 111 isoform X1 [Musa acuminata subsp. malaccensis]	CI111_ARATH RecName: Full=Calmodulin-interacting protein 111; Short=CaM-interacting protein 111; AltName: Full=ATPase family AAA domain-containing protein CIP111;	A0A1D1Y622_9ARAE SubName: Full=Calmodulin-interacting protein 111 {ECO:0000313|EMBL:JAT50101.1};	Nuclear AAA ATPase (VCP subfamily)	GO:0009507,chloroplast; GO:0009535,chloroplast thylakoid membrane; GO:0005524,ATP binding; GO:0016887,ATPase activity; GO:0005516,calmodulin binding	ATPase family associated with various cellular activities (AAA)
Cluster-8142.32463	2603.79	2672.86	2432.47	1151.6	1104.27	1066.63	36050	35636	31316	14143	11387	12492	-1.44705	1.66681e-115	1.84972e-113	down	--	--	--	--	--	--	Protein involved in formate dehydrogenase formation
Cluster-8142.36933	51.56	55.68	50.71	13.57	11.37	11.89	1274.48	1324.1	1161.74	298.1	210	248.19	-2.32841	2.4098e-115	2.66427e-113	down	K06966 uncharacterized protein | (RefSeq) cytokinin riboside 5'-monophosphate phosphoribohydrolase LOG1-like (A)	PREDICTED: cytokinin riboside 5'-monophosphate phosphoribohydrolase LOG1-like [Phoenix dactylifera]	LOG1_ARATH RecName: Full=Cytokinin riboside 5'-monophosphate phosphoribohydrolase LOG1; EC=3.2.2.n1; AltName: Full=Protein LONELY GUY 1;	A0A1D1ZD66_9ARAE RecName: Full=Cytokinin riboside 5'-monophosphate phosphoribohydrolase {ECO:0000256|RuleBase:RU363015}; EC=3.2.2.n1 {ECO:0000256|RuleBase:RU363015}; Flags: Fragment;	--	GO:0005829,cytosol; GO:0005634,nucleus; GO:0016787,hydrolase activity; GO:0009691,cytokinin biosynthetic process	Possible lysine decarboxylase
Cluster-8142.27205	21.51	19.66	19.63	62.47	56.86	59.41	1664.5	1462.35	1403.54	4304.72	3294.42	3878.88	1.33074	2.58154e-114	2.84353e-112	up	K17800 LETM1 and EF-hand domain-containing protein 1, mitochondrial | (RefSeq) LETM1 and EF-hand domain-containing protein 1, mitochondrial-like (A)	Caltractin [Apostasia shenzhenica]	--	A0A1D1YVW3_9ARAE SubName: Full=LETM1 and EF-hand domain-containing protein 1, mitochondrial {ECO:0000313|EMBL:JAT58764.1};	Ca2+-binding transmembrane protein LETM1/MRS7	GO:0016021,integral component of membrane; GO:0005739,mitochondrion; GO:0005509,calcium ion binding; GO:0043022,ribosome binding	LETM1-like protein
Cluster-8142.31605	320.78	285.01	284.67	149.54	139.09	150.42	11063.9	9454.44	9088.34	4587.93	3586.43	4379.95	-1.24708	3.51961e-114	3.86245e-112	down	--	PREDICTED: uncharacterized protein ycf23-like [Phoenix dactylifera]	YCF23_PYRYE RecName: Full=Uncharacterized protein ycf23;	A0A1D1ZCX3_9ARAE SubName: Full=Uncharacterized protein ycf23 {ECO:0000313|EMBL:JAT64707.1}; Flags: Fragment;	--	GO:0009507,chloroplast; GO:0003824,catalytic activity	Protein of unknown function (DUF561)
Cluster-8142.32346	129.15	130.41	133.04	38.14	45.87	44.97	4578.44	4446.38	4365.33	1202.79	1215.89	1345.81	-1.8346	5.24603e-114	5.73579e-112	down	K11778 ditrans,polycis-polyprenyl diphosphate synthase [EC:2.5.1.87] | (RefSeq) dehydrodolichyl diphosphate synthase 2-like (A)	Undecaprenyl pyrophosphate synthase [Zostera marina]	DDPS2_ARATH RecName: Full=Dehydrodolichyl diphosphate synthase 2; Short=Dedol-PP synthase 2; EC=2.5.1.-;	A0A1D1XW26_9ARAE RecName: Full=Alkyl transferase {ECO:0000256|RuleBase:RU363018}; EC=2.5.1.- {ECO:0000256|RuleBase:RU363018};	Cis-prenyltransferase	GO:0009507,chloroplast; GO:0009570,chloroplast stroma; GO:0005829,cytosol; GO:0002094,polyprenyltransferase activity; GO:0009668,plastid membrane organization; GO:0016094,polyprenol biosynthetic process; GO:0006486,protein glycosylation	Putative undecaprenyl diphosphate synthase
Cluster-8142.30270	15.49	13.34	12.77	57.66	63.76	66.97	976.27	808.74	744.4	3236.44	3008.46	3562.09	1.95278	5.50472e-114	5.9965e-112	up	K02604 origin recognition complex subunit 2 | (RefSeq) origin of replication complex subunit 2 (A)	origin of replication complex subunit 2 [Ananas comosus]	ORC2_ORYSI RecName: Full=Origin of replication complex subunit 2 {ECO:0000305}; Short=OsORC2 {ECO:0000305};	A0A2H3YXU4_PHODC SubName: Full=origin of replication complex subunit 2 {ECO:0000313|RefSeq:XP_008805251.1, ECO:0000313|RefSeq:XP_008805253.1};	Origin recognition complex, subunit 2	GO:0005634,nucleus; GO:0000808,origin recognition complex; GO:0006260,DNA replication	Glutathione S-transferase, N-terminal domain
Cluster-8142.32650	894.38	973.22	913.09	415.95	400.27	403.05	16702.2	17492.1	15824.6	6898.67	5576.42	6361.5	-1.421	1.6209e-113	1.75924e-111	down	K01807 ribose 5-phosphate isomerase A [EC:5.3.1.6] | (RefSeq) probable ribose-5-phosphate isomerase 3, chloroplastic (A)	probable ribose-5-phosphate isomerase 3, chloroplastic [Cucurbita maxima]	RPI3_ARATH RecName: Full=Probable ribose-5-phosphate isomerase 3, chloroplastic; EC=5.3.1.6; AltName: Full=Phosphoriboisomerase 3; AltName: Full=Protein EMBRYO DEFECTIVE 3119; Flags: Precursor;	A0A1D1Y3A5_9ARAE SubName: Full=Putative ribose-5-phosphate isomerase {ECO:0000313|EMBL:JAT49123.1};	Ribose 5-phosphate isomerase	GO:0009507,chloroplast; GO:0009941,chloroplast envelope; GO:0009570,chloroplast stroma; GO:0009535,chloroplast thylakoid membrane; GO:0009579,thylakoid; GO:0004751,ribose-5-phosphate isomerase activity; GO:0042742,defense response to bacterium; GO:0009052,pentose-phosphate shunt, non-oxidative branch; GO:0019253,reductive pentose-phosphate cycle; GO:0009735,response to cytokinin	Ribose 5-phosphate isomerase A (phosphoriboisomerase A)
Cluster-8142.31533	11.46	13.57	12.23	60.67	60.57	65.96	298.49	340.08	295.13	1404.71	1178.45	1450.97	2.09996	4.61439e-113	4.98994e-111	up	K00521 ferric-chelate reductase [EC:1.16.1.7] | (RefSeq) ferric reduction oxidase 7, chloroplastic-like (A)	PREDICTED: NAC domain-containing protein 68-like [Phoenix dactylifera]	NAC68_ORYSJ RecName: Full=NAC domain-containing protein 68 {ECO:0000303|PubMed:15029955}; Short=ONAC068 {ECO:0000303|PubMed:15029955}; AltName: Full=OsNAC4 {ECO:0000303|PubMed:10660065};	A0A2H3XS78_PHODC SubName: Full=NAC domain-containing protein 68-like {ECO:0000313|RefSeq:XP_008787999.1};	--	GO:0005634,nucleus; GO:0003677,DNA binding; GO:0006355,regulation of transcription, DNA-templated; GO:0006351,transcription, DNA-templated	No apical meristem (NAM) protein
Cluster-8142.45952	5.24	5.53	5.4	43.41	58.27	52.21	200	203	191	1475	1664	1683	3.02329	6.53615e-113	7.0424e-111	up	K04713 sphinganine C4-monooxygenase [EC:1.14.18.5] | (RefSeq) sphinganine C4-monooxygenase 1 (A)	PREDICTED: sphinganine C4-monooxygenase 1 isoform X1 [Ricinus communis]	SBH2_ARATH RecName: Full=Sphinganine C4-monooxygenase 2; EC=1.14.18.5 {ECO:0000269|PubMed:11297741}; AltName: Full=Sphingoid C4-hydroxylase 2; AltName: Full=Sphingoid base hydroxylase 2;	B9S8V4_RICCO SubName: Full=Sur2 hydroxylase/desaturase, putative {ECO:0000313|EMBL:EEF39915.1}; EC=1.14.13.72 {ECO:0000313|EMBL:EEF39915.1};	Sphingolipid hydroxylase	GO:0005783,endoplasmic reticulum; GO:0005789,endoplasmic reticulum membrane; GO:0005794,Golgi apparatus; GO:0016021,integral component of membrane; GO:0005506,iron ion binding; GO:0042284,sphingolipid delta-4 desaturase activity; GO:0009640,photomorphogenesis; GO:0046520,sphingoid biosynthetic process	Fatty acid hydroxylase superfamily
Cluster-8142.45764	9.05	11.22	10.95	61.34	59.14	60.56	223	266	250	1343	1088	1260	2.30662	6.7539e-113	7.25065e-111	up	K04077 chaperonin GroEL | (RefSeq) chaperonin CPN60-like 2, mitochondrial (A)	NDR1/HIN1-like protein 13 [Amborella trichopoda]	NHL6_ARATH RecName: Full=NDR1/HIN1-like protein 6 {ECO:0000303|PubMed:26849212};	W1PRB2_AMBTC SubName: Full=Uncharacterized protein {ECO:0000313|EMBL:ERN10236.1};	--	GO:0005829,cytosol; GO:0016021,integral component of membrane; GO:0005886,plasma membrane; GO:0009738,abscisic acid-activated signaling pathway; GO:0010116,positive regulation of abscisic acid biosynthetic process; GO:0009737,response to abscisic acid; GO:0006970,response to osmotic stress; GO:1902074,response to salt	Late embryogenesis abundant protein
Cluster-8142.50480	1.14	1.3	1.87	30.96	34.38	40.35	31	34	47	748	698	926	4.39231	5.98765e-112	6.40484e-110	up	--	PREDICTED: NAC domain-containing protein 73-like [Elaeis guineensis]	NAC73_ARATH RecName: Full=NAC domain-containing protein 73 {ECO:0000303|PubMed:15029955}; Short=ANAC073 {ECO:0000303|PubMed:15029955}; AltName: Full=Protein SECONDARY WALL-ASSOCIATED NAC DOMAIN PROTEIN 2 {ECO:0000303|PubMed:18952777};	A0A2G5CV23_AQUCA SubName: Full=Uncharacterized protein {ECO:0000313|EMBL:PIA35115.1};	--	GO:0005634,nucleus; GO:0003700,DNA-binding transcription factor activity; GO:0043565,sequence-specific DNA binding; GO:0044212,transcription regulatory region DNA binding; GO:0045893,positive regulation of transcription, DNA-templated; GO:2000652,regulation of secondary cell wall biogenesis; GO:0006351,transcription, DNA-templated	No apical meristem (NAM) protein
Cluster-8142.36541	73.8	71.9	69.13	37.49	35.73	38.97	3669	3437	3178	1659	1329	1635	-1.16388	6.12409e-112	6.52722e-110	down	K09458 3-oxoacyl-[acyl-carrier-protein] synthase II [EC:2.3.1.179] | (RefSeq) 3-oxoacyl-[acyl-carrier-protein] synthase I, chloroplastic (A)	PREDICTED: 3-oxoacyl-[acyl-carrier-protein]	KASC1_ARATH RecName: Full=3-oxoacyl-[acyl-carrier-protein] synthase I, chloroplastic; EC=2.3.1.41; AltName: Full=Beta-ketoacyl-ACP synthase I; Short=KAS I; Flags: Precursor;	A0A1D1ZJ80_9ARAE SubName: Full=3-oxoacyl-[acyl-carrier-protein] synthase I, chloroplastic {ECO:0000313|EMBL:JAT67026.1}; Flags: Fragment;	3-oxoacyl-(acyl-carrier-protein) synthase (I and II)	GO:0009570,chloroplast stroma; GO:0004315,3-oxoacyl-[acyl-carrier-protein] synthase activity; GO:0006633,fatty acid biosynthetic process	Beta-ketoacyl synthase, N-terminal domain
Cluster-8142.32091	296.29	267.32	263.23	137.9	138.52	141.17	4395	3818	3629	1815	1531	1771	-1.21721	7.70616e-111	8.184e-109	down	--	PREDICTED: uncharacterized protein LOC109331518 [Lupinus angustifolius]	--	A0A1J7GI70_LUPAN SubName: Full=Uncharacterized protein {ECO:0000313|EMBL:OIV94057.1};	--	GO:0009507,chloroplast	TLD
Cluster-8142.3559	0.77	0.34	0.72	371.87	647.78	489.73	12.04	5.15	10.49	5175.43	7571.11	6493.54	9.49849	1.14511e-110	1.21177e-108	up	K13449 pathogenesis-related protein 1 | (RefSeq) pathogenesis-related protein PRB1-3-like (A)	PREDICTED: pathogenesis-related protein PRB1-3-like [Elaeis guineensis]	PR1B_TOBAC RecName: Full=Pathogenesis-related protein 1B; Short=PR-1B; Flags: Precursor;	A0A2H3YDM9_PHODC SubName: Full=pathogenesis-related protein PRB1-3-like {ECO:0000313|RefSeq:XP_008796972.1};	Defense-related protein containing SCP domain	GO:0005576,extracellular region; GO:0005773,vacuole; GO:0006952,defense response; GO:0009607,response to biotic stimulus	Cysteine-rich secretory protein family
Cluster-8142.28057	15.48	16.07	13.25	94.27	121.67	107.03	1536.32	1533.12	1214.39	8330.18	9040.37	8957.8	2.62473	1.39863e-110	1.47478e-108	up	K15333 tRNA guanosine-2'-O-methyltransferase [EC:2.1.1.34] | (RefSeq) uncharacterized protein LOC104224633 (A)	subtilisin-like protease SBT3.7 [Ananas comosus]	SBT35_ARATH RecName: Full=Subtilisin-like protease SBT3.5 {ECO:0000303|PubMed:16193095}; EC=3.4.21.- {ECO:0000305}; AltName: Full=Subtilase subfamily 3 member 5 {ECO:0000303|PubMed:16193095}; Short=AtSBT3.5 {ECO:0000303|PubMed:16193095}; Flags: Precursor;	A0A1D1Y7R4_9ARAE SubName: Full=Cucumisin {ECO:0000313|EMBL:JAT50678.1};	--	GO:0005618,cell wall; GO:0005576,extracellular region; GO:0004252,serine-type endopeptidase activity; GO:0040008,regulation of growth	Fibronectin type-III domain
Cluster-8142.3298	2.63	2.11	0.64	136.5	151.16	117.02	22	17	5	1010	938	830	5.98485	2.45877e-110	2.58346e-108	up	--	--	--	--	--	--	MiAMP1
Cluster-8142.12588	1.95	1.44	1.49	31.51	32.36	25.59	66.49	47.48	46.99	958.09	827.02	738.39	3.97902	4.64449e-110	4.86277e-108	up	K04713 sphinganine C4-monooxygenase [EC:1.14.18.5] | (RefSeq) sphinganine C4-monooxygenase 1-like (A)	putative sterol desaturase [Wolffia arrhiza]	SBH2_ARATH RecName: Full=Sphinganine C4-monooxygenase 2; EC=1.14.18.5 {ECO:0000269|PubMed:11297741}; AltName: Full=Sphingoid C4-hydroxylase 2; AltName: Full=Sphingoid base hydroxylase 2;	A0A1D1Z3M8_9ARAE SubName: Full=Sphingoid base hydroxylase 2 {ECO:0000313|EMBL:JAT61481.1};	Sphingolipid hydroxylase	GO:0005783,endoplasmic reticulum; GO:0005789,endoplasmic reticulum membrane; GO:0005794,Golgi apparatus; GO:0016021,integral component of membrane; GO:0005506,iron ion binding; GO:0042284,sphingolipid delta-4 desaturase activity; GO:0009640,photomorphogenesis; GO:0046520,sphingoid biosynthetic process	Fatty acid hydroxylase superfamily
Cluster-8142.30874	3568.3	3920.54	3627.69	1660.4	1678.55	1680.2	93746	99088	88304	38780	32943	37281	-1.37714	5.01726e-110	5.23456e-108	down	K08915 light-harvesting complex II chlorophyll a/b binding protein 4 | (RefSeq) chlorophyll a-b binding protein CP29.1, chloroplastic-like (A)	PREDICTED: chlorophyll a-b binding protein CP29.1, chloroplastic-like [Juglans regia]	CB4A_ARATH RecName: Full=Chlorophyll a-b binding protein CP29.1, chloroplastic; AltName: Full=LHCB4.1; AltName: Full=LHCII protein 4.1; Flags: Precursor;	A0A1D1YAV9_9ARAE RecName: Full=Chlorophyll a-b binding protein, chloroplastic {ECO:0000256|RuleBase:RU363080};	--	GO:0009507,chloroplast; GO:0009941,chloroplast envelope; GO:0009534,chloroplast thylakoid; GO:0009535,chloroplast thylakoid membrane; GO:0016021,integral component of membrane; GO:0016020,membrane; GO:0009522,photosystem I; GO:0009523,photosystem II; GO:0010287,plastoglobule; GO:0009579,thylakoid; GO:0016168,chlorophyll binding; GO:0046872,metal ion binding; GO:0031409,pigment binding; GO:0019904…	Chlorophyll A-B binding protein
Cluster-8142.22897	7.39	8.91	9.72	60.84	63.34	57.08	322.26	373.55	392.16	2361.02	2066.34	2101.01	2.57399	9.91301e-110	1.03061e-107	up	K13667 protein glucosyltransferase [EC:2.4.1.-] | (RefSeq) O-glucosyltransferase rumi (A)	PREDICTED: O-glucosyltransferase rumi homolog [Elaeis guineensis]	--	A0A1D1XS72_9ARAE SubName: Full=O-glucosyltransferase rumi {ECO:0000313|EMBL:JAT45235.1};	Endoplasmic reticulum protein EP58, contains filamin rod domain and KDEL motif	GO:0016740,transferase activity	Glycosyl transferase family 90
Cluster-8142.31566	398.76	413.44	354.08	143.57	141.17	149.35	5723.62	5714.09	4724.56	1828.3	1509.56	1813.21	-1.65906	1.18042e-109	1.22294e-107	down	--	light-harvesting complex-like protein OHP2, chloroplastic [Phalaenopsis equestris]	OHP2_ARATH RecName: Full=Light-harvesting complex-like protein OHP2, chloroplastic {ECO:0000305}; AltName: Full=One-helix protein 2 {ECO:0000303|PubMed:12805611}; Flags: Precursor;	M0U9L6_MUSAM SubName: Full=Uncharacterized protein {ECO:0000313|EnsemblPlants:GSMUA_AchrUn_randomP16070_001};	--	GO:0009507,chloroplast; GO:0009534,chloroplast thylakoid; GO:0009535,chloroplast thylakoid membrane; GO:0016021,integral component of membrane; GO:0009642,response to light intensity	Chlorophyll A-B binding protein
Cluster-8142.52401	27.38	31.5	30.78	183.85	221.05	197.6	267	296	280	1587	1601	1632	2.51176	1.50457e-109	1.55333e-107	up	--	PREDICTED: uncharacterized protein LOC103712932 [Phoenix dactylifera]	--	A0A1D1YG14_9ARAE SubName: Full=Recoverin family protein DDB_G0272130 {ECO:0000313|EMBL:JAT53580.1}; Flags: Fragment;	--	GO:0005509,calcium ion binding	EF-hand domain pair
Cluster-8142.28027	928.52	971.83	960.78	487.39	457.58	457.17	42304.9	42576.7	40489.3	19762	15596.1	17579	-1.25632	9.41929e-109	9.69075e-107	down	K00026 malate dehydrogenase [EC:1.1.1.37] | (RefSeq) glyoxysomal malate dehydrogenase (A)	hypothetical protein AQUCO_00800149v1 [Aquilegia coerulea]	MDHG_CUCSA RecName: Full=Malate dehydrogenase, glyoxysomal; EC=1.1.1.37; Flags: Precursor;	A0A1D1Z4Q1_9ARAE RecName: Full=Malate dehydrogenase {ECO:0000256|RuleBase:RU003405}; EC=1.1.1.37 {ECO:0000256|RuleBase:RU003405};	NAD-dependent malate dehydrogenase	GO:0009514,glyoxysome; GO:0030060,L-malate dehydrogenase activity; GO:0006097,glyoxylate cycle; GO:0006108,malate metabolic process; GO:0006099,tricarboxylic acid cycle	lactate/malate dehydrogenase, alpha/beta C-terminal domain
Cluster-8142.34595	129.61	125.28	125.47	72.92	73.99	73.36	3676	3418	3296	1839	1568	1757	-1.01685	1.83058e-108	1.87682e-106	down	--	PREDICTED: peroxisomal membrane protein 11-4 [Elaeis guineensis]	PX114_ORYSI RecName: Full=Peroxisomal membrane protein 11-4; AltName: Full=OsPEX11-4; AltName: Full=Peroxin-11-4;	A0A2H3YAX8_PHODC SubName: Full=peroxisomal membrane protein 11-4 {ECO:0000313|RefSeq:XP_008796086.1};	Peroxisomal biogenesis protein (peroxin)	GO:0005779,integral component of peroxisomal membrane; GO:0016559,peroxisome fission	Peroxisomal biogenesis factor 11 (PEX11)
Cluster-8142.30093	21.12	21.69	21.8	73.47	77.24	71.55	864	853	825	2674	2363	2470	1.55552	2.24768e-108	2.29651e-106	up	K00729 dolichyl-phosphate beta-glucosyltransferase [EC:2.4.1.117] | (RefSeq) dolichyl-phosphate beta-glucosyltransferase-like (A)	rhomboid protein Pintu40369, partial [Pinellia ternata]	RBL1_ARATH RecName: Full=RHOMBOID-like protein 1 {ECO:0000303|PubMed:16223493, ECO:0000303|PubMed:17181860}; Short=AtRBL1 {ECO:0000303|PubMed:16223493, ECO:0000303|PubMed:17181860}; EC=3.4.21.- {ECO:0000305};	A0A1D1ZH94_9ARAE RecName: Full=Rhomboid-like protein {ECO:0000256|RuleBase:RU362115}; EC=3.4.21.- {ECO:0000256|RuleBase:RU362115};	Rhomboid family proteins	GO:0005794,Golgi apparatus; GO:0000139,Golgi membrane; GO:0016021,integral component of membrane; GO:0004252,serine-type endopeptidase activity	Rhomboid family
Cluster-8142.3583	3.64	3.64	3.76	29.08	37.4	32.1	161	155	154	1146	1239	1200	2.93317	2.30038e-108	2.34228e-106	up	K08202 MFS transporter, OCT family, solute carrier family 22 (organic cation transporter), member 4/5 | (RefSeq) organic cation/carnitine transporter 4-like (A)	PREDICTED: organic cation/carnitine transporter 2-like [Musa acuminata subsp. malaccensis]	OCT3_ARATH RecName: Full=Organic cation/carnitine transporter 3; Short=AtOCT3;	A0A1D1YN88_9ARAE SubName: Full=Organic cation/carnitine transporter 2 {ECO:0000313|EMBL:JAT56086.1};	Synaptic vesicle transporter SVOP and related transporters (major facilitator superfamily)	GO:0016021,integral component of membrane; GO:0009705,plant-type vacuole membrane; GO:0005524,ATP binding; GO:0008514,organic anion transmembrane transporter activity; GO:0070417,cellular response to cold	Sugar (and other) transporter
Cluster-8142.49894	17.19	17.36	19.38	62.63	65.81	63.1	999.89	970.49	1042.22	3242.43	2864.48	3096.42	1.60277	2.63967e-108	2.67854e-106	up	K00130 betaine-aldehyde dehydrogenase [EC:1.2.1.8] | (RefSeq) betaine aldehyde dehydrogenase 2-like (A)	Betaine aldehyde dehydrogenase 1, chloroplastic [Ananas comosus]	BADH2_ORYSI RecName: Full=Betaine aldehyde dehydrogenase 2; Short=BADH 2; EC=1.2.1.8;	A0A1D1XLA7_9ARAE SubName: Full=Betaine aldehyde dehydrogenase 1, chloroplastic {ECO:0000313|EMBL:JAT43186.1};	Aldehyde dehydrogenase	GO:0005737,cytoplasm; GO:0005777,peroxisome; GO:0008802,betaine-aldehyde dehydrogenase activity; GO:0071454,cellular response to anoxia; GO:0019285,glycine betaine biosynthetic process from choline	Aldehyde dehydrogenase family
Cluster-8142.26089	439.37	427.22	436.76	251.39	249.64	239.4	11828.5	11064.3	10893.4	6017.06	5020.86	5442.94	-1.04399	5.71824e-108	5.78265e-106	down	--	PREDICTED: protein HHL1, chloroplastic [Phoenix dactylifera]	HHL1_ARATH RecName: Full=Protein HHL1, chloroplastic {ECO:0000305}; AltName: Full=Hypersensitive to high light 1 {ECO:0000303|PubMed:24632535}; Flags: Precursor;	A0A1D1XYZ8_9ARAE SubName: Full=Ribosome-recycling factor, mitochondrial {ECO:0000313|EMBL:JAT47595.1}; Flags: Fragment;	Metalloendopeptidase family - saccharolysin & thimet oligopeptidase	GO:0009507,chloroplast; GO:0009941,chloroplast envelope; GO:0009534,chloroplast thylakoid; GO:0009535,chloroplast thylakoid membrane; GO:0016021,integral component of membrane; GO:0004222,metalloendopeptidase activity; GO:0006518,peptide metabolic process	--
Cluster-8142.54254	32.55	32.5	27.45	197.27	198.84	179.14	197	190	156	1053	889	921	2.39254	4.74776e-107	4.7849e-105	up	--	PREDICTED: uncharacterized protein LOC105048098 [Elaeis guineensis]	--	A0A067DQ60_CITSI SubName: Full=Uncharacterized protein {ECO:0000313|EMBL:KDO40711.1};	--	--	--
Cluster-8142.33419	258.27	293.54	272.52	78.34	65.31	64.3	13999	15298	13658	3780	2649	2941	-2.21436	1.36277e-106	1.36878e-104	down	K20884 riboflavin kinase / FMN hydrolase [EC:2.7.1.26 3.1.3.102] | (RefSeq) bifunctional riboflavin kinase/FMN phosphatase-like (A)	haloacid dehalogenase-like hydrolase domain-containing protein At3g48420 [Asparagus officinalis]	CBBY_ARATH RecName: Full=CBBY-like protein {ECO:0000303|PubMed:27246049}; Short=AtCbby {ECO:0000303|PubMed:27246049}; EC=3.1.3.- {ECO:0000269|PubMed:27246049}; Flags: Precursor;	A0A1D1YWG4_9ARAE SubName: Full=Protein CbbY {ECO:0000313|EMBL:JAT58956.1};	Predicted haloacid-halidohydrolase and related hydrolases	GO:0009507,chloroplast; GO:0009941,chloroplast envelope; GO:0009570,chloroplast stroma; GO:0016787,hydrolase activity; GO:0046872,metal ion binding; GO:0008152,metabolic process	Haloacid dehalogenase-like hydrolase
Cluster-8142.19483	17.55	16.48	17.86	55.13	58.07	53.7	1188	1072	1117	3322	2942	3066	1.46049	1.44268e-106	1.44414e-104	up	K13412 calcium-dependent protein kinase [EC:2.7.11.1] | (RefSeq) LOW QUALITY PROTEIN: calcium-dependent protein kinase 1-like (A)	hypothetical protein COLO4_08337 [Corchorus olitorius]	CDPK1_ORYSJ RecName: Full=Calcium-dependent protein kinase 1 {ECO:0000305}; Short=OsCDPK1 {ECO:0000305}; Short=OsCPK1 {ECO:0000303|PubMed:15695435}; EC=2.7.11.1 {ECO:0000305};	A0A1D1YLK3_9ARAE SubName: Full=Calcium-dependent protein kinase 3 {ECO:0000313|EMBL:JAT55519.1};	Ca2+/calmodulin-dependent protein kinase, EF-Hand protein superfamily	GO:0016020,membrane; GO:0005524,ATP binding; GO:0005509,calcium ion binding; GO:0004674,protein serine/threonine kinase activity	Protein kinase domain
Cluster-8142.4680	12.14	11.23	11.37	40.39	44.16	42.07	571.15	507.87	494.41	1690.72	1553.62	1669.86	1.6394	1.50625e-106	1.5027e-104	up	K22685 DNA-dependent metalloprotease WSS1 [EC:3.4.24.-] | (RefSeq) uncharacterized protein LOC110706966 (A)	PREDICTED: uncharacterized protein LOC103722385 [Phoenix dactylifera]	--	A0A1D1Y0A4_9ARAE SubName: Full=Ubiquitin and WLM domain-containing protein C1442.07c {ECO:0000313|EMBL:JAT48050.1};	Protein involved in sister chromatid separation and/or segregation	GO:0008237,metallopeptidase activity	WLM domain
Cluster-8142.26467	53.9	53.17	56.49	28.08	27.37	27.14	3444	3266	3336	1597	1309	1463	-1.21175	2.40648e-106	2.39275e-104	down	K13071 pheophorbide a oxygenase [EC:1.14.15.17] | (RefSeq) pheophorbide a oxygenase, chloroplastic (A)	PREDICTED: protochlorophyllide-dependent translocon component 52, chloroplastic isoform X2 [Nelumbo nucifera]	PTC52_ARATH RecName: Full=Protochlorophyllide-dependent translocon component 52, chloroplastic; AltName: Full=ACD1-like protein; AltName: Full=Protein TIC 55-IV; AltName: Full=Translocon at the inner envelope membrane of chloroplasts 55-IV; Flags: Precursor;	A0A1D1YBX9_9ARAE SubName: Full=Protochlorophyllide-dependent translocon component 52, chloroplastic {ECO:0000313|EMBL:JAT52148.1}; Flags: Fragment;	--	GO:0009507,chloroplast; GO:0009941,chloroplast envelope; GO:0009706,chloroplast inner membrane; GO:0016021,integral component of membrane; GO:0009536,plastid; GO:0051537,2 iron, 2 sulfur cluster binding; GO:0010277,chlorophyllide a oxygenase [overall] activity; GO:0046872,metal ion binding; GO:0015031,protein transport	Pheophorbide a oxygenase
Cluster-8142.32523	18.48	19.6	17.58	60.9	64.98	66.38	1032.24	1052.59	908.04	3028.74	2716.93	3129.3	1.56096	3.13456e-106	3.10626e-104	up	K19891 glucan endo-1,3-beta-glucosidase 1/2/3 [EC:3.2.1.39] | (RefSeq) glucan endo-1,3-beta-glucosidase 3 isoform X1 (A)	PREDICTED: uncharacterized protein LOC104597956 isoform X1 [Nelumbo nucifera]	PDCB2_ARATH RecName: Full=PLASMODESMATA CALLOSE-BINDING PROTEIN 2; Short=AtPDCB2; AltName: Full=Glucan endo-1,3-beta-glucosidase-like protein 3; Flags: Precursor;	A0A1D1Y0U0_9ARAE SubName: Full=2-hydroxy-6-oxononadienedioate/2-hydroxy-6-oxononatrienedioate hydrolase {ECO:0000313|EMBL:JAT48246.1}; Flags: Fragment;	Predicted hydrolase/acyltransferase (alpha/beta hydrolase superfamily)	GO:0031225,anchored component of membrane; GO:0046658,anchored component of plasma membrane; GO:0009506,plasmodesma; GO:0001872,(1->3)-beta-D-glucan binding; GO:0004553,hydrolase activity, hydrolyzing O-glycosyl compounds; GO:0030247,polysaccharide binding; GO:0009408,response to heat	X8 domain
Cluster-8142.28856	197.66	204.03	195.86	106.93	101.96	103.93	5466.44	5427.92	5017.75	2629.37	2106.84	2427.39	-1.16266	4.61724e-106	4.5603e-104	down	K08911 light-harvesting complex I chlorophyll a/b binding protein 5 | (RefSeq) photosystem I chlorophyll a/b-binding protein 5, chloroplastic (A)	PREDICTED: photosystem I chlorophyll a/b-binding protein 5, chloroplastic [Nelumbo nucifera]	LHCA5_ARATH RecName: Full=Photosystem I chlorophyll a/b-binding protein 5, chloroplastic {ECO:0000303|PubMed:10366881}; Short=Lhca5 {ECO:0000303|PubMed:10366881}; AltName: Full=LHCI type III LHCA5 {ECO:0000305}; Flags: Precursor;	A0A1D1XJR3_9ARAE RecName: Full=Chlorophyll a-b binding protein, chloroplastic {ECO:0000256|RuleBase:RU363080};	--	GO:0009507,chloroplast; GO:0009941,chloroplast envelope; GO:0009535,chloroplast thylakoid membrane; GO:0016021,integral component of membrane; GO:0016020,membrane; GO:0009782,photosystem I antenna complex; GO:0010287,plastoglobule; GO:0016168,chlorophyll binding; GO:0046872,metal ion binding; GO:0031409,pigment binding; GO:0042803,protein homodimerization activity; GO:0009768,photosynthesis, ligh…	Chlorophyll A-B binding protein
Cluster-8142.27217	99.92	116.17	105.02	20.04	17.99	14.63	2244	2510.39	2186.8	399.87	301.6	277.5	-2.83664	1.1077e-105	1.0904e-103	down	--	uncharacterized protein LOC105638217 isoform X1 [Jatropha curcas]	LFS_ALLCE RecName: Full=Lachrymatory-factor synthase; Flags: Precursor;	A0A1D1Y0A2_9ARAE SubName: Full=Lachrymatory-factor synthase {ECO:0000313|EMBL:JAT48067.1}; Flags: Fragment;	--	GO:0005773,vacuole	Polyketide cyclase / dehydrase and lipid transport
Cluster-8142.29361	11.8	13.87	14.6	80.97	93.85	82.38	483	546	553	2949	2873	2846	2.44794	1.28874e-105	1.26442e-103	up	K19747 BAHD acyltransferase [EC:2.3.1.-] | (RefSeq) BAHD acyltransferase DCR (A)	PREDICTED: uncharacterized acetyltransferase At3g50280-like [Phoenix dactylifera]	Y3028_ARATH RecName: Full=Uncharacterized acetyltransferase At3g50280; EC=2.3.1.-;	A0A1D1Z0Y5_9ARAE SubName: Full=Putative acetyltransferase At3g50280 {ECO:0000313|EMBL:JAT60512.1};	--	GO:0016747,transferase activity, transferring acyl groups other than amino-acyl groups	Transferase family
Cluster-8142.32130	51.72	50.84	50.99	5.16	4.97	5.97	532	504	489	47	38	52	-3.48739	2.01534e-105	1.97078e-103	down	--	--	--	--	--	--	--
Cluster-8142.31076	674.59	678.52	653.43	322.07	306.53	290.44	21304.6	20611	19107.3	9046.16	7235.77	7744.44	-1.35415	2.12627e-105	2.07241e-103	down	--	hypothetical protein BVC80_9013g3 [Macleaya cordata]	CP41A_ARATH RecName: Full=Chloroplast stem-loop binding protein of 41 kDa a, chloroplastic; Short=CSP41-a; Flags: Precursor;	A0A1D1YQE7_9ARAE SubName: Full=Uncharacterized protein At3g63140, chloroplastic {ECO:0000313|EMBL:JAT56851.1}; Flags: Fragment;	--	GO:0048046,apoplast; GO:0009507,chloroplast; GO:0009941,chloroplast envelope; GO:0009570,chloroplast stroma; GO:0009534,chloroplast thylakoid; GO:0010287,plastoglobule; GO:0005840,ribosome; GO:0010319,stromule; GO:0009579,thylakoid; GO:0003824,catalytic activity; GO:0050662,coenzyme binding; GO:0008266,poly(U) RNA binding; GO:0019843,rRNA binding; GO:0009658,chloroplast organization; GO:0007623,c…	NAD dependent epimerase/dehydratase family
Cluster-8142.31504	665.35	651.06	572.87	253.78	256.54	270.25	6356	5995	5106	2146	1820	2187	-1.51181	4.12002e-105	4.0025e-103	down	K06995 uncharacterized protein | (RefSeq) uncharacterized LOC105051566 (A)	PREDICTED: uncharacterized protein LOC105051566 [Elaeis guineensis]	--	A0A1D1YC27_9ARAE SubName: Full=Actin-related protein 8 {ECO:0000313|EMBL:JAT52187.1}; Flags: Fragment;	--	--	Protein of unknown function (DUF861)
Cluster-8142.29412	117.39	122.17	116.09	15.85	18.31	24.03	1612.03	1615.52	1482.48	193.1	187.21	279.18	-2.8482	7.948e-105	7.69605e-103	down	--	mannose-binding lectin [Wolffia arrhiza]	LEC_DENFN RecName: Full=Mannose-specific lectin; AltName: Full=Agglutinin {ECO:0000303|PubMed:18776994, ECO:0000303|PubMed:19495769, ECO:0000312|EMBL:ABU62812.1}; Flags: Precursor;	E2ICK0_WOLAR SubName: Full=Mannose-binding lectin {ECO:0000313|EMBL:ADK55603.1}; SubName: Full=Putative mannose-binding lectin {ECO:0000313|EMBL:ADY38659.1};	--	GO:0005576,extracellular region; GO:0005537,mannose binding; GO:0050832,defense response to fungus; GO:0031640,killing of cells of other organism; GO:0034120,positive regulation of erythrocyte aggregation	D-mannose binding lectin
Cluster-8142.25899	254.98	292.59	276.98	995.23	936.81	1004.69	10882.9	12008.8	10936.4	37798.2	29907.4	36191.5	1.60328	1.23977e-104	1.19656e-102	up	K01580 glutamate decarboxylase [EC:4.1.1.15] | (RefSeq) glutamate decarboxylase 1 (A)	PREDICTED: glutamate decarboxylase 1 [Elaeis guineensis]	DCE4_ARATH RecName: Full=Glutamate decarboxylase 4; Short=GAD 4; EC=4.1.1.15;	A0A1D1XFS7_9ARAE RecName: Full=Glutamate decarboxylase {ECO:0000256|RuleBase:RU361171}; EC=4.1.1.15 {ECO:0000256|RuleBase:RU361171}; Flags: Fragment;	Glutamate decarboxylase/sphingosine phosphate lyase	GO:0005829,cytosol; GO:0005634,nucleus; GO:0005516,calmodulin binding; GO:0004351,glutamate decarboxylase activity; GO:0030170,pyridoxal phosphate binding; GO:0006536,glutamate metabolic process	Pyridoxal-dependent decarboxylase conserved domain
Cluster-8142.27974	22.83	20.75	25.68	0.81	1.05	1.14	606.34	530.05	631.78	19.19	20.81	25.49	-4.7753	1.80756e-104	1.73889e-102	down	K00850 6-phosphofructokinase 1 [EC:2.7.1.11] | (RefSeq) ATP-dependent 6-phosphofructokinase 6-like (A)	PREDICTED: purine permease 1-like [Gossypium hirsutum]	PUP3_ARATH RecName: Full=Purine permease 3; Short=AtPUP3;	A0A1D1XDZ4_9ARAE SubName: Full=Purine permease 3 {ECO:0000313|EMBL:JAT40630.1}; Flags: Fragment;	--	GO:0016021,integral component of membrane; GO:0016020,membrane; GO:0005345,purine nucleobase transmembrane transporter activity; GO:0006863,purine nucleobase transport	Purine nucleobase transmembrane transport
Cluster-8142.26320	17.43	20.33	21.74	107.01	121.27	110.47	734	823.31	847.11	4010.39	3820.1	3926.9	2.28218	2.26394e-104	2.17089e-102	up	--	PREDICTED: cysteine desulfurase SufS-like [Phoenix dactylifera]	--	A0A2H3XPM4_PHODC SubName: Full=cysteine desulfurase SufS-like {ECO:0000313|RefSeq:XP_008786846.2};	Uncharacterized conserved protein with similarity to predicted ATPase of the PP-loop superfamily	--	Aminotransferase class-V
Cluster-8142.48639	36.47	32.02	37.02	4	5.4	5.2	739.83	624.98	696.5	72	81.76	89.15	-3.08895	2.33019e-104	2.22721e-102	down	--	uncharacterized protein LOC110627984 [Manihot esculenta]	--	A0A1D1Z9C0_9ARAE SubName: Full=Rho guanine nucleotide exchange factor 1 {ECO:0000313|EMBL:JAT63432.1}; Flags: Fragment;	--	--	PDDEXK-like family of unknown function
Cluster-8142.29302	126.4	135.46	163.2	844.86	850.81	767.9	14544.4	14982.4	17345.5	86589.5	73322.1	74524.4	2.31005	2.38062e-104	2.26809e-102	up	K05658 ATP-binding cassette, subfamily B (MDR/TAP), member 1 [EC:3.6.3.44] | (RefSeq) ABC transporter B family member 11-like isoform X1 (A)	ABC transporter B family member 11-like isoform X1 [Asparagus officinalis]	AB11B_ARATH RecName: Full=ABC transporter B family member 11; Short=ABC transporter ABCB.11; Short=AtABCB11; AltName: Full=Multidrug resistance protein 8; AltName: Full=P-glycoprotein 11;	A0A1U8B4J6_NELNU SubName: Full=ABC transporter B family member 11-like isoform X2 {ECO:0000313|RefSeq:XP_010271025.1};	Multidrug/pheromone exporter, ABC superfamily	GO:0016021,integral component of membrane; GO:0005886,plasma membrane; GO:0009506,plasmodesma; GO:0005524,ATP binding; GO:0042626,ATPase activity, coupled to transmembrane movement of substances; GO:0010329,auxin efflux transmembrane transporter activity; GO:0010540,basipetal auxin transport	ABC transporter transmembrane region
Cluster-8142.18198	7.54	8.22	7.47	35.7	39.57	38.89	267	280	245	1125	1048	1163	2.06841	5.795e-104	5.50339e-102	up	K18134 protein O-GlcNAc transferase [EC:2.4.1.255] | (RefSeq) uncharacterized LOC105781201 (A)	PREDICTED: uncharacterized protein LOC103424349 [Malus domestica]	--	A0A2H3YTP9_PHODC SubName: Full=uncharacterized protein LOC103716931 {ECO:0000313|RefSeq:XP_008803358.1};	Uncharacterized conserved protein	--	Protein of unknown function (DUF563)
Cluster-8142.44806	1.13	1.29	1.46	17.46	18.38	19.05	39.03	43	46.68	538.39	476.36	557.45	3.59683	4.452e-103	4.21447e-101	up	K00924 kinase [EC:2.7.1.-] | (RefSeq) PBL1; PBS1-like 1 (A)	hypothetical protein AMTR_s00024p00242070 [Amborella trichopoda]	RIPK_ARATH RecName: Full=Serine/threonine-protein kinase RIPK {ECO:0000305}; EC=2.7.11.1 {ECO:0000305|PubMed:21320696}; AltName: Full=ACIK1A/PBL14; AltName: Full=ACRE protein ortholog 264A {ECO:0000305}; Short=AtACRE264a {ECO:0000303|PubMed:15181213}; AltName: Full=PBS1-like protein 14 {ECO:0000303|PubMed:20413097}; AltName: Full=RPM1-induced protein kinase {ECO:0000303|PubMed:21320696};	A0A1D1XPB3_9ARAE SubName: Full=Serine/threonine-protein kinase At5g01020 {ECO:0000313|EMBL:JAT44234.1}; Flags: Fragment;	Serine/threonine protein kinase	GO:0005886,plasma membrane; GO:0005524,ATP binding; GO:0004674,protein serine/threonine kinase activity; GO:0004675,transmembrane receptor protein serine/threonine kinase activity; GO:0007166,cell surface receptor signaling pathway; GO:0042742,defense response to bacterium; GO:0006468,protein phosphorylation	Protein kinase domain
Cluster-8142.56163	7.09	6.63	8.02	53.75	58.13	45.74	413	371	432	2787	2534	2248	2.63501	8.05299e-103	7.59904e-101	up	--	PREDICTED: uncharacterized protein LOC103702080 [Phoenix dactylifera]	--	A0A1D1XF40_9ARAE SubName: Full=Protein PLANT CADMIUM RESISTANCE 8 {ECO:0000313|EMBL:JAT41013.1}; Flags: Fragment;	--	GO:0016021,integral component of membrane	PLAC8 family
Cluster-8142.27281	29.94	27.6	23.99	3.68	4.21	3.29	960	851	712	105	101	89	-3.09698	1.03793e-102	9.76309e-101	down	K03063 26S proteasome regulatory subunit T3 | (RefSeq) 26S protease regulatory subunit 6B homolog (A)	PREDICTED: root phototropism protein 3-like [Musa acuminata subsp. malaccensis]	RPT3_ARATH RecName: Full=Root phototropism protein 3; AltName: Full=BTB/POZ domain-containing protein RPT3; AltName: Full=Non-phototropic hypocotyl protein 3;	A0A1D1YGK8_9ARAE SubName: Full=BTB/POZ domain-containing protein At1g30440 {ECO:0000313|EMBL:JAT53765.1};	--	GO:0005886,plasma membrane; GO:0004871,NA; GO:0009638,phototropism; GO:0016567,protein ubiquitination	NPH3 family
Cluster-8142.27397	26.21	30.92	25.24	145.08	131.96	134	921	1045	821	4535	3467	3975	2.08977	3.33672e-102	3.1287e-100	up	--	Lipid transfer-like protein VAS [Apostasia shenzhenica]	--	A0A2I0AYV1_9ASPA SubName: Full=Lipid transfer-like protein VAS {ECO:0000313|EMBL:PKA60733.1};	--	--	Probable lipid transfer
Cluster-8142.32347	137.86	157.67	139.99	35.7	41.33	38.81	2099.43	2311.74	1980.96	482.45	469.01	499.78	-2.14581	6.80186e-102	6.3577e-100	down	--	uncharacterized protein LOC103634646 isoform X3 [Zea mays]	--	K7UWY3_MAIZE SubName: Full=Os05g0140333-like protein {ECO:0000313|EMBL:AQK89189.1};	--	--	--
Cluster-8142.40613	543.7	537.04	496.08	286.41	278.48	292.42	11857.8	11270.2	10032.5	5550.37	4533.98	5388.28	-1.10908	6.83526e-102	6.36883e-100	down	K02871 large subunit ribosomal protein L13 | (RefSeq) 50S ribosomal protein L13, chloroplastic (A)	50S ribosomal protein L13, chloroplastic [Asparagus officinalis]	RK13_ARATH RecName: Full=50S ribosomal protein L13, chloroplastic; AltName: Full=CL13; AltName: Full=Protein EMBRYO DEFECTIVE 1473; Flags: Precursor;	A0A1D1YIY5_9ARAE SubName: Full=50S ribosomal protein L13, chloroplastic {ECO:0000313|EMBL:JAT54585.1};	Mitochondrial/chloroplast ribosomal protein L13	GO:0009507,chloroplast; GO:0009941,chloroplast envelope; GO:0009570,chloroplast stroma; GO:0005840,ribosome; GO:0009579,thylakoid; GO:0003729,mRNA binding; GO:0003735,structural constituent of ribosome; GO:0009735,response to cytokinin; GO:0006412,translation	Ribosomal protein L13
Cluster-8142.25124	29.82	29.48	26.54	9.52	10.5	9.86	2212.28	2102.79	1819.91	629.15	583.37	617.01	-1.75013	7.73204e-102	7.18183e-100	down	K09571 FK506-binding protein 4/5 [EC:5.2.1.8] | (RefSeq) LOW QUALITY PROTEIN: peptidyl-prolyl cis-trans isomerase FKBP65-like (A)	protein FATTY ACID EXPORT 4, chloroplastic [Ananas comosus]	FAX4_ARATH RecName: Full=Protein FATTY ACID EXPORT 4, chloroplastic {ECO:0000303|PubMed:25646734}; Short=At-FAX4 {ECO:0000303|PubMed:25646734}; Flags: Precursor;	A0A1D1XHL8_9ARAE SubName: Full=Monocyte differentiation antigen CD14 {ECO:0000313|EMBL:JAT41877.1};	Serine/threonine protein kinase	GO:0031969,chloroplast membrane; GO:0016021,integral component of membrane	Transmembrane proteins 14C
Cluster-8142.9129	2.27	2.47	2.61	16.95	17.48	15.64	138.03	144.29	146.62	916.59	794.36	801.48	2.542	1.37282e-101	1.27114e-99	up	K01904 4-coumarate--CoA ligase [EC:6.2.1.12] | (RefSeq) 4-coumarate--CoA ligase-like 5 isoform X3 (A)	PREDICTED: 4-coumarate--CoA ligase-like 5 isoform X2 [Elaeis guineensis]	4CLL9_ARATH RecName: Full=4-coumarate--CoA ligase-like 9; EC=6.2.1.-; AltName: Full=4-coumarate--CoA ligase isoform 4; Short=At4CL4;	A0A1D1Z3F4_9ARAE SubName: Full=4-coumarate--CoA ligase-like 9 {ECO:0000313|EMBL:JAT61437.1};	Acyl-CoA synthetase	GO:0005777,peroxisome; GO:0005524,ATP binding; GO:0004321,fatty-acyl-CoA synthase activity; GO:0016874,ligase activity; GO:0009695,jasmonic acid biosynthetic process; GO:0031408,oxylipin biosynthetic process	AMP-binding enzyme
Cluster-8142.12589	1.66	1.32	1.2	102.69	90.21	78.33	16.28	12.45	10.97	891.56	657.18	650.66	5.80855	1.5051e-101	1.38929e-99	up	K04713 sphinganine C4-monooxygenase [EC:1.14.18.5] | (RefSeq) sphinganine C4-monooxygenase 2-like (A)	putative sterol desaturase [Wolffia arrhiza]	SBH2_ARATH RecName: Full=Sphinganine C4-monooxygenase 2; EC=1.14.18.5 {ECO:0000269|PubMed:11297741}; AltName: Full=Sphingoid C4-hydroxylase 2; AltName: Full=Sphingoid base hydroxylase 2;	A0A1D1Z3M8_9ARAE SubName: Full=Sphingoid base hydroxylase 2 {ECO:0000313|EMBL:JAT61481.1};	Sphingolipid hydroxylase	GO:0005783,endoplasmic reticulum; GO:0005789,endoplasmic reticulum membrane; GO:0005794,Golgi apparatus; GO:0016021,integral component of membrane; GO:0005506,iron ion binding; GO:0042284,sphingolipid delta-4 desaturase activity; GO:0009640,photomorphogenesis; GO:0046520,sphingoid biosynthetic process	Fatty acid hydroxylase superfamily
Cluster-8142.7087	3.26	3.08	2.06	31.25	32.43	29.45	111	101	65	947	826	847	3.2401	1.55619e-101	1.43199e-99	up	K00924 kinase [EC:2.7.1.-] | (RefSeq) probable receptor-like protein kinase At5g47070 (A)	PREDICTED: probable receptor-like protein kinase At5g47070 isoform X1 [Nelumbo nucifera]	PBL19_ARATH RecName: Full=Probable serine/threonine-protein kinase PBL19 {ECO:0000305}; EC=2.7.11.1 {ECO:0000305}; AltName: Full=PBS1-like protein 19 {ECO:0000303|PubMed:20413097};	A0A1D1YUV1_9ARAE SubName: Full=Putative receptor-like protein kinase At5g47070 {ECO:0000313|EMBL:JAT58448.1}; Flags: Fragment;	Serine/threonine protein kinase	GO:0005886,plasma membrane; GO:0005524,ATP binding; GO:0004675,transmembrane receptor protein serine/threonine kinase activity; GO:0007166,cell surface receptor signaling pathway; GO:0006952,defense response; GO:0006468,protein phosphorylation	Protein kinase domain
Cluster-8142.56697	0.79	1.07	1.38	19.77	22.18	20.04	29	38	47	648	611	623	4.03774	2.64053e-101	2.42226e-99	up	--	PREDICTED: uncharacterized protein LOC103709005 [Phoenix dactylifera]	--	A0A1D1Y648_9ARAE SubName: Full=Peptidyl-tRNA hydrolase {ECO:0000313|EMBL:JAT50088.1};	--	GO:0016021,integral component of membrane; GO:0016787,hydrolase activity	Late embryogenesis abundant protein
Cluster-8142.31264	1117.84	1108.96	1090.11	611.19	645.73	617.44	24253.2	23152.3	21932.4	11782.8	10458.7	11318.4	-1.05291	3.08652e-101	2.82264e-99	down	--	PREDICTED: uncharacterized protein LOC103995441, partial [Musa acuminata subsp. malaccensis]	--	A0A1D1XWJ9_9ARAE SubName: Full=Uncharacterized protein {ECO:0000313|EMBL:JAT46743.1};	--	GO:0016021,integral component of membrane	--
Cluster-8142.22743	66.93	70.55	70.37	26.98	24.3	23.32	3185.3	3228.84	3097.41	1142.97	865.34	936.52	-1.70451	3.54761e-101	3.22524e-99	down	K09835 prolycopene isomerase [EC:5.2.1.13] | (RefSeq) prolycopene isomerase, chloroplastic (A)	prolycopene isomerase, chloroplastic [Asparagus officinalis]	CRTSO_DAUCA RecName: Full=Prolycopene isomerase, chloroplastic; Short=CrtISO; EC=5.2.1.13; AltName: Full=Carotenoid isomerase; Flags: Precursor;	A0A1D1XSU7_9ARAE SubName: Full=Prolycopene isomerase, chloroplastic {ECO:0000313|EMBL:JAT45462.1};	Phytoene desaturase	GO:0031969,chloroplast membrane; GO:0046608,carotenoid isomerase activity; GO:0016491,oxidoreductase activity; GO:0016117,carotenoid biosynthetic process	Flavin containing amine oxidoreductase
Cluster-8142.29829	70.87	62.94	54.44	291.27	317.28	344.97	2270.22	1939.08	1614.54	8298.35	7596.98	9329.97	2.11276	3.54852e-101	3.22524e-99	up	K04713 sphinganine C4-monooxygenase [EC:1.14.18.5] | (RefSeq) sphinganine C4-monooxygenase 2-like (A)	PREDICTED: sphinganine C4-monooxygenase 2-like [Musa acuminata subsp. malaccensis]	SBH2_ARATH RecName: Full=Sphinganine C4-monooxygenase 2; EC=1.14.18.5 {ECO:0000269|PubMed:11297741}; AltName: Full=Sphingoid C4-hydroxylase 2; AltName: Full=Sphingoid base hydroxylase 2;	A0A1D1Z3M8_9ARAE SubName: Full=Sphingoid base hydroxylase 2 {ECO:0000313|EMBL:JAT61481.1};	Sphingolipid hydroxylase	GO:0005783,endoplasmic reticulum; GO:0005789,endoplasmic reticulum membrane; GO:0005794,Golgi apparatus; GO:0016021,integral component of membrane; GO:0005506,iron ion binding; GO:0042284,sphingolipid delta-4 desaturase activity; GO:0009640,photomorphogenesis; GO:0046520,sphingoid biosynthetic process	Fatty acid hydroxylase superfamily
Cluster-8142.29454	7772.95	8726.56	7380.64	2698.28	2332.62	2605.72	23287	25387	21105	7063	5089	6675	-1.90821	4.74632e-101	4.30072e-99	down	K01602 ribulose-bisphosphate carboxylase small chain [EC:4.1.1.39] | (RefSeq) RBCS2B; Ribulose bisphosphate carboxylase (small chain) family protein (A)	chloroplast putative ribulose-1,5-bisphosphate carboxylase/oxygenase small subunit [Wolffia australiana]	RBS1_LEMGI RecName: Full=Ribulose bisphosphate carboxylase small chain SSU1, chloroplastic; Short=RuBisCO small subunit SSU1; EC=4.1.1.39; Flags: Precursor;	F8SVU2_WOLAU RecName: Full=Ribulose bisphosphate carboxylase small chain {ECO:0000256|RuleBase:RU003627}; EC=4.1.1.39 {ECO:0000256|RuleBase:RU003627};	--	GO:0009507,chloroplast; GO:0004497,monooxygenase activity; GO:0016984,ribulose-bisphosphate carboxylase activity; GO:0009853,photorespiration; GO:0019253,reductive pentose-phosphate cycle	--
Cluster-8142.21495	201.56	195.98	190.93	102.88	107.61	102.56	4105.59	3841.53	3607.5	1861.68	1635.9	1765.2	-1.1411	6.50914e-101	5.88005e-99	down	K00432 glutathione peroxidase [EC:1.11.1.9] | (RefSeq) phospholipid hydroperoxide glutathione peroxidase 1, chloroplastic-like (A)	glutathione peroxidase [Zantedeschia aethiopica]	GPX7_ARATH RecName: Full=Putative glutathione peroxidase 7, chloroplastic; EC=1.11.1.9; Flags: Precursor;	O65156_ZANAE RecName: Full=Glutathione peroxidase {ECO:0000256|RuleBase:RU000499};	Glutathione peroxidase	GO:0009507,chloroplast; GO:0004602,glutathione peroxidase activity; GO:0080167,response to karrikin; GO:0006979,response to oxidative stress	Glutathione peroxidase
Cluster-8142.34293	49.96	49.8	46.1	6.78	5.9	7.53	597.23	573.45	513.04	71.79	52.5	76.15	-3.08467	7.1523e-101	6.44142e-99	down	--	--	--	--	--	--	Stigma-specific protein, Stig1
Cluster-8142.3818	9.54	10.45	10.06	65.38	79.06	75.86	148	156	145	900	914	995	2.64168	1.05789e-100	9.49855e-99	up	--	PREDICTED: uncharacterized protein LOC100245204 isoform X2 [Vitis vinifera]	--	A0A1D1XQ59_9ARAE SubName: Full=Uncharacterized protein {ECO:0000313|EMBL:JAT44524.1}; Flags: Fragment;	--	--	--
Cluster-8142.21803	10.63	10.14	11.63	107.73	95.73	122.91	88	81	90	789	588	863	3.09525	3.57151e-100	3.19709e-98	up	--	uncharacterized protein At4g06744-like, partial [Momordica charantia]	Y4744_ARATH RecName: Full=Uncharacterized protein At4g06744; Flags: Precursor;	A0A2H3YCB5_PHODC SubName: Full=uncharacterized protein At4g06744-like {ECO:0000313|RefSeq:XP_008796513.2};	--	GO:0005576,extracellular region	--
Cluster-8142.28887	438.47	458.02	430.1	246.52	241.92	252.33	28868.4	28991.6	26174	14450.8	11922.3	14016.1	-1.0677	7.50885e-100	6.70142e-98	down	K08908 light-harvesting complex I chlorophyll a/b binding protein 2 | (RefSeq) chlorophyll a-b binding protein, chloroplastic (A)	PREDICTED: chlorophyll a-b binding protein, chloroplastic [Nicotiana tabacum]	CB12_SOLLC RecName: Full=Chlorophyll a-b binding protein 7, chloroplastic; AltName: Full=LHCI type II CAB-7; Flags: Precursor;	A0A1S4DP86_TOBAC RecName: Full=Chlorophyll a-b binding protein, chloroplastic {ECO:0000256|RuleBase:RU363080};	--	GO:0009941,chloroplast envelope; GO:0009535,chloroplast thylakoid membrane; GO:0016021,integral component of membrane; GO:0009522,photosystem I; GO:0009523,photosystem II; GO:0010287,plastoglobule; GO:0016168,chlorophyll binding; GO:0046872,metal ion binding; GO:0031409,pigment binding; GO:0009768,photosynthesis, light harvesting in photosystem I; GO:0018298,protein-chromophore linkage; GO:000941…	Cytidine and deoxycytidylate deaminase zinc-binding region
Cluster-8142.49472	35.5	35.06	33.63	103.79	109.64	102.6	1167.41	1108.86	1023.82	3035.47	2694.79	2848.32	1.37281	8.92992e-100	7.94575e-98	up	--	PREDICTED: haloacid dehalogenase-like hydrolase domain-containing protein At3g48420 isoform X1 [Elaeis guineensis]	CBBY_ARATH RecName: Full=CBBY-like protein {ECO:0000303|PubMed:27246049}; Short=AtCbby {ECO:0000303|PubMed:27246049}; EC=3.1.3.- {ECO:0000269|PubMed:27246049}; Flags: Precursor;	A0A1D1ZA28_9ARAE SubName: Full=Protein CbbY, chromosomal {ECO:0000313|EMBL:JAT63711.1}; Flags: Fragment;	--	GO:0009507,chloroplast; GO:0009941,chloroplast envelope; GO:0009570,chloroplast stroma; GO:0016787,hydrolase activity; GO:0046872,metal ion binding; GO:0008152,metabolic process	--
Cluster-8142.4545	7.19	6.14	7	46.19	43.95	48.13	114.95	94.58	104.03	655.68	523.92	650.82	2.53306	2.00896e-98	1.7822e-96	up	--	PREDICTED: zinc finger BED domain-containing protein RICESLEEPER 2-like [Ricinus communis]	--	A0A0D2T6C3_GOSRA SubName: Full=Uncharacterized protein {ECO:0000313|EMBL:KJB39155.1};	Tam3-transposase (Ac family)	GO:0003677,DNA binding; GO:0046983,protein dimerization activity	hAT family C-terminal dimerisation region
Cluster-8142.40050	17.86	19.88	17.34	93.64	85.67	81.51	531.64	569.47	478.22	2479.2	1906.26	2049.16	2.01504	2.16214e-98	1.91236e-96	up	K14492 two-component response regulator ARR-A family | (RefSeq) two-component response regulator ARR9-like (A)	PREDICTED: two-component response regulator ARR9-like [Nelumbo nucifera]	ORR4_ORYSI RecName: Full=Two-component response regulator ORR4 {ECO:0000305}; AltName: Full=Type A response regulator 4 {ECO:0000303|PubMed:16472405}; Short=OsRR4 {ECO:0000303|PubMed:16472405};	A0A1D1Z0W1_9ARAE SubName: Full=Two-component response regulator ARR8 {ECO:0000313|EMBL:JAT60521.1};	GATA-4/5/6 transcription factors	GO:0005634,nucleus; GO:0009736,cytokinin-activated signaling pathway; GO:0000160,phosphorelay signal transduction system; GO:0006355,regulation of transcription, DNA-templated; GO:0009735,response to cytokinin; GO:0006351,transcription, DNA-templated	Response regulator receiver domain
Cluster-8142.37032	9.84	11.41	11.44	70.7	56.73	61.8	506	564	544	3235	2182	2681	2.30543	4.00844e-98	3.53482e-96	up	K14638 solute carrier family 15 (peptide/histidine transporter), member 3/4 | (RefSeq) protein NRT1/ PTR FAMILY 7.3-like (A)	PREDICTED: protein NRT1/ PTR FAMILY 7.3-like [Musa acuminata subsp. malaccensis]	PTR14_ARATH RecName: Full=Protein NRT1/ PTR FAMILY 7.3; Short=AtNPF7.3; AltName: Full=Nitrate transporter 1.5;	A0A1D1XTG5_9ARAE SubName: Full=Nitrate transporter 1.5 {ECO:0000313|EMBL:JAT45670.1}; Flags: Fragment;	H+/oligopeptide symporter	GO:0016021,integral component of membrane; GO:0005886,plasma membrane; GO:0015112,nitrate transmembrane transporter activity; GO:0015386,potassium:proton antiporter activity; GO:0015293,symporter activity; GO:1902600,proton transmembrane transport; GO:0010150,leaf senescence; GO:0015706,nitrate transport; GO:0055075,potassium ion homeostasis; GO:0010167,response to nitrate	POT family
Cluster-8142.30628	60.97	61.17	71.34	16.19	18.95	18.08	2295.87	2214.92	2485.91	542.19	533.6	574.55	-2.09068	9.87052e-98	8.67844e-96	down	K00001 alcohol dehydrogenase [EC:1.1.1.1] | (RefSeq) alcohol dehydrogenase-like 3 (A)	PREDICTED: alcohol dehydrogenase-like 3 [Elaeis guineensis]	ADHL3_ARATH RecName: Full=Alcohol dehydrogenase-like 3; EC=1.1.1.1 {ECO:0000250|UniProtKB:P06525};	A0A1D1YMY4_9ARAE SubName: Full=Alcohol dehydrogenase-like 4 {ECO:0000313|EMBL:JAT55998.1};	Alcohol dehydrogenase, class III	GO:0005737,cytoplasm; GO:0004022,alcohol dehydrogenase (NAD) activity; GO:0008270,zinc ion binding	Alcohol dehydrogenase GroES-like domain
Cluster-8142.31119	15	12.78	12.55	49.71	51.08	47.19	2073.15	1698.54	1601.58	6120.87	5288.91	5500.98	1.65208	1.26616e-97	1.10995e-95	up	K14515 EIN3-binding F-box protein | (RefSeq) EIN3-binding F-box protein 1-like (A)	ein3-binding f-box protein 1 [Quercus suber]	EBF2_ARATH RecName: Full=EIN3-binding F-box protein 2;	A0A1D1Z441_9ARAE SubName: Full=EIN3-binding F-box protein 1 {ECO:0000313|EMBL:JAT61619.1};	Leucine rich repeat proteins, some proteins contain F-box	GO:0005634,nucleus; GO:0019005,SCF ubiquitin ligase complex; GO:0009873,ethylene-activated signaling pathway; GO:0010105,negative regulation of ethylene-activated signaling pathway; GO:0016567,protein ubiquitination; GO:0009723,response to ethylene; GO:0006511,ubiquitin-dependent protein catabolic process	Leucine Rich repeat
Cluster-8142.31044	1784.18	1823.97	1683.47	1009.14	972.69	1008.03	70556.6	69365.4	61599.8	35507.3	28767.4	33647.7	-1.05152	1.58607e-97	1.38629e-95	down	K01602 ribulose-bisphosphate carboxylase small chain [EC:4.1.1.39] | (RefSeq) ribulose bisphosphate carboxylase small chain, chloroplastic (A)	RecName: Full=Ribulose bisphosphate carboxylase small chain SSU5A, chloroplastic; Short=RuBisCO small subunit SSU5A; Flags: Precursor CAA35099.1 ribulose bisphosphate carboxylase [Lemna gibba]	RBS2_LEMGI RecName: Full=Ribulose bisphosphate carboxylase small chain SSU26, chloroplastic; Short=RuBisCO small subunit SSU26; EC=4.1.1.39; Flags: Precursor;	F8SVU2_WOLAU RecName: Full=Ribulose bisphosphate carboxylase small chain {ECO:0000256|RuleBase:RU003627}; EC=4.1.1.39 {ECO:0000256|RuleBase:RU003627};	--	GO:0009507,chloroplast; GO:0004497,monooxygenase activity; GO:0016984,ribulose-bisphosphate carboxylase activity; GO:0009853,photorespiration; GO:0019253,reductive pentose-phosphate cycle	Ribulose bisphosphate carboxylase, small chain
Cluster-8142.28901	3019.85	2989.14	3203.39	1314.13	1458.14	1333.74	72428.7	68976.7	71213.1	28013.5	26117.1	27021.2	-1.39436	1.64406e-97	1.43275e-95	down	K05298 glyceraldehyde-3-phosphate dehydrogenase (NADP+) (phosphorylating) [EC:1.2.1.13] | (RefSeq) glyceraldehyde-3-phosphate dehydrogenase A, chloroplastic (A)	Glyceraldehyde-3-phosphate dehydrogenase, type I [Trema orientalis]	G3PA1_ARATH RecName: Full=Glyceraldehyde-3-phosphate dehydrogenase GAPA1, chloroplastic; EC=1.2.1.13; AltName: Full=NADP-dependent glyceraldehydephosphate dehydrogenase A subunit 1; Flags: Precursor;	W9R8N5_9ROSA RecName: Full=Glyceraldehyde-3-phosphate dehydrogenase {ECO:0000256|RuleBase:RU361160}; EC=1.2.1.- {ECO:0000256|RuleBase:RU361160};	Glyceraldehyde 3-phosphate dehydrogenase	GO:0048046,apoplast; GO:0009507,chloroplast; GO:0009941,chloroplast envelope; GO:0031969,chloroplast membrane; GO:0009570,chloroplast stroma; GO:0009535,chloroplast thylakoid membrane; GO:0016020,membrane; GO:0010319,stromule; GO:0099080,supramolecular complex; GO:0097718,disordered domain specific binding; GO:0004365,glyceraldehyde-3-phosphate dehydrogenase (NAD+) (phosphorylating) activity; GO:…	Glyceraldehyde 3-phosphate dehydrogenase, NAD binding domain
Cluster-8142.33376	23.1	22.85	22.32	7.19	6.88	6.51	882.23	839.4	788.7	244.15	196.48	209.74	-1.95858	2.86319e-97	2.48787e-95	down	K10251 17beta-estradiol 17-dehydrogenase / very-long-chain 3-oxoacyl-CoA reductase [EC:1.1.1.62 1.1.1.330] | (RefSeq) very-long-chain 3-oxoacyl-CoA reductase 1-like (A)	PREDICTED: very-long-chain 3-oxoacyl-CoA reductase 1-like [Prunus mume]	KCR1_ARATH RecName: Full=Very-long-chain 3-oxoacyl-CoA reductase 1; EC=1.1.1.330; AltName: Full=Beta-ketoacyl reductase 1; Short=AtKCR1; AltName: Full=Protein GLOSSY 8; Short=gl8At;	M5XDF7_PRUPE SubName: Full=Uncharacterized protein {ECO:0000313|EMBL:EMJ23959.1};	--	GO:0005783,endoplasmic reticulum; GO:0005789,endoplasmic reticulum membrane; GO:0016021,integral component of membrane; GO:0016020,membrane; GO:0102339,3-oxo-arachidoyl-CoA reductase activity; GO:0102340,3-oxo-behenoyl-CoA reductase activity; GO:0102342,3-oxo-cerotoyl-CoA reductase activity; GO:0102341,3-oxo-lignoceroyl-CoA reductase activity; GO:0018454,acetoacetyl-CoA reductase activity; GO:004…	short chain dehydrogenase
Cluster-8142.15184	2.4	1.66	2.19	23.62	28.55	23.24	101.12	67.51	85.63	887.07	901.29	827.61	3.36315	3.11269e-97	2.69675e-95	up	K14209 solute carrier family 36 (proton-coupled amino acid transporter) | (RefSeq) amino acid transport protein (A)	PREDICTED: GABA transporter 1 [Oryza sativa Japonica Group]	GAT1_ARATH RecName: Full=GABA transporter 1; Short=AtGAT1; AltName: Full=Bidirectional amino acid transporter 1;	A0A1D1XTE0_9ARAE SubName: Full=Lysine histidine transporter 1 {ECO:0000313|EMBL:JAT45655.1}; Flags: Fragment;	Amino acid transporters	GO:0016021,integral component of membrane; GO:0005886,plasma membrane; GO:0015171,amino acid transmembrane transporter activity; GO:0015185,gamma-aminobutyric acid transmembrane transporter activity; GO:0003333,amino acid transmembrane transport; GO:0015812,gamma-aminobutyric acid transport	Transmembrane amino acid transporter protein
Cluster-8142.20994	14.61	14.74	14.61	39.66	42.6	43.38	1099.47	1066.19	1016.06	2657.29	2399.48	2753.75	1.28855	3.36585e-97	2.90758e-95	up	K11996 adenylyltransferase and sulfurtransferase [EC:2.7.7.80 2.8.1.11] | (RefSeq) adenylyltransferase and sulfurtransferase MOCS3-2 isoform X1 (A)	adenylyltransferase and sulfurtransferase MOCS3-2 isoform X1 [Dendrobium catenatum]	MOC32_MAIZE RecName: Full=Adenylyltransferase and sulfurtransferase MOCS3-2 {ECO:0000255|HAMAP-Rule:MF_03049}; AltName: Full=Molybdenum cofactor synthesis protein 3-2 {ECO:0000255|HAMAP-Rule:MF_03049}; Includes: RecName: Full=Molybdopterin-synthase adenylyltransferase 2 {ECO:0000255|HAMAP-Rule:MF_03049}; EC=2.7.7.80 {ECO:0000255|HAMAP-Rule:MF_03049}; AltName: Full=Adenylyltransferase MOCS3-2 {ECO…	A0A1D1XV02_9ARAE SubName: Full=Adenylyltransferase and sulfurtransferase MOCS3 2 {ECO:0000313|EMBL:JAT46217.1}; Flags: Fragment;	Molybdopterin synthase sulfurylase	GO:0005829,cytosol; GO:0005524,ATP binding; GO:0046872,metal ion binding; GO:0061605,molybdopterin-synthase adenylyltransferase activity; GO:0061604,molybdopterin-synthase sulfurtransferase activity; GO:0004792,thiosulfate sulfurtransferase activity; GO:0008641,ubiquitin-like modifier activating enzyme activity; GO:0006777,Mo-molybdopterin cofactor biosynthetic process; GO:0002143,tRNA wobble pos…	PAP_fibrillin
Cluster-8142.27184	139.6	115.57	123.58	46.62	51	51.87	6084.57	4843.45	4982.56	1808.34	1662.72	1908.12	-1.56707	1.13764e-96	9.79894e-95	down	K00311 electron-transferring-flavoprotein dehydrogenase [EC:1.5.5.1] | (RefSeq) electron transfer flavoprotein-ubiquinone oxidoreductase, mitochondrial (A)	electron transfer flavoprotein-ubiquinone oxidoreductase, mitochondrial isoform X1 [Setaria italica]	ETFQO_ORYSJ RecName: Full=Electron transfer flavoprotein-ubiquinone oxidoreductase, mitochondrial; Short=ETF-QO; Short=ETF-ubiquinone oxidoreductase; EC=1.5.5.1; Flags: Precursor;	K4A694_SETIT SubName: Full=Uncharacterized protein {ECO:0000313|EMBL:KQK88365.1, ECO:0000313|EnsemblPlants:Si034398m};	Electron transfer flavoprotein ubiquinone oxidoreductase	GO:0031305,integral component of mitochondrial inner membrane; GO:0017133,mitochondrial electron transfer flavoprotein complex; GO:0051539,4 iron, 4 sulfur cluster binding; GO:0009055,electron transfer activity; GO:0004174,electron-transferring-flavoprotein dehydrogenase activity; GO:0046872,metal ion binding; GO:0043783,oxidoreductase activity, oxidizing metal ions with flavin as acceptor; GO:00…	Electron transfer flavoprotein-ubiquinone oxidoreductase, 4Fe-4S
Cluster-8142.39806	46.95	46.12	46.95	151.7	170.38	158.93	781.33	738.76	725.65	2241.09	2113.96	2236.03	1.5489	1.58503e-96	1.36129e-94	up	--	PREDICTED: universal stress protein PHOS32-like [Nelumbo nucifera]	USPAL_ARATH RecName: Full=Universal stress protein A-like protein;	A0A1U8AC90_NELNU SubName: Full=universal stress protein PHOS32-like {ECO:0000313|RefSeq:XP_010259333.1};	--	GO:0005886,plasma membrane; GO:0016208,AMP binding; GO:0006950,response to stress	Universal stress protein family
Cluster-8142.23597	29.54	33.34	36.68	157.07	150.09	152.37	373.95	406.5	432.12	1762.93	1414.25	1632.17	1.97385	2.96587e-96	2.53253e-94	up	K13448 calcium-binding protein CML | (RefSeq) calmodulin-like protein 11 (A)	calmodulin-like protein 11 [Dendrobium catenatum]	CALM_MEDSA RecName: Full=Calmodulin; Short=CaM;	A0A2I0XCD4_9ASPA SubName: Full=Calmodulin-like protein 11 {ECO:0000313|EMBL:PKU85544.1};	Calmodulin and related proteins (EF-Hand superfamily)	GO:0005509,calcium ion binding	Predicted membrane protein (DUF2127)
Cluster-8142.55978	0.63	0.51	0.82	14.88	11.24	13.56	39	30	47	817	519	706	4.11615	4.45739e-96	3.79518e-94	up	K10775 phenylalanine ammonia-lyase [EC:4.3.1.24] | (RefSeq) phenylalanine ammonia-lyase-like (A)	PREDICTED: phenylalanine ammonia-lyase-like [Musa acuminata subsp. malaccensis]	PALY_PINTA RecName: Full=Phenylalanine ammonia-lyase; EC=4.3.1.24;	A0A1U8AHS2_NELNU RecName: Full=Phenylalanine ammonia-lyase {ECO:0000256|RuleBase:RU003955}; EC=4.3.1.24 {ECO:0000256|RuleBase:RU003955};	Phenylalanine and histidine ammonia-lyase	GO:0005737,cytoplasm; GO:0045548,phenylalanine ammonia-lyase activity; GO:0009800,cinnamic acid biosynthetic process; GO:0006559,L-phenylalanine catabolic process	Aromatic amino acid lyase
Cluster-8142.46797	50.86	48.62	54.91	14.56	14.99	14.63	901	829	903	229	198	219	-2.03695	7.18434e-96	6.09949e-94	down	K00026 malate dehydrogenase [EC:1.1.1.37] | (RefSeq) malate dehydrogenase, chloroplastic (A)	malate dehydrogenase, chloroplastic [Momordica charantia]	MDHP_ARATH RecName: Full=Malate dehydrogenase, chloroplastic {ECO:0000305}; EC=1.1.1.37; AltName: Full=Chloroplastic malate dehydrogenase {ECO:0000303|PubMed:20876337}; Short=Chloroplastic MDH {ECO:0000305}; Short=cpNAD-MDH {ECO:0000303|PubMed:20876337}; AltName: Full=Plastidic NAD-dependent malate dehydrogenase {ECO:0000305}; Short=pNAD-MDH {ECO:0000305}; Flags: Precursor;	A0A1D1XY13_9ARAE SubName: Full=Malate dehydrogenase, chloroplastic {ECO:0000313|EMBL:JAT47275.1};	NAD-dependent malate dehydrogenase	GO:0048046,apoplast; GO:0009507,chloroplast; GO:0009941,chloroplast envelope; GO:0009570,chloroplast stroma; GO:0016020,membrane; GO:0005739,mitochondrion; GO:0009536,plastid; GO:0009532,plastid stroma; GO:0010319,stromule; GO:0005774,vacuolar membrane; GO:0030060,L-malate dehydrogenase activity; GO:0008746,NAD(P)+ transhydrogenase activity; GO:0005975,carbohydrate metabolic process; GO:0009793,e…	lactate/malate dehydrogenase, alpha/beta C-terminal domain
Cluster-8142.29049	14.52	15.24	12.23	94.69	105.84	90.79	185	187	145	1070	1004	979	2.56061	3.8013e-95	3.21808e-93	up	--	--	--	A0A1D1XWE1_9ARAE SubName: Full=Peptide chain release factor 1 {ECO:0000313|EMBL:JAT46715.1};	--	--	--
Cluster-8142.23254	96.05	88.56	97.92	53.33	50.12	51.84	5195.64	4605.67	4897.07	2567.79	2028.74	2365.99	-1.08896	4.90796e-95	4.1431e-93	down	K07964 heparanase [EC:3.2.1.166] | (RefSeq) heparanase-like protein 1 (A)	PREDICTED: heparanase-like protein 1 isoform X1 [Nelumbo nucifera]	HPSE1_ARATH RecName: Full=Heparanase-like protein 1; EC=3.2.-.-; Flags: Precursor;	A0A1D1Z3K1_9ARAE SubName: Full=Heparanase-like protein 1 {ECO:0000313|EMBL:JAT61446.1};	--	GO:0005618,cell wall; GO:0005576,extracellular region; GO:0005765,lysosomal membrane; GO:0009505,plant-type cell wall; GO:0004566,beta-glucuronidase activity; GO:0009826,unidimensional cell growth	Glycosyl hydrolase family 79, N-terminal domain
Cluster-8142.31322	506.12	564.63	551.7	213.72	200.58	191.6	17513.3	18791	17671.1	6578.5	5189.23	5597.01	-1.64955	5.98504e-95	5.03798e-93	down	K03844 alpha-1,2-mannosyltransferase [EC:2.4.1.131] | (RefSeq) alpha-1,2-mannosyltransferase (A)	ACT domain-containing protein DS12, chloroplastic-like [Ananas comosus]	ACR11_ARATH RecName: Full=ACT domain-containing protein ACR11 {ECO:0000305}; AltName: Full=Protein ACT DOMAIN REPEATS 11 {ECO:0000303|PubMed:21861936}; Flags: Precursor;	A0A1D1YTM7_9ARAE SubName: Full=Uncharacterized protein {ECO:0000313|EMBL:JAT57995.1};	--	GO:0009507,chloroplast; GO:0009941,chloroplast envelope; GO:0009570,chloroplast stroma; GO:0009535,chloroplast thylakoid membrane; GO:0010319,stromule; GO:0009409,response to cold; GO:0009735,response to cytokinin; GO:0009416,response to light stimulus; GO:0009744,response to sucrose	ACT domain
Cluster-8142.30004	795.23	814.5	755.34	415.84	428.45	420.44	27136	26731	23859	12622	10930	12112	-1.13107	6.44963e-95	5.41367e-93	down	K03671 thioredoxin 1 | (RefSeq) thioredoxin M-type, chloroplastic-like (A)	thioredoxin M-type [Wolffia australiana]	TRXM_SPIOL RecName: Full=Thioredoxin M-type, chloroplastic; Short=Trx-M; Contains: RecName: Full=Thioredoxin M-type Mc; Contains: RecName: Full=Thioredoxin M-type Md; Flags: Precursor;	H6UDT0_WOLAU SubName: Full=Thioredoxin M-type {ECO:0000313|EMBL:AEZ49165.1};	Thioredoxin-like protein	GO:0009507,chloroplast; GO:0015035,protein disulfide oxidoreductase activity; GO:0045454,cell redox homeostasis; GO:0006662,glycerol ether metabolic process	Thioredoxin
Cluster-8142.29273	1464.99	1521.54	1415.51	822.84	810.46	816.07	25786	25778	23130	12860	10639	12142	-1.07725	7.79309e-95	6.52286e-93	down	K08905 photosystem I subunit V | (RefSeq) photosystem I reaction center subunit V, chloroplastic (A)	photosystem I reaction center subunit V [Wolffia australiana]	PSAG_ARATH RecName: Full=Photosystem I reaction center subunit V, chloroplastic; AltName: Full=PSI-G; Flags: Precursor;	H6U7Z5_WOLAU SubName: Full=Photosystem I reaction center subunit V {ECO:0000313|EMBL:AEZ52380.1};	--	GO:0009507,chloroplast; GO:0009941,chloroplast envelope; GO:0031969,chloroplast membrane; GO:0030093,chloroplast photosystem I; GO:0009534,chloroplast thylakoid; GO:0009535,chloroplast thylakoid membrane; GO:0016021,integral component of membrane; GO:0009579,thylakoid; GO:0016168,chlorophyll binding; GO:0015979,photosynthesis; GO:0009773,photosynthetic electron transport in photosystem I; GO:0009…	Photosystem I psaG / psaK
Cluster-8142.50874	0.13	0.17	0.07	88.84	157.57	104.1	8	10	4	4812	7175	5344	9.64536	1.00145e-94	8.35854e-93	up	K01568 pyruvate decarboxylase [EC:4.1.1.1] | (RefSeq) pyruvate decarboxylase 1 (A)	PREDICTED: pyruvate decarboxylase 1 [Phoenix dactylifera]	PDC2_ORYSI RecName: Full=Pyruvate decarboxylase 2; Short=PDC; EC=4.1.1.1;	A0A2H3WY06_PHODC SubName: Full=pyruvate decarboxylase 1 {ECO:0000313|RefSeq:XP_008775408.1};	Thiamine pyrophosphate-requiring enzyme	GO:0000287,magnesium ion binding; GO:0004737,pyruvate decarboxylase activity; GO:0030976,thiamine pyrophosphate binding	Thiamine pyrophosphate enzyme, N-terminal TPP binding domain
Cluster-8142.14027	5.53	6.11	7	33.99	36.82	32.68	413.72	439.28	483.7	2264.3	2062.7	2062.95	2.24863	1.00501e-94	8.36472e-93	up	K06883 uncharacterized protein | (RefSeq) LOW QUALITY PROTEIN: uncharacterized protein LOC104799061 (A)	PREDICTED: uncharacterized protein LOC102622618 [Citrus sinensis]	CRK25_ARATH RecName: Full=Cysteine-rich receptor-like protein kinase 25; Short=Cysteine-rich RLK25; EC=2.7.11.-; Flags: Precursor;	A0A1D1YIQ7_9ARAE SubName: Full=Cysteine-rich receptor-like protein kinase 25 {ECO:0000313|EMBL:JAT54516.1}; Flags: Fragment;	--	GO:0016021,integral component of membrane; GO:0005886,plasma membrane; GO:0005524,ATP binding; GO:0004674,protein serine/threonine kinase activity; GO:0042742,defense response to bacterium; GO:0006468,protein phosphorylation	Protein kinase domain
Cluster-8142.42073	11.34	11.29	11.85	34.94	37.82	35.48	948.28	907.85	915.85	2602.16	2368.22	2502.82	1.42478	1.05521e-94	8.75791e-93	up	K00924 kinase [EC:2.7.1.-] | (RefSeq) aspartic proteinase-like protein 2 isoform X1 (A)	aluminum-activated malate transporter 9 [Carica papaya]	ALMT9_ARATH RecName: Full=Aluminum-activated malate transporter 9; Short=AtALMT9;	A0A1D1ZII4_9ARAE SubName: Full=Aluminum-activated malate transporter 9 {ECO:0000313|EMBL:JAT66772.1}; Flags: Fragment;	Predicted membrane protein	GO:0016021,integral component of membrane; GO:0009705,plant-type vacuole membrane; GO:0005253,anion channel activity; GO:0015140,malate transmembrane transporter activity; GO:0015743,malate transport	Aluminium activated malate transporter
Cluster-8142.26567	18.11	16.14	15.34	1.76	2.13	1.89	602	516	472	52	53	53	-3.33445	1.20941e-94	1.00097e-92	down	--	zinc finger protein 8-like [Manihot esculenta]	GIS_ARATH RecName: Full=Zinc finger protein GIS; AltName: Full=Protein GLABROUS INFLORESCENCE STEMS;	A0A2C9V7I9_MANES SubName: Full=Uncharacterized protein {ECO:0000313|EMBL:OAY40648.1};	--	GO:0005634,nucleus; GO:0003700,DNA-binding transcription factor activity; GO:0046872,metal ion binding; GO:0003676,nucleic acid binding; GO:0009740,gibberellic acid mediated signaling pathway; GO:0007275,multicellular organism development; GO:0006355,regulation of transcription, DNA-templated; GO:0009739,response to gibberellin; GO:0006351,transcription, DNA-templated; GO:0010091,trichome branchi…	C2H2-type zinc finger
Cluster-8142.28078	29.2	34.69	34.66	1.45	2.93	2.44	1100.32	1257.22	1208.71	48.71	82.44	77.59	-4.09162	1.40938e-94	1.16323e-92	down	--	endonuclease 2-like isoform X1 [Ananas comosus]	ENDO4_ARATH RecName: Full=Endonuclease 4; Short=AtENDO4; EC=3.1.30.1; AltName: Full=Deoxyribonuclease ENDO4; AltName: Full=Single-stranded-nucleate endonuclease ENDO4; Flags: Precursor;	A0A1D1YVZ5_9ARAE SubName: Full=Nuclease S1 {ECO:0000313|EMBL:JAT58815.1};	--	GO:0004519,endonuclease activity; GO:0046872,metal ion binding; GO:0003676,nucleic acid binding; GO:0006308,DNA catabolic process	S1/P1 Nuclease
Cluster-8142.31401	21.74	18.08	17.92	3.81	4.02	4.18	928.3	742.7	707.98	144.73	128.54	150.67	-2.48898	1.53376e-94	1.26237e-92	down	--	PREDICTED: photosynthetic NDH subunit of subcomplex B 2, chloroplastic [Musa acuminata subsp. malaccensis]	PNSB2_ARATH RecName: Full=Photosynthetic NDH subunit of subcomplex B 2, chloroplastic {ECO:0000303|PubMed:21785130}; Short=Protein PnsB2 {ECO:0000303|PubMed:21785130}; AltName: Full=NAD(P)H DEHYDROGENASE SUBUNIT 45 {ECO:0000303|PubMed:18974055}; AltName: Full=NDH-DEPENDENT CYCLIC ELECTRON FLOW 2 {ECO:0000303|PubMed:18785996}; Flags: Precursor;	A0A1D1XXB0_9ARAE SubName: Full=Putative glucose-6-phosphate 1-epimerase {ECO:0000313|EMBL:JAT47028.1};	--	GO:0009534,chloroplast thylakoid; GO:0009535,chloroplast thylakoid membrane; GO:0010598,NAD(P)H dehydrogenase complex (plastoquinone); GO:0030246,carbohydrate binding; GO:0003824,catalytic activity; GO:0005975,carbohydrate metabolic process; GO:0009773,photosynthetic electron transport in photosystem I	--
Cluster-8142.27332	635.14	731.22	699.54	244.29	224.54	215.48	9260	10265	9480	3160	2439	2657	-1.82766	2.66656e-94	2.18865e-92	down	K08902 photosystem II Psb27 protein | (RefSeq) photosystem II repair protein PSB27-H1, chloroplastic (A)	photosystem II repair protein PSB27-H1, chloroplastic [Sesamum indicum]	PB27A_ARATH RecName: Full=Photosystem II repair protein PSB27-H1, chloroplastic; Short=Psb27-H1; AltName: Full=Thylakoid lumenal protein PSB27-H1; Flags: Precursor;	A0A1D1XQD8_9ARAE SubName: Full=Thylakoid lumenal protein At1g03610, chloroplastic {ECO:0000313|EMBL:JAT44601.1};	--	GO:0009507,chloroplast; GO:0009534,chloroplast thylakoid; GO:0009543,chloroplast thylakoid lumen; GO:0009535,chloroplast thylakoid membrane; GO:0009579,thylakoid; GO:0071484,cellular response to light intensity; GO:0010207,photosystem II assembly; GO:0010206,photosystem II repair	Photosystem II Pbs27
Cluster-8142.49603	15.85	14.78	15.11	45.85	46.32	43.23	1080.93	968.93	951.93	2783.26	2364.2	2486.53	1.34023	5.49627e-94	4.49874e-92	up	K15168 mediator of RNA polymerase II transcription subunit 25 | (RefSeq) mediator of RNA polymerase II transcription subunit 25 (A)	PREDICTED: mediator of RNA polymerase II transcription subunit 25 [Phoenix dactylifera]	MED25_ARATH RecName: Full=Mediator of RNA polymerase II transcription subunit 25; Short=AtMED25; AltName: Full=Phytochrome and flowering time 1 protein; AltName: Full=Phytochrome and flowering time regulatory protein 1;	A0A2H3Y089_PHODC SubName: Full=mediator of RNA polymerase II transcription subunit 25 {ECO:0000313|RefSeq:XP_008791235.1};	--	GO:0016592,mediator complex; GO:0005634,nucleus; GO:0003677,DNA binding; GO:0003713,transcription coactivator activity; GO:0050832,defense response to fungus; GO:0009908,flower development; GO:0009867,jasmonic acid mediated signaling pathway; GO:0031349,positive regulation of defense response; GO:0009911,positive regulation of flower development; GO:0045893,positive regulation of transcription, D…	Mediator complex subunit 25 von Willebrand factor type A
Cluster-8142.30077	2795.7	3016.85	2779.92	1377.59	1386.91	1337.09	53551	55615	49410	23437	19821	21645	-1.29794	5.69934e-94	4.65211e-92	down	K02109 F-type H+-transporting ATPase subunit b | (RefSeq) ATP synthase subunit b', chloroplastic (A)	ATP synthase subunit b', chloroplastic [Sesamum indicum]	ATPX_SPIOL RecName: Full=ATP synthase subunit b', chloroplastic; AltName: Full=ATP synthase F(0) sector subunit b'; AltName: Full=ATPase subunit II; Flags: Precursor;	A0A068UYA3_COFCA SubName: Full=Uncharacterized protein {ECO:0000313|EMBL:CDP13530.1};	--	GO:0009535,chloroplast thylakoid membrane; GO:0016021,integral component of membrane; GO:0045263,proton-transporting ATP synthase complex, coupling factor F(o); GO:0005524,ATP binding; GO:0015078,proton transmembrane transporter activity; GO:0015986,ATP synthesis coupled proton transport	ATP synthase B/B' CF(0)
Cluster-8142.32330	5099.58	5843.55	5090.39	2147.92	2026.62	2063.24	118421	130562	109580	44327.8	35140.9	40474.4	-1.59307	6.71403e-94	5.4653e-92	down	K03541 photosystem II 10kDa protein | (RefSeq) photosystem II 10 kDa polypeptide, chloroplastic (A)	PREDICTED: photosystem II 10 kDa polypeptide, chloroplastic [Elaeis guineensis]	PSBR_SOLTU RecName: Full=Photosystem II 10 kDa polypeptide, chloroplastic; AltName: Full=Light-inducible tissue-specific ST-LS1 protein; Flags: Precursor;	A0A2H3YHY6_PHODC SubName: Full=photosystem II 10 kDa polypeptide, chloroplastic-like {ECO:0000313|RefSeq:XP_008799078.1};	--	GO:0009535,chloroplast thylakoid membrane; GO:0009654,photosystem II oxygen evolving complex; GO:0010270,photosystem II oxygen evolving complex assembly; GO:0009735,response to cytokinin	Photosystem II 10 kDa polypeptide PsbR
Cluster-8142.39614	1148.27	908.27	914.04	307.06	321.77	302.74	1682.93	1304.83	1310.02	388.94	336.9	383	-1.95812	1.46404e-93	1.18848e-91	down	--	--	--	--	--	--	--
Cluster-8142.32683	102.6	104.5	109.48	255.94	255.37	262.99	2061	2020	2040	4567	3828	4464	1.06008	1.83695e-93	1.48713e-91	up	K13441 cysteine protease | (RefSeq) Rcr3; cysteine protease (A)	oryzain alpha chain-like, partial [Phalaenopsis equestris]	SAG39_ORYSI RecName: Full=Senescence-specific cysteine protease SAG39 {ECO:0000305}; EC=3.4.22.- {ECO:0000305}; AltName: Full=Cysteine proteinase SAG39 {ECO:0000305}; AltName: Full=Protein SENESCENCE-ASSOCIATED GENE 39 {ECO:0000250|UniProtKB:Q7XWK5}; Flags: Precursor;	A0A1D1YX47_9ARAE SubName: Full=Fruit bromelain {ECO:0000313|EMBL:JAT59186.1}; Flags: Fragment;	Cysteine proteinase Cathepsin L	GO:0010282,senescence-associated vacuole; GO:0008234,cysteine-type peptidase activity; GO:0007568,aging; GO:0010150,leaf senescence; GO:0010623,programmed cell death involved in cell development; GO:0009737,response to abscisic acid; GO:0009723,response to ethylene; GO:0009739,response to gibberellin	Cathepsin propeptide inhibitor domain (I29)
Cluster-8142.602	2.34	2.11	2.41	21.55	20.87	17.98	103	89	98	843	686	667	2.91369	1.95995e-93	1.58238e-91	up	--	PREDICTED: uncharacterized protein LOC105046162 [Elaeis guineensis]	--	A0A1D1YNA3_9ARAE SubName: Full=Uncharacterized protein 008L {ECO:0000313|EMBL:JAT56121.1};	--	--	N-terminal C2 in EEIG1 and EHBP1 proteins
Cluster-8142.17938	121.99	110.11	93.07	22.79	21.71	25.91	1720	1495	1220	285	228	309	-2.43905	2.12667e-93	1.71232e-91	down	K11253 histone H3 | (RefSeq) histone H3-like centromeric protein CSE4 (A)	histone H3-like centromeric protein CSE4 [Vigna radiata var. radiata]	H32_MEDSA RecName: Full=Histone H3.2; AltName: Full=Histone H3.1; AltName: Full=Major histone H3;	A0A1S3TV99_VIGRR SubName: Full=histone H3-like centromeric protein CSE4 {ECO:0000313|RefSeq:XP_014497706.1};	Histones H3 and H4	GO:0000786,nucleosome; GO:0005634,nucleus; GO:0003677,DNA binding; GO:0046982,protein heterodimerization activity	Core histone H2A/H2B/H3/H4
Cluster-8142.14964	46.5	43.12	45.34	117.35	108.65	111.96	1614.38	1439.85	1456.88	3624.11	2820.05	3281.35	1.09739	4.61504e-93	3.70579e-91	up	K01609 indole-3-glycerol phosphate synthase [EC:4.1.1.48] | (RefSeq) indole-3-glycerol phosphate synthase, chloroplastic-like (A)	PREDICTED: indole-3-glycerol phosphate synthase, chloroplastic-like isoform X2 [Nelumbo nucifera]	TRPC_ARATH RecName: Full=Indole-3-glycerol phosphate synthase, chloroplastic {ECO:0000303|PubMed:7610197}; Short=IGPS {ECO:0000303|PubMed:7610197}; EC=4.1.1.48 {ECO:0000269|PubMed:7610197}; Flags: Precursor;	A0A1D1Z669_9ARAE SubName: Full=Indole-3-glycerol phosphate synthase, chloroplastic {ECO:0000313|EMBL:JAT62359.1};	Anthranilate synthase component II	GO:0009507,chloroplast; GO:0009570,chloroplast stroma; GO:0005829,cytosol; GO:0005507,copper ion binding; GO:0004425,indole-3-glycerol-phosphate synthase activity; GO:0000162,tryptophan biosynthetic process	Indole-3-glycerol phosphate synthase
Cluster-8142.50180	0.82	1.14	0.76	30.75	26.48	25.14	19.85	26.39	17.08	660.16	477.68	512.84	4.69883	4.93703e-93	3.95363e-91	up	K03539 ribonuclease P/MRP protein subunit RPP1 [EC:3.1.26.5] | (RefSeq) uncharacterized LOC105046161 (A)	PREDICTED: uncharacterized protein LOC104604799 isoform X1 [Nelumbo nucifera]	GHD7_ORYSJ RecName: Full=Transcription factor GHD7 {ECO:0000305}; AltName: Full=Protein GRAIN NUMBER PLANT HEIGHT AND HEADING DATE 7 {ECO:0000305};	A0A1U8AK29_NELNU SubName: Full=uncharacterized protein LOC104604799 isoform X1 {ECO:0000313|RefSeq:XP_010267642.1};	--	GO:0005634,nucleus; GO:0003677,DNA binding; GO:0009908,flower development; GO:0048579,negative regulation of long-day photoperiodism, flowering; GO:0006355,regulation of transcription, DNA-templated; GO:0006351,transcription, DNA-templated	CCT motif
Cluster-8142.24488	25.87	24.66	25.11	13.75	13.74	13.7	2158	1977	1935	1021	858	964	-1.10287	5.18687e-93	4.14251e-91	down	K06173 tRNA pseudouridine38-40 synthase [EC:5.4.99.12] | (RefSeq) tRNA pseudouridine synthase A-like (A)	Pseudouridine synthase I [Macleaya cordata]	LTO1_ARATH RecName: Full=Thiol-disulfide oxidoreductase LTO1 {ECO:0000303|PubMed:22209765}; EC=1.1.4.- {ECO:0000305}; AltName: Full=Protein LUMEN THIOL OXIDOREDUCTASE 1 {ECO:0000303|PubMed:22209765}; AltName: Full=Vitamin K reductase {ECO:0000303|PubMed:20626653}; Flags: Precursor;	A0A1D1YIB1_9ARAE SubName: Full=ATP-dependent zinc metalloprotease FTSH 1, chloroplastic {ECO:0000313|EMBL:JAT54364.1};	Pseudouridylate synthase	GO:0009507,chloroplast; GO:0009535,chloroplast thylakoid membrane; GO:0016021,integral component of membrane; GO:0009536,plastid; GO:0003955,NAD(P)H dehydrogenase (quinone) activity; GO:0048038,quinone binding; GO:0010207,photosystem II assembly	tRNA pseudouridine synthase
Cluster-8142.30788	23.12	20.45	22.36	8.62	8.32	9.48	1494.4	1270.35	1335.46	496	402.49	517.1	-1.54441	7.57345e-93	6.03229e-91	down	K02641 ferredoxin--NADP+ reductase [EC:1.18.1.2] | (RefSeq) ferredoxin--NADP reductase, leaf isozyme, chloroplastic-like (A)	hypothetical protein POPTR_007G057200v3 [Populus trichocarpa]	FENR1_PEA RecName: Full=Ferredoxin--NADP reductase, leaf isozyme, chloroplastic; Short=FNR; EC=1.18.1.2; Flags: Precursor;	A0A1D1XZ96_9ARAE RecName: Full=Ferredoxin--NADP reductase {ECO:0000256|RuleBase:RU004465}; EC=1.18.1.2 {ECO:0000256|RuleBase:RU004465}; Flags: Fragment;	NADP/FAD dependent oxidoreductase	GO:0009570,chloroplast stroma; GO:0009535,chloroplast thylakoid membrane; GO:0004324,ferredoxin-NADP+ reductase activity; GO:0015979,photosynthesis	Oxidoreductase NAD-binding domain
Cluster-8142.32177	139.32	140.54	130.95	68.73	66.08	70.74	2645	2568	2307	1159	936	1135	-1.22965	9.66515e-93	7.67771e-91	down	K08967 1,2-dihydroxy-3-keto-5-methylthiopentene dioxygenase [EC:1.13.11.53 1.13.11.54] | (RefSeq) 1,2-dihydroxy-3-keto-5-methylthiopentene dioxygenase 2 (A)	1,2-dihydroxy-3-keto-5-methylthiopentene dioxygenase 2 [Ananas comosus]	MTND2_ORYSI RecName: Full=1,2-dihydroxy-3-keto-5-methylthiopentene dioxygenase 2 {ECO:0000255|HAMAP-Rule:MF_03154}; EC=1.13.11.54 {ECO:0000255|HAMAP-Rule:MF_03154}; AltName: Full=Acireductone dioxygenase (Fe(2+)-requiring) 2 {ECO:0000255|HAMAP-Rule:MF_03154}; Short=ARD 2 {ECO:0000255|HAMAP-Rule:MF_03154}; Short=Fe-ARD 2 {ECO:0000255|HAMAP-Rule:MF_03154}; AltName: Full=Submergence-induced protein …	A0A1D1ZJ77_9ARAE RecName: Full=1,2-dihydroxy-3-keto-5-methylthiopentene dioxygenase {ECO:0000256|HAMAP-Rule:MF_03154}; EC=1.13.11.54 {ECO:0000256|HAMAP-Rule:MF_03154}; AltName: Full=Acireductone dioxygenase (Fe(2+)-requiring) {ECO:0000256|HAMAP-Rule:MF_03154}; Short=ARD {ECO:0000256|HAMAP-Rule:MF_03154}; Short=Fe-ARD {ECO:0000256|HAMAP-Rule:MF_03154};	Uncharacterized conserved protein, contains double-stranded beta-helix domain	GO:0005737,cytoplasm; GO:0005634,nucleus; GO:0010309,acireductone dioxygenase [iron(II)-requiring] activity; GO:0046872,metal ion binding; GO:0019509,L-methionine salvage from methylthioadenosine	ARD/ARD' family
Cluster-8142.24380	89.89	90.02	92.24	20.05	24.82	21.82	780.03	753.19	747.62	153.92	159.8	160.44	-2.27261	1.09803e-92	8.69911e-91	down	K13418 somatic embryogenesis receptor kinase 1 [EC:2.7.10.1 2.7.11.1] | (RefSeq) somatic embryogenesis receptor kinase 1-like (A)	hypothetical protein CDL15_Pgr007246 [Punica granatum]	SD18_ARATH RecName: Full=Receptor-like serine/threonine-protein kinase SD1-8; EC=2.7.11.1; AltName: Full=Arabidopsis thaliana receptor kinase 3; AltName: Full=S-domain-1 (SD1) receptor kinase 8; Short=SD1-8; Flags: Precursor;	A0A218X7K7_PUNGR SubName: Full=Uncharacterized protein {ECO:0000313|EMBL:OWM81215.1};	--	GO:0016021,integral component of membrane; GO:0005886,plasma membrane; GO:0009506,plasmodesma; GO:0005773,vacuole; GO:0005524,ATP binding; GO:0030246,carbohydrate binding; GO:0004674,protein serine/threonine kinase activity; GO:0004675,transmembrane receptor protein serine/threonine kinase activity; GO:0031625,ubiquitin protein ligase binding; GO:0006468,protein phosphorylation; GO:0048544,recogn…	PAN-like domain
Cluster-8142.34187	28.23	26.53	28.45	10.77	12.15	11.28	1711	1546	1594	581	551	577	-1.51066	1.24005e-92	9.79807e-91	down	K15405 midchain alkane hydroxylase | (RefSeq) hypothetical protein (A)	PREDICTED: alkane hydroxylase MAH1-like [Elaeis guineensis]	C96AF_ARATH RecName: Full=Alkane hydroxylase MAH1 {ECO:0000303|PubMed:17905869}; EC=1.14.-.- {ECO:0000305|PubMed:17905869}; AltName: Full=Cytochrome P450 96A15 {ECO:0000305}; AltName: Full=Protein MID-CHAIN ALKANE HYDROXYLASE 1 {ECO:0000303|PubMed:17905869};	A0A1D1YDM7_9ARAE SubName: Full=Cytochrome P450 86B1 {ECO:0000313|EMBL:JAT52755.1}; Flags: Fragment;	Cytochrome P450 CYP4/CYP19/CYP26 subfamilies	GO:0005783,endoplasmic reticulum; GO:0005789,endoplasmic reticulum membrane; GO:0016021,integral component of membrane; GO:0020037,heme binding; GO:0005506,iron ion binding; GO:0080133,midchain alkane hydroxylase activity; GO:0010025,wax biosynthetic process	Cytochrome P450
Cluster-8142.32253	1021.05	1066.84	968.16	513.48	515.61	504.31	55258	55512	48446	24736	20881	23030	-1.22178	1.55035e-92	1.22172e-90	down	K02701 photosystem I subunit PsaN | (RefSeq) photosystem I reaction center subunit N, chloroplastic (A)	PREDICTED: carboxyvinyl-carboxyphosphonate phosphorylmutase, chloroplastic [Gossypium raimondii]	CPPM_ARATH RecName: Full=Carboxyvinyl-carboxyphosphonate phosphorylmutase, chloroplastic; EC=2.7.8.23; AltName: Full=Carboxyphosphonoenolpyruvate phosphonomutase; Short=CPEP phosphonomutase; Flags: Precursor;	A0A1D1YHG9_9ARAE SubName: Full=Carboxyvinyl-carboxyphosphonate phosphorylmutase, chloroplastic {ECO:0000313|EMBL:JAT54087.1};	Isocitrate lyase	GO:0009507,chloroplast; GO:0009570,chloroplast stroma; GO:0008807,carboxyvinyl-carboxyphosphonate phosphorylmutase activity; GO:0008152,metabolic process	Photosystem I reaction centre subunit N (PSAN or PSI-N)
Cluster-8142.31137	5240.74	5005.02	4958.73	2062.92	2409.05	2326.7	62494.8	57493.6	55051.7	21804.6	21374	23482.4	-1.39463	2.20668e-92	1.73432e-90	down	K01602 ribulose-bisphosphate carboxylase small chain [EC:4.1.1.39] | (RefSeq) ribulose bisphosphate carboxylase small chain, chloroplastic-like (A)	RecName: Full=Ribulose bisphosphate carboxylase small chain SSU5A, chloroplastic; Short=RuBisCO small subunit SSU5A; Flags: Precursor CAA35099.1 ribulose bisphosphate carboxylase [Lemna gibba]	RBS5_LEMGI RecName: Full=Ribulose bisphosphate carboxylase small chain SSU5A, chloroplastic; Short=RuBisCO small subunit SSU5A; EC=4.1.1.39; Flags: Precursor;	F8SVU2_WOLAU RecName: Full=Ribulose bisphosphate carboxylase small chain {ECO:0000256|RuleBase:RU003627}; EC=4.1.1.39 {ECO:0000256|RuleBase:RU003627};	--	GO:0009507,chloroplast; GO:0004497,monooxygenase activity; GO:0016984,ribulose-bisphosphate carboxylase activity; GO:0009853,photorespiration; GO:0019253,reductive pentose-phosphate cycle	Ribulose bisphosphate carboxylase, small chain
Cluster-8142.19209	55.99	65.65	63.58	11.86	8.41	9.13	1248	1408	1314	235	140	172	-2.88219	2.227e-92	1.74566e-90	down	--	PREDICTED: uncharacterized protein LOC105034087 [Elaeis guineensis]	--	M0U5C9_MUSAM SubName: Full=Uncharacterized protein {ECO:0000313|EnsemblPlants:GSMUA_AchrUn_randomP01170_001};	--	--	--
Cluster-8142.25115	22.42	20.61	19.28	82.34	82.6	75.29	654.95	579.09	521.6	2138.74	1802.9	1857	1.71888	2.69736e-92	2.10878e-90	up	K14165 atypical dual specificity phosphatase [EC:3.1.3.16 3.1.3.48] | (RefSeq) similar to dual-specificity phosphatase laforin (A)	phosphoprotein phosphatase, putative [Ricinus communis]	DSP4_CASSA RecName: Full=Phosphoglucan phosphatase DSP4, amyloplastic {ECO:0000250|UniProtKB:Q9FEB5}; EC=3.1.3.- {ECO:0000250|UniProtKB:Q9FEB5}; AltName: Full=Dual specificity protein phosphatase 4 {ECO:0000303|PubMed:21631532}; Short=CsDSP4 {ECO:0000303|PubMed:21631532}; Flags: Precursor;	A0A1D1ZB83_9ARAE SubName: Full=Putative tyrosine phosphatase 123R {ECO:0000313|EMBL:JAT64199.1};	Dual specificity phosphatase	GO:0009501,amyloplast; GO:0005634,nucleus; GO:0019203,carbohydrate phosphatase activity; GO:0008138,protein tyrosine/serine/threonine phosphatase activity; GO:0007623,circadian rhythm; GO:0005982,starch metabolic process	Glycogen recognition site of AMP-activated protein kinase
Cluster-8142.36305	35.94	33.43	33.39	11.35	11.48	10.69	918.84	822.13	791	257.97	219.31	230.81	-1.84579	4.15148e-92	3.23706e-90	down	K01693 imidazoleglycerol-phosphate dehydratase [EC:4.2.1.19] | (RefSeq) imidazoleglycerol-phosphate dehydratase (A)	PREDICTED: imidazoleglycerol-phosphate dehydratase isoform X1 [Elaeis guineensis]	HIS7_PEA RecName: Full=Imidazoleglycerol-phosphate dehydratase; Short=IGPD; EC=4.2.1.19;	A0A1D1YMQ3_9ARAE RecName: Full=Imidazoleglycerol-phosphate dehydratase {ECO:0000256|RuleBase:RU000598}; EC=4.2.1.19 {ECO:0000256|RuleBase:RU000598}; Flags: Fragment;	Imidazoleglycerol-phosphate dehydratase	GO:0004424,imidazoleglycerol-phosphate dehydratase activity; GO:0000105,histidine biosynthetic process	Imidazoleglycerol-phosphate dehydratase
Cluster-8142.3561	4.79	8.76	5.49	558.32	658.1	531.13	70.96	124.85	75.51	7334.57	7259.89	6650.46	6.28051	1.0614e-91	8.2544e-90	up	K13449 pathogenesis-related protein 1 | (RefSeq) pathogenesis-related protein PRB1-3-like (A)	PREDICTED: pathogenesis-related protein PRB1-3-like [Elaeis guineensis]	PR1A_TOBAC RecName: Full=Pathogenesis-related protein 1A; Short=PR-1A; Flags: Precursor;	K3ZXB0_SETIT SubName: Full=Uncharacterized protein {ECO:0000313|EMBL:KQL22358.1, ECO:0000313|EnsemblPlants:Si031242m};	Defense-related protein containing SCP domain	GO:0005576,extracellular region; GO:0005773,vacuole; GO:0006952,defense response; GO:0009607,response to biotic stimulus	Cysteine-rich secretory protein family
Cluster-8142.28517	95.46	85.71	83.57	14.39	15.22	15.71	594	515	488	79	70	83	-2.79003	1.09706e-91	8.50943e-90	down	K03841 fructose-1,6-bisphosphatase I [EC:3.1.3.11] | (RefSeq) fructose-1,6-bisphosphatase, cytosolic (A)	hypothetical protein POPTR_005G191400v3 [Populus trichocarpa]	F16P2_MUSAC RecName: Full=Fructose-1,6-bisphosphatase, cytosolic; Short=FBPase; EC=3.1.3.11; AltName: Full=D-fructose-1,6-bisphosphate 1-phosphohydrolase;	A0A0E0HF28_ORYNI SubName: Full=Uncharacterized protein {ECO:0000313|EnsemblPlants:ONIVA05G18850.1};	Fructose-1,6-bisphosphatase	GO:0005737,cytoplasm; GO:0042132,fructose 1,6-bisphosphate 1-phosphatase activity; GO:0046872,metal ion binding; GO:0005975,carbohydrate metabolic process	--
Cluster-8142.39413	10.13	9	10.68	87.5	79.51	85.12	77	66	76	588	448	549	2.84292	2.11293e-91	1.63463e-89	up	--	PREDICTED: non-specific lipid transfer protein GPI-anchored 2-like [Phoenix dactylifera]	NLTL2_ARATH RecName: Full=Non-specific lipid-transfer protein-like protein At2g13820; Flags: Precursor;	A0A2H3WXD3_PHODC SubName: Full=non-specific lipid transfer protein GPI-anchored 2-like {ECO:0000313|RefSeq:XP_008775111.1};	--	GO:0046658,anchored component of plasma membrane; GO:0005576,extracellular region; GO:0005886,plasma membrane; GO:0008289,lipid binding; GO:0006869,lipid transport	Probable lipid transfer
Cluster-8142.46070	8.16	10	11.78	78.05	89.72	79.43	207	244	277	1760	1700	1702	2.81735	2.27228e-91	1.75333e-89	up	K09422 transcription factor MYB, plant | (RefSeq) transcription factor MYB26 (A)	PREDICTED: transcription factor MYB26 [Elaeis guineensis]	MYB61_ARATH RecName: Full=Transcription factor MYB61 {ECO:0000305}; AltName: Full=Myb-related protein 61 {ECO:0000305}; Short=AtMYB61 {ECO:0000303|PubMed:16005292};	A0A1D1Y2D6_9ARAE SubName: Full=Transcription factor MYB86 {ECO:0000313|EMBL:JAT48795.1};	Transcription factor, Myb superfamily	GO:0005634,nucleus; GO:0003700,DNA-binding transcription factor activity; GO:0000981,DNA-binding transcription factor activity, RNA polymerase II-specific; GO:0043565,sequence-specific DNA binding; GO:0001135,RNA polymerase II transcription regulator recruiting activity; GO:0044212,transcription regulatory region DNA binding; GO:0030154,cell differentiation; GO:0010087,phloem or xylem histogenesi…	Myb-like DNA-binding domain
Cluster-8142.16848	1.85	2.01	2.54	17.06	18.39	15.66	161.71	169.09	205.05	1326.87	1202.77	1153.82	2.77312	5.41999e-91	4.17128e-89	up	K05387 glutamate receptor, ionotropic, plant | (RefSeq) glutamate receptor 2.7-like (A)	PREDICTED: glutamate receptor 2.7-like [Elaeis guineensis]	GLR28_ARATH RecName: Full=Glutamate receptor 2.8; AltName: Full=Ligand-gated ion channel 2.8; Flags: Precursor;	A0A1D1ZCZ1_9ARAE SubName: Full=Glutamate receptor 2.8 {ECO:0000313|EMBL:JAT64715.1}; Flags: Fragment;	Glutamate-gated kainate-type ion channel receptor subunit GluR5 and related subunits	GO:0016021,integral component of membrane; GO:0005622,intracellular; GO:0005886,plasma membrane; GO:0005262,calcium channel activity; GO:0008066,glutamate receptor activity; GO:0004970,ionotropic glutamate receptor activity; GO:0006816,calcium ion transport; GO:0019722,calcium-mediated signaling; GO:0071230,cellular response to amino acid stimulus	Receptor family ligand binding region
Cluster-8142.29787	36.18	33.29	39.47	14.55	12.94	14.32	2874.95	2542.53	2897.74	1029.32	769.94	960	-1.60638	9.09942e-91	6.98487e-89	down	K01873 valyl-tRNA synthetase [EC:6.1.1.9] | (RefSeq) valine--tRNA ligase, chloroplastic/mitochondrial 2 (A)	PREDICTED: valine--tRNA ligase, chloroplastic/mitochondrial 2 isoform X1 [Eucalyptus grandis]	SYVM2_ARATH RecName: Full=Valine--tRNA ligase, chloroplastic/mitochondrial 2 {ECO:0000305}; EC=6.1.1.9 {ECO:0000305}; AltName: Full=Protein EMBRYO DEFECTIVE 2247 {ECO:0000303|PubMed:16297076}; AltName: Full=Valyl-tRNA synthetase {ECO:0000305}; Short=ValRS {ECO:0000305}; Flags: Precursor;	A0A1D1YA06_9ARAE SubName: Full=Valine--tRNA ligase {ECO:0000313|EMBL:JAT51469.1}; Flags: Fragment;	Valyl-tRNA synthetase	GO:0009507,chloroplast; GO:0009570,chloroplast stroma; GO:0005739,mitochondrion; GO:0002161,aminoacyl-tRNA editing activity; GO:0005524,ATP binding; GO:0004832,valine-tRNA ligase activity; GO:0009793,embryo development ending in seed dormancy; GO:0006438,valyl-tRNA aminoacylation	tRNA synthetases class I (I, L, M and V)
Cluster-8142.55377	0.78	0.91	0.93	13.82	10.27	9.84	99	111	109	1555.18	971.31	1047.83	3.46418	1.06683e-90	8.16797e-89	up	K15710 E3 ubiquitin-protein ligase SHPRH [EC:3.6.4.- 2.3.2.27] | (RefSeq) hypothetical protein (A)	pentatricopeptide repeat-containing protein At1g74750-like [Asparagus officinalis]	PPR49_ARATH RecName: Full=Pentatricopeptide repeat-containing protein At1g18900;	A0A1D1Y6B3_9ARAE SubName: Full=Pentatricopeptide repeat-containing protein At1g74750 {ECO:0000313|EMBL:JAT50163.1};	FOG: PPR repeat	GO:0043231,intracellular membrane-bounded organelle; GO:0004519,endonuclease activity; GO:0003723,RNA binding; GO:0009451,RNA modification	PPR repeat family
Cluster-8142.20280	58.27	56.78	52.44	3.12	3.32	5.51	551.75	518.22	463.3	26.15	23.37	44.21	-4.05355	1.64847e-90	1.25887e-88	down	K01674 carbonic anhydrase [EC:4.2.1.1] | (RefSeq) alpha carbonic anhydrase 1, chloroplastic isoform X1 (A)	PREDICTED: alpha carbonic anhydrase 1, chloroplastic isoform X2 [Musa acuminata subsp. malaccensis]	ATCA1_ARATH RecName: Full=Alpha carbonic anhydrase 1, chloroplastic; Short=AtaCA1; Short=AtalphaCA1; EC=4.2.1.1; AltName: Full=Alpha carbonate dehydratase 1; Flags: Precursor;	A0A1D1ZJB0_9ARAE SubName: Full=Bifunctional monodehydroascorbate reductase and carbonic anhydrase nectarin-3 {ECO:0000313|EMBL:JAT67008.1};	Carbonic anhydrase	GO:0009570,chloroplast stroma; GO:0005783,endoplasmic reticulum; GO:0004089,carbonate dehydratase activity; GO:0008270,zinc ion binding; GO:0006730,one-carbon metabolic process	Eukaryotic-type carbonic anhydrase
Cluster-8142.27595	12.33	11.69	12.63	44.28	47.02	51.59	387	353	367	1236	1103	1367	1.73445	1.90376e-90	1.45009e-88	up	--	PREDICTED: bZIP transcription factor 11-like [Nelumbo nucifera]	BZP44_ARATH RecName: Full=bZIP transcription factor 44 {ECO:0000305}; Short=AtbZIP44 {ECO:0000303|PubMed:11906833};	A0A1U8B3Z6_NELNU SubName: Full=bZIP transcription factor 11-like {ECO:0000313|RefSeq:XP_010275578.2};	--	GO:0005634,nucleus; GO:0003700,DNA-binding transcription factor activity; GO:0046982,protein heterodimerization activity; GO:0043565,sequence-specific DNA binding; GO:0044212,transcription regulatory region DNA binding; GO:0009845,seed germination; GO:0006351,transcription, DNA-templated	bZIP transcription factor
Cluster-8142.28185	431.24	463.63	461.95	236.05	224.22	230.71	20707.6	21406.9	20515.2	10087.8	8055.07	9348.85	-1.20132	1.96301e-90	1.49139e-88	down	K00131 glyceraldehyde-3-phosphate dehydrogenase (NADP+) [EC:1.2.1.9] | (RefSeq) NADP-dependent glyceraldehyde-3-phosphate dehydrogenase (A)	PREDICTED: NADP-dependent glyceraldehyde-3-phosphate dehydrogenase [Nelumbo nucifera]	GAPN_NICPL RecName: Full=NADP-dependent glyceraldehyde-3-phosphate dehydrogenase; EC=1.2.1.9; AltName: Full=Glyceraldehyde-3-phosphate dehydrogenase [NADP(+)]; AltName: Full=Non-phosphorylating glyceraldehyde 3-phosphate dehydrogenase; AltName: Full=Triosephosphate dehydrogenase;	A0A1D1YQR5_9ARAE SubName: Full=NADP-dependent glyceraldehyde-3-phosphate dehydrogenase {ECO:0000313|EMBL:JAT56977.1};	Aldehyde dehydrogenase	GO:0005737,cytoplasm; GO:0008886,glyceraldehyde-3-phosphate dehydrogenase (NADP+) (non-phosphorylating) activity	Aldehyde dehydrogenase family
Cluster-8142.48264	22.24	21.95	21.95	11.63	11.74	12.26	2041.01	1936.61	1860.82	950.68	806.96	949.38	-1.11845	2.26713e-90	1.71804e-88	down	K22128 piezo-type mechanosensitive ion channel component 1/2 | (RefSeq) hypothetical protein (A)	PREDICTED: uncharacterized protein LOC105057908 isoform X1 [Elaeis guineensis]	MINE1_ARATH RecName: Full=Cell division topological specificity factor homolog, chloroplastic; Short=AtMinE1; AltName: Full=Protein ACCUMULATION AND REPLICATION OF CHLOROPLASTS 12; Flags: Precursor;	A0A1D1XZZ8_9ARAE SubName: Full=Sporulation protein RMD1 {ECO:0000313|EMBL:JAT47976.1}; Flags: Fragment;	Uncharacterized conserved protein	GO:0009507,chloroplast; GO:0051117,ATPase binding; GO:0042802,identical protein binding; GO:0051301,cell division; GO:0010020,chloroplast fission; GO:0032955,regulation of division septum assembly	Plastocyanin-like domain
Cluster-8142.24171	54.89	52.01	78.33	750.3	703.73	584.78	1267	1155	1676	15390	12128	11402	3.23299	3.27166e-90	2.47294e-88	up	--	--	--	--	--	--	--
Cluster-8142.27956	34.04	40.68	36.52	177.58	167.29	159.4	580.83	668.22	578.75	2690.39	2128.75	2299.54	1.94849	3.72591e-90	2.80913e-88	up	K10839 UV excision repair protein RAD23 | (RefSeq) ubiquitin receptor RAD23b-like isoform X1 (A)	uncharacterized protein LOC105420743 [Amborella trichopoda]	--	A0A200PRS5_9MAGN SubName: Full=Uncharacterized protein {ECO:0000313|EMBL:OVA00914.1};	--	--	--
Cluster-8142.25663	16.88	17.28	23.46	202.28	190.59	155.18	754.38	742.39	969.81	8043.84	6370.84	5852.29	3.02515	4.68892e-90	3.52621e-88	up	K00688 glycogen phosphorylase [EC:2.4.1.1] | (RefSeq) alpha-1,4 glucan phosphorylase L isozyme, chloroplastic/amyloplastic (A)	PREDICTED: LOW QUALITY PROTEIN: alpha-1,4 glucan phosphorylase L isozyme, chloroplastic/amyloplastic [Phoenix dactylifera]	PHSL_IPOBA RecName: Full=Alpha-1,4 glucan phosphorylase L isozyme, chloroplastic/amyloplastic; EC=2.4.1.1; AltName: Full=Starch phosphorylase L; Flags: Precursor;	A0A1D1ZDZ4_9ARAE RecName: Full=Alpha-1,4 glucan phosphorylase {ECO:0000256|RuleBase:RU000587}; EC=2.4.1.1 {ECO:0000256|RuleBase:RU000587};	Glycogen phosphorylase	GO:0009501,amyloplast; GO:0009507,chloroplast; GO:0008184,glycogen phosphorylase activity; GO:0102250,linear malto-oligosaccharide phosphorylase activity; GO:0030170,pyridoxal phosphate binding; GO:0102499,SHG alpha-glucan phosphorylase activity; GO:0005975,carbohydrate metabolic process	Carbohydrate phosphorylase
Cluster-8142.12799	3.78	3.24	3.76	27.18	30.16	28	92.69	76.42	85.45	593.16	552.92	580.63	2.76145	6.09311e-90	4.5706e-88	up	K10712 cysteamine dioxygenase [EC:1.13.11.19] | (RefSeq) plant cysteine oxidase 2-like (A)	PREDICTED: plant cysteine oxidase 2-like isoform X2 [Phoenix dactylifera]	PCO1_ARATH RecName: Full=Plant cysteine oxidase 1 {ECO:0000303|PubMed:24599061}; EC=1.13.11.20; AltName: Full=Hypoxia-responsive unknown protein 29 {ECO:0000303|PubMed:20097791};	A0A1D1XGT4_9ARAE SubName: Full=2-aminoethanethiol dioxygenase {ECO:0000313|EMBL:JAT41603.1};	Uncharacterized conserved protein	GO:0005829,cytosol; GO:0005634,nucleus; GO:0017172,cysteine dioxygenase activity; GO:0046872,metal ion binding; GO:0009061,anaerobic respiration; GO:0070483,detection of hypoxia; GO:0018171,peptidyl-cysteine oxidation; GO:0001666,response to hypoxia	PCO_ADO
Cluster-8142.27788	43.86	40.63	41.78	14.11	14.1	14.38	843.91	752.36	745.94	241.06	202.45	233.76	-1.79917	7.5728e-90	5.66621e-88	down	--	AT-hook motif nuclear-localized protein 14-like [Manihot esculenta]	AHL2_ARATH RecName: Full=AT-hook motif nuclear-localized protein 2 {ECO:0000312|EMBL:FAA00273.1};	A0A2C9VC86_MANES SubName: Full=Uncharacterized protein {ECO:0000313|EMBL:OAY42052.1};	--	GO:0005634,nucleus; GO:0003677,DNA binding; GO:0006355,regulation of transcription, DNA-templated; GO:0006351,transcription, DNA-templated	Plants and Prokaryotes Conserved (PCC) domain
Cluster-8142.18400	47.06	48.66	47.1	112.51	116.48	116.87	2389.76	2376.08	2212.15	5085.75	4426.3	5008.57	1.0489	8.72989e-90	6.51554e-88	up	K00895 diphosphate-dependent phosphofructokinase [EC:2.7.1.90] | (RefSeq) pyrophosphate--fructose 6-phosphate 1-phosphotransferase subunit beta-like (A)	PREDICTED: pyrophosphate--fructose 6-phosphate 1-phosphotransferase subunit beta-like [Musa acuminata subsp. malaccensis]	PFPB_RICCO RecName: Full=Pyrophosphate--fructose 6-phosphate 1-phosphotransferase subunit beta {ECO:0000255|HAMAP-Rule:MF_03185}; Short=PFP {ECO:0000255|HAMAP-Rule:MF_03185}; EC=2.7.1.90 {ECO:0000255|HAMAP-Rule:MF_03185}; AltName: Full=6-phosphofructokinase, pyrophosphate dependent {ECO:0000255|HAMAP-Rule:MF_03185}; AltName: Full=PPi-PFK {ECO:0000255|HAMAP-Rule:MF_03185}; AltName: Full=Pyrophosph…	A0A1D1Y4H7_9ARAE SubName: Full=Pyrophosphate--fructose 6-phosphate 1-phosphotransferase subunit beta {ECO:0000313|EMBL:JAT49551.1}; Flags: Fragment;	Pyrophosphate-dependent phosphofructo-1-kinase	GO:0005737,cytoplasm; GO:0003872,6-phosphofructokinase activity; GO:0005524,ATP binding; GO:0047334,diphosphate-fructose-6-phosphate 1-phosphotransferase activity; GO:0046872,metal ion binding; GO:0006002,fructose 6-phosphate metabolic process	Phosphofructokinase
Cluster-8142.32846	42.09	43.69	41.96	142.43	146.03	144.21	400.85	401.13	372.87	1200.79	1032.92	1163.64	1.52337	9.52111e-90	7.0882e-88	up	--	PREDICTED: uncharacterized protein LOC103973107 isoform X1 [Musa acuminata subsp. malaccensis]	--	A0A1D1XDZ7_9ARAE SubName: Full=Actin cytoskeleton-regulatory complex protein END3 {ECO:0000313|EMBL:JAT40642.1};	--	GO:0016021,integral component of membrane	--
Cluster-8142.33420	1061.17	1057.38	957.12	505.83	530.13	531.29	15831	15188	13270	6696	5893	6703	-1.20495	1.13759e-89	8.44784e-88	down	K02909 large subunit ribosomal protein L31 | (RefSeq) 50S ribosomal protein L31, chloroplastic (A)	putative 50S ribosomal protein L31 [Wolffia arrhiza]	RK31_SPIOL RecName: Full=50S ribosomal protein L31, chloroplastic {ECO:0000303|PubMed:10874046}; AltName: Full=CL31; AltName: Full=Chloroplastic large ribosomal subunit protein bL31c {ECO:0000303|PubMed:28007896}; Flags: Precursor;	G0YKH3_WOLAR RecName: Full=50S ribosomal protein L31 {ECO:0000256|RuleBase:RU000564};	--	GO:0009507,chloroplast; GO:0005840,ribosome; GO:0019843,rRNA binding; GO:0003735,structural constituent of ribosome; GO:0006412,translation	Ribosomal protein L31
Cluster-8142.5944	11.47	12.03	11.71	57.59	68.87	64.96	225.79	227.97	213.9	1007.32	1012.01	1080.98	2.21123	1.24739e-89	9.24005e-88	up	--	hypothetical protein BVC80_9047g39 [Macleaya cordata]	--	A0A200R2Y4_9MAGN SubName: Full=Uncharacterized protein {ECO:0000313|EMBL:OVA17087.1};	--	--	--
Cluster-8142.29003	293.91	318.65	297.11	147.21	141.77	140.87	7016.06	7318.57	6574.05	3123.33	2527.32	2840.67	-1.31162	1.33515e-89	9.86545e-88	down	K18121 glyoxylate/succinic semialdehyde reductase [EC:1.1.1.79 1.1.1.-] | (RefSeq) glyoxylate/succinic semialdehyde reductase 1 (A)	PREDICTED: glyoxylate/succinic semialdehyde reductase 1 [Ipomoea nil]	GLYR1_ARATH RecName: Full=Glyoxylate/succinic semialdehyde reductase 1; Short=AtGLYR1; Short=AtGR1; Short=SSA reductase 1; EC=1.1.1.79 {ECO:0000269|Ref.7, ECO:0000269|Ref.8}; EC=1.1.1.n11 {ECO:0000269|Ref.7, ECO:0000269|Ref.8}; AltName: Full=Gamma-hydroxybutyrate dehydrogenase {ECO:0000303|PubMed:12882961}; Short=AtGHBDH;	A0A1D1YCZ5_9ARAE SubName: Full=Putative oxidoreductase GLYR1 {ECO:0000313|EMBL:JAT52508.1}; Flags: Fragment;	Predicted dehydrogenase	GO:0005829,cytosol; GO:0003858,3-hydroxybutyrate dehydrogenase activity; GO:0030267,glyoxylate reductase (NADP) activity; GO:0051287,NAD binding; GO:0004616,phosphogluconate dehydrogenase (decarboxylating) activity; GO:0006979,response to oxidative stress	NAD binding domain of 6-phosphogluconate dehydrogenase
Cluster-8142.30627	15.25	13.89	13.39	2	2.31	2.53	607.98	532.43	493.79	71.02	68.97	84.94	-2.8663	1.35378e-89	9.97822e-88	down	K00001 alcohol dehydrogenase [EC:1.1.1.1] | (RefSeq) alcohol dehydrogenase-like 3 (A)	PREDICTED: alcohol dehydrogenase-like 3 [Elaeis guineensis]	ADHL3_ARATH RecName: Full=Alcohol dehydrogenase-like 3; EC=1.1.1.1 {ECO:0000250|UniProtKB:P06525};	A0A1D1YMY4_9ARAE SubName: Full=Alcohol dehydrogenase-like 4 {ECO:0000313|EMBL:JAT55998.1};	Alcohol dehydrogenase, class III	GO:0005737,cytoplasm; GO:0004022,alcohol dehydrogenase (NAD) activity; GO:0008270,zinc ion binding	Zinc-binding dehydrogenase
Cluster-8142.33794	10.81	11.49	13.08	51.55	51.5	47.6	749	765	837	3179	2670	2781	1.86504	1.3821e-89	1.01617e-87	up	K13429 chitin elicitor receptor kinase 1 | (RefSeq) chitin elicitor receptor kinase 1-like isoform X1 (A)	PREDICTED: protein LYK5-like [Elaeis guineensis]	LYK5_ARATH RecName: Full=Protein LYK5; AltName: Full=LysM domain receptor-like kinase 5; AltName: Full=LysM-containing receptor-like kinase 5; Flags: Precursor;	A0A2H3XCC5_PHODC SubName: Full=protein LYK5-like {ECO:0000313|RefSeq:XP_008781686.1};	--	GO:0016021,integral component of membrane; GO:0005886,plasma membrane; GO:0005524,ATP binding; GO:0008061,chitin binding; GO:0042803,protein homodimerization activity; GO:0004675,transmembrane receptor protein serine/threonine kinase activity; GO:0007166,cell surface receptor signaling pathway; GO:0071323,cellular response to chitin; GO:0045087,innate immune response; GO:0006468,protein phosphory…	Domain of unknown function (DUF3385)
Cluster-8142.29835	339.43	344.36	316.09	174.64	179.94	177.57	15599.2	15217.7	13436.1	7142.48	6186.38	6887.06	-1.13716	3.81293e-89	2.79646e-87	down	--	PREDICTED: chromophore lyase CRL, chloroplastic [Theobroma cacao]	CRL_ARATH RecName: Full=Chromophore lyase CRL, chloroplastic; EC=4.-.-.-; AltName: Full=Protein CONSTITUTIVE ACTIVATOR OF AAA-ATPase 33; AltName: Full=Protein CRUMPLED LEAF;	A0A1D1XJB2_9ARAE SubName: Full=Chromophore lyase CpcT/CpeT 3 {ECO:0000313|EMBL:JAT42488.1};	--	GO:0009707,chloroplast outer membrane; GO:0016021,integral component of membrane; GO:0016829,lyase activity; GO:0007049,cell cycle; GO:0051301,cell division; GO:0098586,cellular response to virus; GO:0010020,chloroplast fission; GO:0006952,defense response; GO:0007275,multicellular organism development; GO:0043572,plastid fission; GO:0017009,protein-phycocyanobilin linkage; GO:0051302,regulation …	Rubredoxin
Cluster-8142.30808	326.85	326.33	311.48	801.7	816.96	777.22	1960	1890	1754	4239	3618	3959	1.06859	5.44638e-89	3.9846e-87	up	K09872 aquaporin PIP | (RefSeq) probable aquaporin PIP2-8 (A)	hypothetical protein CDL15_Pgr019712 [Punica granatum]	PIP1_ATRCA RecName: Full=Aquaporin PIP-type;	A0A218X7R8_PUNGR SubName: Full=Uncharacterized protein {ECO:0000313|EMBL:OWM80432.1};	Aquaporin (major intrinsic protein family)	GO:0016021,integral component of membrane; GO:0015267,channel activity	Major intrinsic protein
Cluster-8142.29414	123.35	144.16	152.13	601.77	602.59	583.95	3460	3890	3953	15009	12630	13833	1.86155	5.83894e-89	4.26127e-87	up	--	SOUL heme-binding protein [Corchorus olitorius]	HBPL1_ARATH RecName: Full=Heme-binding-like protein At3g10130, chloroplastic; Flags: Precursor;	A0A1R3JRD8_9ROSI SubName: Full=SOUL heme-binding protein {ECO:0000313|EMBL:OMO97423.1};	--	GO:0009507,chloroplast; GO:0009535,chloroplast thylakoid membrane; GO:0010287,plastoglobule	SOUL heme-binding protein
Cluster-8142.40007	14.13	16.92	13.47	86.42	75.38	77.68	482.43	555.91	425.84	2625.34	1924.65	2239.61	2.19826	9.53443e-89	6.94116e-87	up	K01176 alpha-amylase [EC:3.2.1.1] | (RefSeq) probable alpha-amylase 2 (A)	PREDICTED: probable alpha-amylase 2 isoform X1 [Elaeis guineensis]	AMY2_ARATH RecName: Full=Probable alpha-amylase 2; Short=AtAMY2; EC=3.2.1.1 {ECO:0000250|UniProtKB:P00693}; AltName: Full=1,4-alpha-D-glucan glucanohydrolase;	A0A1D1ZBR2_9ARAE RecName: Full=Alpha-amylase {ECO:0000256|PIRNR:PIRNR001028}; EC=3.2.1.1 {ECO:0000256|PIRNR:PIRNR001028}; AltName: Full=1,4-alpha-D-glucan glucanohydrolase {ECO:0000256|PIRNR:PIRNR001028};	Alpha-amylase	GO:0005829,cytosol; GO:0005576,extracellular region; GO:0004556,alpha-amylase activity; GO:0103025,alpha-amylase activity (releasing maltohexaose); GO:0005509,calcium ion binding; GO:0005975,carbohydrate metabolic process	Alpha-amylase C-terminal beta-sheet domain
Cluster-8142.10194	2.26	2.87	4.01	64.37	58.48	50.88	34.9	42.7	57.5	881.25	672.3	663.74	4.01115	2.99606e-88	2.17582e-86	up	--	PREDICTED: uncharacterized protein LOC109021714 [Juglans regia]	Y1015_ARATH RecName: Full=Uncharacterized protein At1g01500;	A0A2I4HV08_9ROSI SubName: Full=uncharacterized protein LOC109021714 {ECO:0000313|RefSeq:XP_018859957.1};	--	GO:0016021,integral component of membrane	--
Cluster-8142.27635	337.86	335.22	323.09	188.46	183.74	179.82	2846	2723	2543	1404	1148	1284	-1.08982	3.22976e-88	2.3398e-86	down	K03798 cell division protease FtsH [EC:3.4.24.-] | (RefSeq) ATP-dependent zinc metalloprotease FTSH 1, chloroplastic (A)	ATP-dependent zinc metalloprotease FTSH 1, chloroplastic [Setaria italica]	FTSH1_ORYSJ RecName: Full=ATP-dependent zinc metalloprotease FTSH 1, chloroplastic; Short=OsFTSH1; EC=3.4.24.-; Flags: Precursor;	K3XWI5_SETIT SubName: Full=Uncharacterized protein {ECO:0000313|EMBL:KQL12294.1, ECO:0000313|EnsemblPlants:Si006293m};	AAA+-type ATPase containing the peptidase M41 domain	GO:0009507,chloroplast; GO:0016021,integral component of membrane; GO:0009579,thylakoid; GO:0005524,ATP binding; GO:0004176,ATP-dependent peptidase activity; GO:0046872,metal ion binding; GO:0004222,metalloendopeptidase activity; GO:0008237,metallopeptidase activity; GO:0007049,cell cycle; GO:0051301,cell division; GO:0010205,photoinhibition; GO:0010206,photosystem II repair; GO:0006508,proteolys…	ATPase family associated with various cellular activities (AAA)
Cluster-8142.40172	33.82	39.33	47.07	227	234.5	246.43	1012.81	1132.93	1305.16	6044.55	5247.58	6230.68	2.32807	3.72051e-88	2.68875e-86	up	K05894 12-oxophytodienoic acid reductase [EC:1.3.1.42] | (RefSeq) putative 12-oxophytodienoate reductase 11 (A)	PREDICTED: putative 12-oxophytodienoate reductase 11 [Elaeis guineensis]	OPR4_ORYSJ RecName: Full=Putative 12-oxophytodienoate reductase 4; EC=1.3.1.-; AltName: Full=OPDA-reductase 4; Short=OsOPR4;	A0A1D1YS66_9ARAE SubName: Full=Putative 12-oxophytodienoate reductase 4 {ECO:0000313|EMBL:JAT57466.1};	NADH:flavin oxidoreductase/12-oxophytodienoate reductase	GO:0005622,intracellular; GO:0016629,12-oxophytodienoate reductase activity; GO:0010181,FMN binding; GO:0006952,defense response; GO:0009695,jasmonic acid biosynthetic process; GO:0031408,oxylipin biosynthetic process	NADH:flavin oxidoreductase / NADH oxidase family
Cluster-8142.3590	2.09	3.12	2.46	183.44	290.89	240.68	9	13	10	694	920	883	6.29433	1.26222e-87	9.07753e-86	up	--	--	--	--	--	--	--
Cluster-8142.40492	83.72	94.09	96.31	321.67	316.97	310.12	1163.86	1259.61	1244.93	3966.68	3281.95	3646.81	1.55771	1.29128e-87	9.26411e-86	up	--	cell number regulator 2-like [Asparagus officinalis]	PCR2_ARATH RecName: Full=Protein PLANT CADMIUM RESISTANCE 2; Short=AtPCR2;	A0A1R3L596_ASPOF SubName: Full=Uncharacterized protein {ECO:0000313|EMBL:ONK54780.1};	--	GO:0016021,integral component of membrane; GO:0005886,plasma membrane; GO:0006979,response to oxidative stress	PLAC8 family
Cluster-8142.30222	77.68	77.63	69.46	32.17	29.2	29.14	3385.76	3253.73	2800.57	1247.9	952.11	1071.85	-1.53892	1.38182e-87	9.88966e-86	down	K00801 farnesyl-diphosphate farnesyltransferase [EC:2.5.1.21] | (RefSeq) squalene synthase-like (A)	hypothetical protein TanjilG_05362 [Lupinus angustifolius]	FDFT_NICBE RecName: Full=Squalene synthase; Short=SQS; Short=SS; EC=2.5.1.21; AltName: Full=FPP:FPP farnesyltransferase; AltName: Full=Farnesyl-diphosphate farnesyltransferase;	A0A1D1Z5K1_9ARAE SubName: Full=Squalene synthase {ECO:0000313|EMBL:JAT62144.1}; Flags: Fragment;	Squalene synthetase	GO:0005789,endoplasmic reticulum membrane; GO:0016021,integral component of membrane; GO:0004310,farnesyl-diphosphate farnesyltransferase activity; GO:0016491,oxidoreductase activity; GO:0051996,squalene synthase activity; GO:0006696,ergosterol biosynthetic process; GO:0008299,isoprenoid biosynthetic process	Squalene/phytoene synthase
Cluster-8142.34833	41.6	34.41	39.58	9.66	7.82	8.56	892.07	710.07	786.98	184.06	125.1	155	-2.37579	1.41531e-87	1.01049e-85	down	--	--	--	--	--	--	--
Cluster-8142.14576	12.9	10.75	15.02	68.26	75.02	79.24	395	316.76	425.97	1858.76	1716.98	2048.85	2.29743	3.3623e-87	2.39483e-85	up	K18857 alcohol dehydrogenase class-P [EC:1.1.1.1] | (RefSeq) alcohol dehydrogenase 1-like (A)	alcohol dehydrogenase 1-like [Prunus avium]	ADH2_SOLTU RecName: Full=Alcohol dehydrogenase 2; EC=1.1.1.1 {ECO:0000250|UniProtKB:P06525};	F6K5V5_9ROSA SubName: Full=Alcohol dehydrogenase {ECO:0000313|EMBL:AEF30408.2};	Alcohol dehydrogenase, class III	GO:0005737,cytoplasm; GO:0004022,alcohol dehydrogenase (NAD) activity; GO:0008270,zinc ion binding	Alcohol dehydrogenase GroES-like domain
Cluster-8142.53907	1.03	1.35	1.6	22.71	21.39	21.53	25.64	32.14	36.91	501.34	396.76	451.66	3.81584	7.41119e-87	5.25344e-85	up	K08726 soluble epoxide hydrolase / lipid-phosphate phosphatase [EC:3.3.2.10 3.1.3.76] | (RefSeq) uncharacterized protein LOC105643456 (A)	PREDICTED: uncharacterized protein LOC105037268 [Elaeis guineensis]	PHYLO_ARATH RecName: Full=Protein PHYLLO, chloroplastic; Includes: RecName: Full=Inactive isochorismate synthase; AltName: Full=MENF; Includes: RecName: Full=2-succinyl-5-enolpyruvyl-6-hydroxy-3-cyclohexene-1-carboxylate synthase; EC=2.2.1.9; AltName: Full=MEND; Includes: RecName: Full=o-succinylbenzoate synthase; EC=4.2.1.113; AltName: Full=MENC; Includes: RecName: Full=2-succinyl-6-hydroxy-2,4-…	A0A2H3XWS7_PHODC SubName: Full=bifunctional epoxide hydrolase 2-like {ECO:0000313|RefSeq:XP_008789846.1};	Soluble epoxide hydrolase	GO:0031969,chloroplast membrane; GO:0016021,integral component of membrane; GO:0070204,2-succinyl-5-enolpyruvyl-6-hydroxy-3-cyclohexene-1-carboxylic-acid synthase activity; GO:0070205,2-succinyl-6-hydroxy-2,4-cyclohexadiene-1-carboxylate synthase activity; GO:0046872,metal ion binding; GO:0030976,thiamine pyrophosphate binding; GO:0009063,cellular amino acid catabolic process; GO:0009234,menaquin…	alpha/beta hydrolase fold
Cluster-8142.8254	6.49	6.69	7.69	31.03	29.91	31.25	218	216	239	927	751	886	1.91744	1.00707e-86	7.12161e-85	up	K01904 4-coumarate--CoA ligase [EC:6.2.1.12] | (RefSeq) 4-coumarate--CoA ligase 2-like (A)	4-coumarate-CoA ligase [Cinnamomum osmophloeum]	4CL2_TOBAC RecName: Full=4-coumarate--CoA ligase 2; Short=4CL 2; EC=6.2.1.12; AltName: Full=4-coumaroyl-CoA synthase 2;	I6PD12_9MAGN SubName: Full=4-coumarate-CoA ligase {ECO:0000313|EMBL:AFG26323.1};	Acyl-CoA synthetase	GO:0016207,4-coumarate-CoA ligase activity; GO:0005524,ATP binding; GO:0009698,phenylpropanoid metabolic process	AMP-binding enzyme
Cluster-8142.2829	0.67	0.52	0.59	13.68	9.43	12.78	44.49	33.4	36.22	812.5	470.75	719.21	4.12413	1.29675e-86	9.14825e-85	up	K12309 beta-galactosidase [EC:3.2.1.23] | (RefSeq) hypothetical protein (A)	PREDICTED: beta-galactosidase 7-like [Phoenix dactylifera]	BGA16_ARATH RecName: Full=Beta-galactosidase 16; Short=Lactase 16; EC=3.2.1.23; Flags: Precursor;	A0A1D1YN60_9ARAE RecName: Full=Beta-galactosidase {ECO:0000256|RuleBase:RU000675}; EC=3.2.1.23 {ECO:0000256|RuleBase:RU000675};	Beta-galactosidase	GO:0048046,apoplast; GO:0005618,cell wall; GO:0005773,vacuole; GO:0004565,beta-galactosidase activity; GO:0030246,carbohydrate binding; GO:0005975,carbohydrate metabolic process	Zinc-finger
Cluster-8142.35930	202.82	176.22	182.33	78.91	78.99	88.9	2389.93	2000.32	2000.5	824.12	692.51	886.69	-1.41841	1.47496e-86	1.03808e-84	down	K23490 cytochrome b5 | (RefSeq) cytochrome b5-like (A)	PREDICTED: cytochrome b5 [Elaeis guineensis]	CYB5_TOBAC RecName: Full=Cytochrome b5;	A0A1D1ZB16_9ARAE SubName: Full=Cytochrome b5 {ECO:0000313|EMBL:JAT64032.1}; Flags: Fragment;	Cytochrome b5	GO:0005789,endoplasmic reticulum membrane; GO:0016021,integral component of membrane; GO:0031090,organelle membrane; GO:0020037,heme binding; GO:0046872,metal ion binding; GO:0055114,oxidation-reduction process	Cytochrome b5-like Heme/Steroid binding domain
Cluster-8142.22606	55.49	54.39	61.85	24.87	22.08	22.4	5657.97	5330.7	5825.8	2258.03	1686.28	1926.04	-1.53328	1.91504e-86	1.34461e-84	down	K16290 xylem cysteine proteinase [EC:3.4.22.-] | (RefSeq) cysteine protease XCP2 (A)	cysteine protease a [Symplocarpus renifolius]	RDL2_ARATH RecName: Full=Probable cysteine protease RDL2 {ECO:0000305}; EC=3.4.22.- {ECO:0000305}; AltName: Full=Probable cysteine proteinase At3g19400 {ECO:0000305}; AltName: Full=RD21A-like protease 2 {ECO:0000305}; Flags: Precursor;	A0A1D1Y564_9ARAE SubName: Full=Putative cysteine proteinase At3g19400 {ECO:0000313|EMBL:JAT49800.1}; Flags: Fragment;	Cysteine proteinase Cathepsin L	GO:0005829,cytosol; GO:0005615,extracellular space; GO:0005764,lysosome; GO:0004197,cysteine-type endopeptidase activity; GO:0051603,proteolysis involved in cellular protein catabolic process	Papain family cysteine protease
Cluster-8142.26374	132.03	137.7	143.03	72.48	70.64	73.27	4266.58	4280.11	4279.21	2083.13	1706.46	1999.13	-1.16036	1.98917e-86	1.39336e-84	down	K09753 cinnamoyl-CoA reductase [EC:1.2.1.44] | (RefSeq) cinnamoyl-CoA reductase 1-like (A)	PREDICTED: cinnamoyl-CoA reductase-like SNL6 isoform X2 [Elaeis guineensis]	CCR1_ARATH RecName: Full=Cinnamoyl-CoA reductase 1; Short=AtCCR1; EC=1.2.1.44; AltName: Full=Protein IRREGULAR XYLEM 4;	A0A1D1XN36_9ARAE SubName: Full=Dihydroflavonol-4-reductase {ECO:0000313|EMBL:JAT43781.1};	Flavonol reductase/cinnamoyl-CoA reductase	GO:0005829,cytosol; GO:0016621,cinnamoyl-CoA reductase activity; GO:0050662,coenzyme binding; GO:0007623,circadian rhythm; GO:0009809,lignin biosynthetic process; GO:0009409,response to cold	3-beta hydroxysteroid dehydrogenase/isomerase family
Cluster-8142.22955	48.98	50.97	54.41	20.47	19.28	19.7	1436.27	1437.66	1477.68	533.66	422.37	487.78	-1.6048	3.83406e-86	2.67932e-84	down	--	PREDICTED: uncharacterized protein LOC103716958 isoform X2 [Phoenix dactylifera]	--	A0A1D1Z7N4_9ARAE SubName: Full=Nucleoporin nup211 {ECO:0000313|EMBL:JAT62918.1};	--	--	Protein of unknown function (DUF1350)
Cluster-8142.30726	219.91	223.2	206.79	118.08	109.76	121.72	8361.28	8161.14	7275.68	3994.22	3120.7	3906.42	-1.12291	5.84618e-86	4.07582e-84	down	K13199 plasminogen activator inhibitor 1 RNA-binding protein | (RefSeq) RGG repeats nuclear RNA binding protein A (A)	PREDICTED: RGG repeats nuclear RNA binding protein A [Elaeis guineensis]	RGGA_ARATH RecName: Full=RGG repeats nuclear RNA binding protein A {ECO:0000303|PubMed:11905967}; Short=AtRGGA {ECO:0000303|PubMed:25783413};	A0A1D1Z1E0_9ARAE SubName: Full=Plasminogen activator inhibitor 1 RNA-binding protein {ECO:0000313|EMBL:JAT60672.1}; Flags: Fragment;	Predicted RNA-binding protein	GO:0005737,cytoplasm; GO:0005634,nucleus; GO:0048471,perinuclear region of cytoplasm; GO:0003729,mRNA binding; GO:0009738,abscisic acid-activated signaling pathway; GO:0071470,cellular response to osmotic stress; GO:0071472,cellular response to salt stress; GO:0009787,regulation of abscisic acid-activated signaling pathway; GO:0009737,response to abscisic acid; GO:0006970,response to osmotic stre…	Hyaluronan / mRNA binding family
Cluster-8142.13792	62.34	60.26	68.17	281.72	290.73	241.86	3264.36	3033.95	3300.93	13131.7	11392.5	10687.6	1.86944	1.40541e-85	9.77517e-84	up	K08472 mlo protein | (RefSeq) MLO-like protein 6 (A)	MLO-like protein 6 [Herrania umbratica]	MLO6_ARATH RecName: Full=MLO-like protein 6; Short=AtMlo6;	A0A1D1XXQ0_9ARAE RecName: Full=MLO-like protein {ECO:0000256|RuleBase:RU280816}; Flags: Fragment;	--	GO:0016021,integral component of membrane; GO:0005886,plasma membrane; GO:0005516,calmodulin binding; GO:0009817,defense response to fungus, incompatible interaction	Mlo family
Cluster-8142.19643	1.16	1.07	0.85	12.34	12.11	13.81	50.36	44.38	34.09	474.92	391.58	504.06	3.4117	5.2693e-85	3.65642e-83	up	--	--	--	--	--	--	--
Cluster-8142.57545	0.46	0.48	1.16	94.65	129.18	77.38	6	6	14	1091	1250	851	6.94872	6.40643e-85	4.4351e-83	up	K20769 fatty acid omega-hydroxylase [EC:1.14.-.-] | (RefSeq) cytochrome P450 94A2-like (A)	glu s.griseus protease inhibitor [Quercus suber]	BGIA_MOMCH RecName: Full=Glu S.griseus protease inhibitor; AltName: Full=BGIA;	A0A1R3KDR9_COCAP SubName: Full=Proteinase inhibitor I13, potato inhibitor I {ECO:0000313|EMBL:OMP05225.1};	--	GO:0004867,serine-type endopeptidase inhibitor activity; GO:0009611,response to wounding	--
Cluster-8142.29077	939.79	878.72	844.81	459.53	496.3	479.78	21717.4	19537.9	18098.1	9437.35	8563.58	9366.11	-1.12015	7.683e-85	5.30646e-83	down	K01092 myo-inositol-1(or 4)-monophosphatase [EC:3.1.3.25] | (RefSeq) phosphatase IMPL1, chloroplastic-like isoform X1 (A)	unknown [Populus trichocarpa]	CUT1B_ARATH RecName: Full=Protein CURVATURE THYLAKOID 1B, chloroplastic; AltName: Full=Photosystem I protein P; AltName: Full=Thylakoid membrane phosphoprotein 14 kDa; Flags: Precursor;	A0A1D1Z1Z5_9ARAE SubName: Full=Thylakoid membrane phosphoprotein, chloroplastic {ECO:0000313|EMBL:JAT60894.1}; Flags: Fragment;	--	GO:0009507,chloroplast; GO:0009941,chloroplast envelope; GO:0030093,chloroplast photosystem I; GO:0009534,chloroplast thylakoid; GO:0009535,chloroplast thylakoid membrane; GO:0016021,integral component of membrane; GO:0009295,nucleoid; GO:0009508,plastid chromosome; GO:0009579,thylakoid; GO:0003677,DNA binding; GO:0019904,protein domain specific binding; GO:0009773,photosynthetic electron transpo…	CAAD domains of cyanobacterial aminoacyl-tRNA synthetase
Cluster-8142.17988	128.94	137.61	128.71	54.67	55.1	49.18	4982.55	5113.69	4602.34	1879.73	1592.3	1604.19	-1.54176	7.85492e-85	5.41259e-83	down	K22683 aspartyl protease family protein [EC:3.4.23.-] | (RefSeq) aspartyl protease family protein 2-like (A)	unknown protein isoform 2, partial [Lemna minor]	ASPA_ARATH RecName: Full=Aspartyl protease family protein At5g10770; EC=3.4.23.- {ECO:0000305}; Flags: Precursor;	A5A0S8_LEMMI SubName: Full=Uncharacterized protein {ECO:0000313|EMBL:ABP93697.1}; Flags: Fragment;	Aspartyl protease	GO:0031225,anchored component of membrane; GO:0005886,plasma membrane; GO:0004190,aspartic-type endopeptidase activity; GO:0030163,protein catabolic process; GO:0006508,proteolysis	Xylanase inhibitor N-terminal
Cluster-8142.54715	0.26	0.69	0.47	25.47	26.3	26.58	6	15	10	514	446	510	5.55794	2.26698e-84	1.55849e-82	up	--	unnamed protein product [Coffea canephora]	--	A0A068UZF9_COFCA SubName: Full=Uncharacterized protein {ECO:0000313|EMBL:CDP13930.1};	--	--	Protein of unknown function (DUF688)
Cluster-8142.28988	8654.09	8402.33	7644.69	4107.67	4384.77	4443.16	219049	204608	179310	92423	82899	94990	-1.162	2.34793e-84	1.61039e-82	down	K02639 ferredoxin | (RefSeq) ferredoxin (A)	2Fe-2S ferredoxin-type domain [Macleaya cordata]	FER2_ARATH RecName: Full=Ferredoxin-2, chloroplastic; Short=AtFd2; Flags: Precursor;	A0A200QV92_9MAGN RecName: Full=Ferredoxin {ECO:0000256|RuleBase:RU364001};	--	GO:0009507,chloroplast; GO:0051537,2 iron, 2 sulfur cluster binding; GO:0009055,electron transfer activity; GO:0046872,metal ion binding; GO:0009643,photosynthetic acclimation; GO:0009767,photosynthetic electron transport chain	2Fe-2S iron-sulfur cluster binding domain
Cluster-8142.31849	228.5	230.95	231.73	136.38	135.8	130.63	7693.81	7479.36	7223.08	4084.64	3418.25	3713.34	-1.0068	2.44504e-84	1.67313e-82	down	K05275 pyridoxine 4-dehydrogenase [EC:1.1.1.65] | (RefSeq) Aldo/keto reductase (A)	Aldo_ket_red domain-containing protein [Cephalotus follicularis]	RSP5_CHLRE RecName: Full=Flagellar radial spoke protein 5 {ECO:0000303|PubMed:16507594}; EC=1.-.-.- {ECO:0000305};	A0A1D1YVG8_9ARAE SubName: Full=Putative oxidoreductase At1g06690, chloroplastic {ECO:0000313|EMBL:JAT58606.1}; Flags: Fragment;	Voltage-gated shaker-like K+ channel, subunit beta/KCNAB	GO:0042995,cell projection; GO:0005737,cytoplasm; GO:0005856,cytoskeleton; GO:0016491,oxidoreductase activity	Aldo/keto reductase family
Cluster-8142.16979	3.53	2.12	2.97	104.33	104.95	128.86	19	11	15	494	416	589	5.04715	5.64201e-84	3.8519e-82	up	--	--	--	--	--	--	--
Cluster-8142.22138	75.57	75.24	63.17	19.76	19.6	19.08	1138	1091	884	264	220	243	-2.105	1.34956e-83	9.1925e-82	down	--	--	--	A0A1D1XWQ4_9ARAE SubName: Full=Uncharacterized protein {ECO:0000313|EMBL:JAT46793.1}; Flags: Fragment;	--	--	--
Cluster-8142.28991	29.19	24.08	24.54	9.17	8.75	9.91	2072.48	1643.57	1610.51	579.73	465.35	593.55	-1.7077	1.59936e-83	1.08691e-81	down	--	--	--	--	--	--	--
Cluster-8142.28873	389.04	415.41	398.79	145.03	124.09	115.58	19450.2	19969.3	18437.7	6453.71	4641.81	4876.37	-1.87161	2.48942e-83	1.68791e-81	down	K05298 glyceraldehyde-3-phosphate dehydrogenase (NADP+) (phosphorylating) [EC:1.2.1.13] | (RefSeq) glyceraldehyde-3-phosphate dehydrogenase A, chloroplastic-like (A)	glyceraldehyde-3-phosphate dehydrogenase A, chloroplastic-like [Cucurbita pepo subsp. pepo]	G3PA1_ARATH RecName: Full=Glyceraldehyde-3-phosphate dehydrogenase GAPA1, chloroplastic; EC=1.2.1.13; AltName: Full=NADP-dependent glyceraldehydephosphate dehydrogenase A subunit 1; Flags: Precursor;	A0A087GUN8_ARAAL RecName: Full=Glyceraldehyde-3-phosphate dehydrogenase {ECO:0000256|RuleBase:RU361160}; EC=1.2.1.- {ECO:0000256|RuleBase:RU361160};	Glyceraldehyde 3-phosphate dehydrogenase	GO:0048046,apoplast; GO:0009507,chloroplast; GO:0009941,chloroplast envelope; GO:0031969,chloroplast membrane; GO:0009570,chloroplast stroma; GO:0009535,chloroplast thylakoid membrane; GO:0016020,membrane; GO:0010319,stromule; GO:0099080,supramolecular complex; GO:0097718,disordered domain specific binding; GO:0004365,glyceraldehyde-3-phosphate dehydrogenase (NAD+) (phosphorylating) activity; GO:…	Glyceraldehyde 3-phosphate dehydrogenase, C-terminal domain
Cluster-8142.27914	106.43	113.7	102.9	49.88	47.83	54.35	13764.1	14133.7	12291	5745.93	4632.88	5928.43	-1.3143	2.63942e-83	1.78552e-81	down	K14006 protein transport protein SEC23 | (RefSeq) protein transport protein sec23-1 (A)	zinc finger protein [Macleaya cordata]	PSBW_ORYSJ RecName: Full=Photosystem II reaction center W protein, chloroplastic; AltName: Full=PSII 6.1 kDa protein; Flags: Precursor;	A0A1D1Y1A2_9ARAE SubName: Full=Protein transport protein sec23 {ECO:0000313|EMBL:JAT48401.1};	Vesicle coat complex COPII, subunit SEC23	GO:0009535,chloroplast thylakoid membrane; GO:0016021,integral component of membrane; GO:0009523,photosystem II; GO:0015979,photosynthesis; GO:0042549,photosystem II stabilization	Photosystem II reaction centre W protein (PsbW)
Cluster-8142.11213	1.62	1.76	1.83	16.21	16.88	14.79	66	69	69	587	514	508	2.9729	3.29298e-83	2.22258e-81	up	K13415 protein brassinosteroid insensitive 1 [EC:2.7.10.1 2.7.11.1] | (RefSeq) BRI1; systemin receptor SR160 (A)	PREDICTED: probable LRR receptor-like serine/threonine-protein kinase At1g74360 [Fragaria vesca subsp. vesca]	Y1743_ARATH RecName: Full=Probable LRR receptor-like serine/threonine-protein kinase At1g74360; EC=2.7.11.1; Flags: Precursor;	A0A1U8Q5V1_NELNU SubName: Full=probable LRR receptor-like serine/threonine-protein kinase At1g74360 {ECO:0000313|RefSeq:XP_019053426.1};	--	GO:0016021,integral component of membrane; GO:0031966,mitochondrial membrane; GO:0005739,mitochondrion; GO:0005886,plasma membrane; GO:0005524,ATP binding; GO:0004674,protein serine/threonine kinase activity; GO:0002215,defense response to nematode	Protein kinase domain
Cluster-8142.27730	247.39	254.09	246.3	624.6	610.73	589.94	6227	6153	5745	13975	11482	12542	1.05847	3.77819e-83	2.54427e-81	up	K12135 zinc finger protein CONSTANS | (RefSeq) zinc finger protein CONSTANS-LIKE 2-like (A)	CONSTANS-like 2 protein [Cymbidium ensifolium]	COL3_ARATH RecName: Full=Zinc finger protein CONSTANS-LIKE 3;	A0A1D5TG75_WHEAT SubName: Full=Uncharacterized protein {ECO:0000313|EnsemblPlants:TRIAE_CS42_2AL_TGACv1_096199_AA0317750.2};	GATA-4/5/6 transcription factors	GO:0005634,nucleus; GO:0003700,DNA-binding transcription factor activity; GO:0043565,sequence-specific DNA binding; GO:0008270,zinc ion binding; GO:0010161,red light signaling pathway; GO:0009909,regulation of flower development; GO:0010099,regulation of photomorphogenesis	CCT motif
Cluster-8142.40914	32.41	32.21	30.34	2.96	4.46	5.23	1275.99	1219.59	1105.38	103.71	131.44	173.9	-3.14062	3.83024e-83	2.57347e-81	down	K20623 typhasterol/6-deoxotyphasterol 2alpha-hydroxylase | (RefSeq) cytochrome P450 71A1-like (A)	PREDICTED: cytochrome P450 71A1-like [Nelumbo nucifera]	F3PH_ARATH RecName: Full=Flavonoid 3'-monooxygenase; EC=1.14.13.21; AltName: Full=Cytochrome P450 75B1; AltName: Full=Flavonoid 3'-hydroxylase; Short=AtF3'H; AltName: Full=Protein TRANSPARENT TESTA 7;	A0A1D1YD83_9ARAE SubName: Full=Flavonoid 3'-monooxygenase {ECO:0000313|EMBL:JAT52599.1};	Cytochrome P450 CYP2 subfamily	GO:0005789,endoplasmic reticulum membrane; GO:0016021,integral component of membrane; GO:0016020,membrane; GO:0016711,flavonoid 3'-monooxygenase activity; GO:0020037,heme binding; GO:0005506,iron ion binding; GO:0009813,flavonoid biosynthetic process; GO:0009733,response to auxin; GO:0044550,secondary metabolite biosynthetic process	Cytochrome P450
Cluster-8142.6616	8.82	11.33	9.45	110.67	103.49	87	84	104	84	933	732	702	3.11065	4.22366e-83	2.83138e-81	up	--	--	--	--	--	--	--
Cluster-8142.53892	3.85	5.32	5.05	59.64	47.51	55.56	54	72	66	743	497	660	3.28463	4.50266e-83	3.0116e-81	up	--	trypsin/chymotrypsin inhibitor [Alocasia macrorrhizos]	ITC_ALOMA RecName: Full=Trypsin/chymotrypsin inhibitor;	Q96230_ALOMA SubName: Full=Trypsin/chymotrypsin inhibitor {ECO:0000313|EMBL:CAA56115.1};	--	GO:0004867,serine-type endopeptidase inhibitor activity	Trypsin and protease inhibitor
Cluster-8142.25551	136.41	143.68	145.97	69.67	71.71	74.54	3290.85	3335	3264.05	1494.02	1292.06	1519.01	-1.21085	7.28789e-83	4.86352e-81	down	K13264 isoflavone 7-O-glucoside-6''-O-malonyltransferase [EC:2.3.1.115] | (RefSeq) BAHD acyltransferase At3g29680-like (A)	PREDICTED: anthocyanin 5-aromatic acyltransferase-like [Elaeis guineensis]	ANTA_GENTR RecName: Full=Anthocyanin 5-aromatic acyltransferase; Short=5AT; EC=2.3.1.153;	A0A2H3ZGN9_PHODC SubName: Full=phenolic glucoside malonyltransferase 2-like {ECO:0000313|RefSeq:XP_008813246.1};	--	GO:0005737,cytoplasm; GO:0047183,anthocyanin 5-aromatic acyltransferase activity; GO:0102815,caffeoyl-CoA:delphinidin-3,5-diglucoside 5-O-glucoside-6-O-hydroxycinnamoyltransferase activity; GO:0102777,caffeoyl-CoA:pelargonidin-3,5-diglucoside 5-O-glucoside-6-O-hydroxycinnamoyltransferase activity	Transferase family
Cluster-8142.33004	29.21	28.67	31.78	11.81	11.55	10.81	1376	1299	1385	495	407	430	-1.6183	1.51683e-82	1.00997e-80	down	K13692 UDP-glucose:(indol-3-yl)acetate beta-D-glucosyltransferase [EC:2.4.1.121] | (RefSeq) UDP-glycosyltransferase 75B1 (A)	PREDICTED: crocetin glucosyltransferase, chloroplastic-like [Phoenix dactylifera]	UGT1_GARJA RecName: Full=Crocetin glucosyltransferase, chloroplastic; EC=2.4.1.271; AltName: Full=UDP-glucose glucosyltransferase 1; Short=GjUGT1; AltName: Full=UDP-glycosyltransferase 75L6; Flags: Precursor;	A0A1D1YSL6_9ARAE RecName: Full=Glycosyltransferase {ECO:0000256|RuleBase:RU362057}; EC=2.4.1.- {ECO:0000256|RuleBase:RU362057};	UDP-glucuronosyl and UDP-glucosyl transferase	GO:0009507,chloroplast; GO:0016758,transferase activity, transferring hexosyl groups; GO:0008152,metabolic process	UDP-glucoronosyl and UDP-glucosyl transferase
Cluster-8142.31147	346.77	329.94	304.2	177.19	169.97	183.47	11931	10918	9688	5423	4372	5329	-1.11423	2.55584e-82	1.69797e-80	down	K02864 large subunit ribosomal protein L10 | (RefSeq) 50S ribosomal protein L10, chloroplastic-like (A)	PREDICTED: 50S ribosomal protein L10, chloroplastic-like [Nelumbo nucifera]	RK10_ARATH RecName: Full=50S ribosomal protein L10, chloroplastic; AltName: Full=CL10; Flags: Precursor;	A0A1D1YNN2_9ARAE SubName: Full=50S ribosomal protein L10, chloroplastic {ECO:0000313|EMBL:JAT56247.1};	--	GO:0009507,chloroplast; GO:0009941,chloroplast envelope; GO:0009570,chloroplast stroma; GO:0022626,cytosolic ribosome; GO:0015934,large ribosomal subunit; GO:0019843,rRNA binding; GO:0003735,structural constituent of ribosome; GO:0042254,ribosome biogenesis; GO:0006412,translation	Ribosomal protein L10
Cluster-8142.25740	244.69	244.72	223.76	87.96	95.08	79.94	4770	4591	4047	1523	1383	1317	-1.66908	1.03866e-81	6.88487e-80	down	--	PREDICTED: uncharacterized protein LOC105032725 isoform X1 [Elaeis guineensis]	--	A0A1D1Z1N6_9ARAE SubName: Full=50S ribosomal protein L23 {ECO:0000313|EMBL:JAT60800.1};	--	GO:0005840,ribosome	--
Cluster-8142.30837	77.58	79.62	72.49	19.11	24.13	24.72	3444.99	3399.48	2977.55	755.05	801.56	926.47	-1.98601	1.19078e-81	7.87565e-80	down	K01184 polygalacturonase [EC:3.2.1.15] | (RefSeq) polygalacturonase At1g48100 isoform X1 (A)	PREDICTED: polygalacturonase At1g48100 isoform X1 [Elaeis guineensis]	PGLR4_ARATH RecName: Full=Polygalacturonase At1g48100; Short=PG; EC=3.2.1.15; AltName: Full=Pectinase At1g48100; Flags: Precursor;	A0A1D1ZJA8_9ARAE SubName: Full=Polygalacturonase At1g48100 {ECO:0000313|EMBL:JAT67034.1}; Flags: Fragment;	--	GO:0005618,cell wall; GO:0005576,extracellular region; GO:0004650,polygalacturonase activity; GO:0005975,carbohydrate metabolic process; GO:0009831,plant-type cell wall modification involved in multidimensional cell growth	Glycosyl hydrolases family 28
Cluster-8142.28017	52.52	53.55	59.15	17.39	17.06	17.12	871	855	911	256	211	240	-1.91122	3.88032e-81	2.56067e-79	down	K15397 3-ketoacyl-CoA synthase [EC:2.3.1.199] | (RefSeq) 3-ketoacyl-CoA synthase 4-like (A)	hypothetical protein CISIN_1g010687mg [Citrus sinensis]	KCS9_ARATH RecName: Full=3-ketoacyl-CoA synthase 9 {ECO:0000303|PubMed:18465198}; Short=KCS-9 {ECO:0000303|PubMed:18465198}; EC=2.3.1.199 {ECO:0000305}; AltName: Full=Very long-chain fatty acid condensing enzyme 9 {ECO:0000303|PubMed:18465198}; Short=VLCFA condensing enzyme 9 {ECO:0000303|PubMed:18465198};	A0A067ECX7_CITSI RecName: Full=3-ketoacyl-CoA synthase {ECO:0000256|PIRNR:PIRNR036417}; EC=2.3.1.- {ECO:0000256|PIRNR:PIRNR036417};	--	GO:0005789,endoplasmic reticulum membrane; GO:0016021,integral component of membrane; GO:0102336,3-oxo-arachidoyl-CoA synthase activity; GO:0102337,3-oxo-cerotoyl-CoA synthase activity; GO:0102338,3-oxo-lignoceronyl-CoA synthase activity; GO:0102756,very-long-chain 3-ketoacyl-CoA synthase activity; GO:0006633,fatty acid biosynthetic process; GO:0009409,response to cold; GO:0009416,response to lig…	FAE1/Type III polyketide synthase-like protein
Cluster-8142.23621	99.33	93.38	85.9	30.08	26.52	29.88	918	832	741	246	182	234	-1.92218	4.17471e-81	2.74882e-79	down	K07426 cytochrome P450 family 4 subfamily B polypeptide 1 [EC:1.14.14.1] | (RefSeq) cytochrome P450 CYP72A219-like (A)	cytochrome P450 CYP72A219-like [Ananas comosus]	C7A29_PANGI RecName: Full=Cytochrome P450 CYP72A219; EC=1.14.-.-; AltName: Full=Cytochrome P450 CYP72A129;	A0A199UKY1_ANACO SubName: Full=Cytochrome P450 72A14 {ECO:0000313|EMBL:OAY65383.1}; Flags: Fragment;	Cytochrome P450 CYP4/CYP19/CYP26 subfamilies	GO:0016021,integral component of membrane; GO:0020037,heme binding; GO:0005506,iron ion binding; GO:0004497,monooxygenase activity; GO:0016705,oxidoreductase activity, acting on paired donors, with incorporation or reduction of molecular oxygen	Cytochrome P450
Cluster-8142.35772	22.98	31.27	29.97	207.08	262.88	220.4	356.5	467.05	431.99	2850.64	3039.11	2890.85	2.80241	4.32414e-81	2.8409e-79	up	--	Antimicrobial protein MiAMP1 [Macleaya cordata]	--	A0A1D1ZKD8_9ARAE SubName: Full=Antimicrobial peptide 1 {ECO:0000313|EMBL:JAT67424.1}; Flags: Fragment;	--	GO:0006952,defense response; GO:0045926,negative regulation of growth	MiAMP1
Cluster-8142.40649	25.6	26.5	21.15	6.09	6.52	7.23	2396.6	2384.82	1829.65	507.84	456.92	571.27	-2.11221	5.51768e-81	3.61701e-79	down	--	hypothetical protein AXF42_Ash003926 [Apostasia shenzhenica]	--	A0A1D1XQJ8_9ARAE SubName: Full=Aryl hydrocarbon receptor nuclear translocator {ECO:0000313|EMBL:JAT44629.1};	--	--	--
Cluster-8142.56576	0.33	0.32	0.46	6.66	8.33	5.88	45	41	57	799	841	668	4.01565	6.44562e-81	4.21598e-79	up	K12396 AP-3 complex subunit delta | (RefSeq) LOW QUALITY PROTEIN: uncharacterized protein LOC111400700 (A)	PREDICTED: uncharacterized protein LOC108983648 [Juglans regia]	RRPO_OENBE RecName: Full=RNA-directed DNA polymerase homolog; EC=2.7.7.48; AltName: Full=Reverse transcriptase homolog;	A0A2I4DUS2_9ROSI SubName: Full=uncharacterized protein LOC108983648 {ECO:0000313|RefSeq:XP_018810895.1};	FOG: Transposon-encoded proteins with TYA, reverse transcriptase, integrase domains in various combinations	GO:0005739,mitochondrion; GO:0003968,RNA-directed 5'-3' RNA polymerase activity; GO:0003964,RNA-directed DNA polymerase activity	RNase H-like domain found in reverse transcriptase
Cluster-8142.30570	7271.12	8105.15	7019.42	3401.05	3412.32	3455.43	129625	139078	116164	53839	45372	52070	-1.35722	8.95604e-81	5.8451e-79	down	--	putative germin-like protein [Wolffia arrhiza]	AB19A_PRUPE RecName: Full=Auxin-binding protein ABP19a; Flags: Precursor;	G4WMV2_WOLAR SubName: Full=Putative germin-like protein {ECO:0000313|EMBL:AEQ39055.1};	--	GO:0048046,apoplast; GO:0005618,cell wall; GO:0030145,manganese ion binding; GO:0045735,nutrient reservoir activity; GO:0009734,auxin-activated signaling pathway	Cupin
Cluster-8142.30261	83.75	85.93	86.49	38.29	36.87	34.08	1786.25	1763.66	1710.89	725.69	586.97	614.19	-1.45924	9.50677e-81	6.1909e-79	down	K09523 DnaJ homolog subfamily C member 3 | (RefSeq) dnaJ protein P58IPK homolog (A)	uncharacterized protein LOC109845174 [Asparagus officinalis]	DJC15_ORYSJ RecName: Full=DnaJ protein P58IPK homolog B {ECO:0000305}; Short=OsP58B {ECO:0000303|PubMed:24153418}; AltName: Full=Chaperone protein dnaJ C15 {ECO:0000305}; Short=OsDjC15 {ECO:0000303|PubMed:23160806}; Flags: Precursor;	A0A1D1Z2W6_9ARAE SubName: Full=DnaJ subfamily B member 6 {ECO:0000313|EMBL:JAT61189.1};	Molecular chaperone (DnaJ superfamily)	GO:0005788,endoplasmic reticulum lumen	DnaJ domain
Cluster-8142.35178	659.51	707.43	700.25	281.36	294.98	306.52	2067	2152	2092	771	674	821	-1.48952	1.44106e-80	9.34324e-79	down	K09872 aquaporin PIP | (RefSeq) aquaporin PIP2-7 (A)	aquaporin PIP2-7 [Manihot esculenta]	PIP28_ARATH RecName: Full=Probable aquaporin PIP2-8; AltName: Full=Plasma membrane intrinsic protein 2-8; Short=AtPIP2;8; AltName: Full=Plasma membrane intrinsic protein 3b; Short=PIP3b;	A0A1D1YL45_9ARAE SubName: Full=Aquaporin PIP2-7 {ECO:0000313|EMBL:JAT55338.1};	Aquaporin (major intrinsic protein family)	GO:0005887,integral component of plasma membrane; GO:0016020,membrane; GO:0015250,water channel activity; GO:0034220,ion transmembrane transport; GO:0009737,response to abscisic acid	Major intrinsic protein
Cluster-8142.28879	2524.53	2748.11	2745.22	1313.45	1266.04	1206.27	154949	162163	155756	71769.6	58159.7	62467.2	-1.30934	2.61542e-80	1.69203e-78	down	K01915 glutamine synthetase [EC:6.3.1.2] | (RefSeq) glutamine synthetase leaf isozyme, chloroplastic (A)	chloroplast glutamine synthetase 2 isoform 2 [Lemna minor]	GLNA4_PHAVU RecName: Full=Glutamine synthetase leaf isozyme, chloroplastic; EC=6.3.1.2; AltName: Full=Glutamate--ammonia ligase; AltName: Full=Isozyme delta; Flags: Precursor;	W6EKS4_LEMMI RecName: Full=Glutamine synthetase {ECO:0000256|RuleBase:RU004356}; EC=6.3.1.2 {ECO:0000256|RuleBase:RU004356};	Glutamine synthetase	GO:0009507,chloroplast; GO:0005524,ATP binding; GO:0004356,glutamate-ammonia ligase activity; GO:0006542,glutamine biosynthetic process; GO:0009399,nitrogen fixation	Glutamine synthetase, catalytic domain
Cluster-8142.31021	479.22	508.88	456.01	111.81	91.09	77.77	714	743	664	144	97	100	-2.65083	3.69146e-80	2.38296e-78	down	--	--	--	--	--	--	--
Cluster-8142.40960	117.57	109.82	99.94	38.48	41.88	44.37	2003	1801	1581	582	532	639	-1.62405	6.75167e-80	4.33952e-78	down	K09287 RAV-like factor | (RefSeq) AP2/ERF and B3 domain-containing transcription factor At1g51120-like (A)	uncharacterized protein LOC109833296 [Asparagus officinalis]	--	A0A2H3WZ61_PHODC SubName: Full=uncharacterized protein LOC103696160 {ECO:0000313|RefSeq:XP_008775920.1};	--	--	--
Cluster-8142.31056	10454.5	9873.27	9389.67	5124.75	5635.81	5363.36	199662	181476	166401	86929.9	80305.3	86567.4	-1.11149	1.17706e-79	7.54896e-78	down	K01602 ribulose-bisphosphate carboxylase small chain [EC:4.1.1.39] | (RefSeq) ribulose bisphosphate carboxylase small chain, chloroplastic-like (A)	RecName: Full=Ribulose bisphosphate carboxylase small chain SSU5A, chloroplastic; Short=RuBisCO small subunit SSU5A; Flags: Precursor CAA35099.1 ribulose bisphosphate carboxylase [Lemna gibba]	RBS5_LEMGI RecName: Full=Ribulose bisphosphate carboxylase small chain SSU5A, chloroplastic; Short=RuBisCO small subunit SSU5A; EC=4.1.1.39; Flags: Precursor;	F8SVU2_WOLAU RecName: Full=Ribulose bisphosphate carboxylase small chain {ECO:0000256|RuleBase:RU003627}; EC=4.1.1.39 {ECO:0000256|RuleBase:RU003627};	--	GO:0009507,chloroplast; GO:0004497,monooxygenase activity; GO:0016984,ribulose-bisphosphate carboxylase activity; GO:0009853,photorespiration; GO:0019253,reductive pentose-phosphate cycle	Ribulose bisphosphate carboxylase, small chain
Cluster-8142.14983	77.11	73.04	62.79	296.77	355.07	313.76	956.55	872.76	724.88	3263.82	3278.08	3293.7	1.94782	1.96518e-79	1.25763e-77	up	K11855 ubiquitin carboxyl-terminal hydrolase 36/42 [EC:3.4.19.12] | (RefSeq) ubiquitin carboxyl-terminal hydrolase 36 (A)	uncharacterized protein LOC110094858 [Dendrobium catenatum]	ERLI1_ARATH RecName: Full=Lipid transfer protein EARLI 1; AltName: Full=Protein EARLY ARABIDOPSIS ALUMINUM INDUCED 1; Short=pEARLI1; Flags: Precursor;	A0A2I0W6F8_9ASPA SubName: Full=14 kDa proline-rich protein DC2.15 {ECO:0000313|EMBL:PKU71248.1};	--	GO:0009707,chloroplast outer membrane; GO:0005783,endoplasmic reticulum; GO:0005576,extracellular region; GO:0009505,plant-type cell wall; GO:0009506,plasmodesma; GO:0050832,defense response to fungus; GO:0009682,induced systemic resistance; GO:0009737,response to abscisic acid; GO:0009409,response to cold; GO:0009651,response to salt stress	Hydrophobic seed protein
Cluster-8142.20797	88.8	80.29	75.84	216.33	228.7	238.04	2669.13	2321.32	2110.79	5782.15	5137.18	6041.31	1.25164	2.005e-79	1.28035e-77	up	K02731 20S proteasome subunit alpha 4 [EC:3.4.25.1] | (RefSeq) proteasome subunit alpha type-7-like (A)	proteasome-like protein alpha subunit-like [Solanum tuberosum]	PSA7B_ARATH RecName: Full=Proteasome subunit alpha type-7-B; EC=3.4.25.1; AltName: Full=20S proteasome alpha subunit D-2; AltName: Full=Proteasome component 6B; AltName: Full=Proteasome component 6C; AltName: Full=Proteasome subunit alpha type-4;	A0A1D1ZLK4_9ARAE RecName: Full=Proteasome subunit alpha type {ECO:0000256|RuleBase:RU000551}; EC=3.4.25.1 {ECO:0000256|RuleBase:RU000551}; Flags: Fragment;	20S proteasome, regulatory subunit alpha type PSMA7/PRE6	GO:0009507,chloroplast; GO:0005634,nucleus; GO:0000502,proteasome complex; GO:0019773,proteasome core complex, alpha-subunit complex; GO:0005773,vacuole; GO:0004298,threonine-type endopeptidase activity; GO:0006511,ubiquitin-dependent protein catabolic process	Proteasome subunit
Cluster-8142.33830	31	29.86	31.13	16.18	14.91	15.01	1745	1616	1620	811	628	713	-1.22173	2.62094e-79	1.67008e-77	down	K03217 YidC/Oxa1 family membrane protein insertase | (RefSeq) inner membrane protein PPF-1, chloroplastic-like (A)	unnamed protein product [Coffea canephora]	ALB4_ARATH RecName: Full=ALBINO3-like protein 1, chloroplastic {ECO:0000305}; AltName: Full=Arabidopsis thaliana envelope membrane integrase {ECO:0000305}; AltName: Full=Protein ALBINA 4 {ECO:0000305}; Short=Ath4 {ECO:0000305}; AltName: Full=Protein ARTEMIS {ECO:0000303|PubMed:12169665}; AltName: Full=Suppressor of tic40 protein 1 {ECO:0000303|PubMed:28684427}; Flags: Precursor;	A0A1D1YQW7_9ARAE SubName: Full=ALBINO3-like protein 1, chloroplastic {ECO:0000313|EMBL:JAT57014.1};	Inner membrane protein translocase involved in respiratory chain assembly	GO:0009507,chloroplast; GO:0009535,chloroplast thylakoid membrane; GO:0016021,integral component of membrane; GO:0009579,thylakoid; GO:0009658,chloroplast organization; GO:0051205,protein insertion into membrane; GO:0072598,protein localization to chloroplast	60Kd inner membrane protein
Cluster-8142.29727	3217.65	3210.87	2896.65	1764.43	1734.74	1820.3	50001.5	48037.4	41821.5	24333.9	20091.6	23919.4	-1.04198	3.62617e-79	2.30565e-77	down	K02695 photosystem I subunit VI | (RefSeq) photosystem I reaction center subunit VI, chloroplastic-like (A)	putative photosystem I PsaH protein [Wolffia australiana]	PSAH_SPIOL RecName: Full=Photosystem I reaction center subunit VI, chloroplastic; Short=PSI-H; AltName: Full=Light-harvesting complex I 11 kDa protein; Flags: Precursor;	G0YYD4_WOLAU SubName: Full=Photosystem I reaction centre subunit VI {ECO:0000313|EMBL:AEY84987.1}; SubName: Full=Putative photosystem I PsaH protein {ECO:0000313|EMBL:AEJ88287.1};	--	GO:0009535,chloroplast thylakoid membrane; GO:0016021,integral component of membrane; GO:0009538,photosystem I reaction center; GO:0015979,photosynthesis	Photosystem I reaction centre subunit VI
Cluster-8142.21888	31.93	32.31	33.47	15.62	14.53	15.71	1402.39	1364.48	1359.83	610.6	477.3	582.2	-1.31742	8.09159e-79	5.13392e-77	down	K12890 splicing factor, arginine/serine-rich 1 | (RefSeq) uncharacterized protein LOC103422586 isoform X1 (A)	hypothetical protein BVC80_1313g14 [Macleaya cordata]	--	A0A1D1Y6F6_9ARAE SubName: Full=Uncharacterized protein {ECO:0000313|EMBL:JAT50232.1};	--	--	--
Cluster-8142.37852	42.25	43.04	46.79	170.77	162.48	145.62	2376	2327	2433	8549	6838	6910	1.63287	1.02476e-78	6.48795e-77	up	K00392 sulfite reductase (ferredoxin) [EC:1.8.7.1] | (RefSeq) sulfite reductase [ferredoxin], chloroplastic-like (A)	PREDICTED: sulfite reductase [ferredoxin]	SIR1_TOBAC RecName: Full=Sulfite reductase 1 [ferredoxin], chloroplastic; Short=NtSiR1; EC=1.8.7.1; Flags: Precursor;	A0A1D1Z2J2_9ARAE SubName: Full=Sulfite reductase 1 [ferredoxin], chloroplastic {ECO:0000313|EMBL:JAT61076.1};	Sulfite reductase (ferredoxin)	GO:0042644,chloroplast nucleoid; GO:0009570,chloroplast stroma; GO:0051539,4 iron, 4 sulfur cluster binding; GO:0003677,DNA binding; GO:0020037,heme binding; GO:0046872,metal ion binding; GO:0050311,sulfite reductase (ferredoxin) activity; GO:0006323,DNA packaging; GO:0045892,negative regulation of transcription, DNA-templated; GO:0006275,regulation of DNA replication; GO:0019424,sulfide oxidatio…	Nitrite and sulphite reductase 4Fe-4S domain
Cluster-8142.44623	49.71	45.68	44.58	23.1	24.19	24.18	2205.78	1949.34	1829.84	912.05	803.08	905.47	-1.19765	1.48272e-78	9.36737e-77	down	K01188 beta-glucosidase [EC:3.2.1.21] | (RefSeq) beta-glucosidase 22-like (A)	PREDICTED: beta-glucosidase 22-like [Elaeis guineensis]	BGL22_ORYSJ RecName: Full=Beta-glucosidase 22; Short=Os5bglu22; EC=3.2.1.21; Flags: Precursor;	A0A2G5F072_AQUCA SubName: Full=Uncharacterized protein {ECO:0000313|EMBL:PIA61413.1};	Beta-glucosidase, lactase phlorizinhydrolase, and related proteins	GO:0008422,beta-glucosidase activity; GO:0102483,scopolin beta-glucosidase activity; GO:0005975,carbohydrate metabolic process; GO:1901657,glycosyl compound metabolic process	Glycosyl hydrolase family 1
Cluster-8142.27779	1218.14	1186.85	1255.67	677.97	724.35	676.26	61382.9	57504.9	58513	30407.4	27310.7	28756.7	-1.04235	1.57354e-78	9.91999e-77	down	K00855 phosphoribulokinase [EC:2.7.1.19] | (RefSeq) phosphoribulokinase, chloroplastic-like (A)	PREDICTED: phosphoribulokinase, chloroplastic-like [Nicotiana sylvestris]	KPPR_MESCR RecName: Full=Phosphoribulokinase, chloroplastic; Short=PRK; Short=PRKase; EC=2.7.1.19; AltName: Full=Phosphopentokinase; Flags: Precursor;	A0A1S3Y7I8_TOBAC RecName: Full=Phosphoribulokinase {ECO:0000256|RuleBase:RU004082}; EC=2.7.1.19 {ECO:0000256|RuleBase:RU004082};	Armadillo/beta-Catenin/plakoglobin	GO:0009507,chloroplast; GO:0005524,ATP binding; GO:0008974,phosphoribulokinase activity; GO:0019253,reductive pentose-phosphate cycle	Phosphoribulokinase / Uridine kinase family
Cluster-8142.16724	52.65	54.49	55.77	14.67	12.41	11.77	678.4	676.19	668.62	167.66	119.01	128.37	-2.29886	1.72336e-78	1.08414e-76	down	--	uncharacterized protein LOC110810683 [Carica papaya]	--	J3L7H1_ORYBR SubName: Full=Uncharacterized protein {ECO:0000313|EnsemblPlants:OB01G51770.1};	--	--	--
Cluster-8142.15797	4.69	5.15	6.42	38.02	31.88	35.87	166	175	210	1196	843	1071	2.47588	2.00416e-78	1.25812e-76	up	K12761 carbon catabolite-derepressing protein kinase [EC:2.7.11.1] | (RefSeq) CBL-interacting serine/threonine-protein kinase 14-like (A)	PREDICTED: CBL-interacting serine/threonine-protein kinase 14-like [Elaeis guineensis]	CIPKE_ARATH RecName: Full=CBL-interacting serine/threonine-protein kinase 14; EC=2.7.11.1; AltName: Full=SNF1-related kinase 3.15; AltName: Full=SOS2-like protein kinase PKS24; AltName: Full=Serine/threonine-protein kinase SR1; Short=AtSR1;	W9QMI1_9ROSA RecName: Full=Non-specific serine/threonine protein kinase {ECO:0000256|SAAS:SAAS00351747}; EC=2.7.11.1 {ECO:0000256|SAAS:SAAS00351747};	Serine/threonine protein kinase	GO:0005634,nucleus; GO:0009506,plasmodesma; GO:0005773,vacuole; GO:0005524,ATP binding; GO:0004674,protein serine/threonine kinase activity; GO:0035556,intracellular signal transduction; GO:0018105,peptidyl-serine phosphorylation; GO:0018107,peptidyl-threonine phosphorylation	Protein kinase domain
Cluster-8142.45580	48.6	51.32	49.84	128.64	124.56	127.7	1060	1077	1008	2493	2028	2353	1.1169	2.08759e-78	1.30772e-76	up	K04077 chaperonin GroEL | (RefSeq) LOW QUALITY PROTEIN: chaperonin CPN60-like 2, mitochondrial (A)	PREDICTED: protein YLS9 [Phoenix dactylifera]	NHL13_ARATH RecName: Full=NDR1/HIN1-like protein 13 {ECO:0000303|PubMed:26206852};	A0A1D1YY66_9ARAE SubName: Full=Uncharacterized protein At1g08160 {ECO:0000313|EMBL:JAT59597.1}; Flags: Fragment;	--	GO:0016021,integral component of membrane; GO:0005886,plasma membrane; GO:0009506,plasmodesma; GO:0042742,defense response to bacterium	Late embryogenesis abundant protein
Cluster-8142.29656	1007.5	1112.18	1046.88	483.79	465.11	437.38	22087	23461	21281	9424	7612	8101	-1.42199	3.34754e-78	2.09256e-76	down	K20093 DNA excision repair protein ERCC-6-like [EC:3.6.4.12] | (RefSeq) SNF2 super family (A)	PREDICTED: uncharacterized protein LOC103696486 [Phoenix dactylifera]	--	A0A1D1YCQ2_9ARAE SubName: Full=Rubredoxin-1 {ECO:0000313|EMBL:JAT52425.1}; Flags: Fragment;	--	GO:0016021,integral component of membrane; GO:0005506,iron ion binding	PDZ domain
Cluster-8142.40279	15.41	18.7	17.01	74.3	68.31	69.15	455.63	532	465.89	1954.05	1509.93	1727.01	1.82111	5.14843e-78	3.21153e-76	up	K20603 mitogen-activated protein kinase kinase 2 [EC:2.7.12.2] | (RefSeq) mitogen-activated protein kinase kinase 2 (A)	PREDICTED: mitogen-activated protein kinase kinase 2 isoform X1 [Elaeis guineensis]	M2K2_ARATH RecName: Full=Mitogen-activated protein kinase kinase 2; Short=AtMAP2Kbeta; Short=AtMKK2; Short=MAP kinase kinase 2; EC=2.7.12.2 {ECO:0000269|PubMed:15225555};	A0A1D1Z959_9ARAE SubName: Full=Mitogen-activated protein kinase kinase 2 {ECO:0000313|EMBL:JAT63362.1};	Mitogen-activated protein kinase kinase (MAP2K)	GO:0005737,cytoplasm; GO:0005886,plasma membrane; GO:0005524,ATP binding; GO:0004708,MAP kinase kinase activity; GO:0004674,protein serine/threonine kinase activity; GO:0060918,auxin transport; GO:0009631,cold acclimation; GO:0009814,defense response, incompatible interaction; GO:0007346,regulation of mitotic cell cycle; GO:0009409,response to cold; GO:0009651,response to salt stress; GO:0031098,…	Protein kinase domain
Cluster-8142.19390	3.66	4.05	3.52	15.98	15.9	17.75	217	231	193	844	706	889	1.91689	7.43683e-78	4.62927e-76	up	K07195 exocyst complex component 7 | (RefSeq) exocyst complex component EXO70B1-like (A)	PREDICTED: exocyst complex component EXO70B1-like [Nelumbo nucifera]	E70H1_ARATH RecName: Full=Exocyst complex component EXO70H1 {ECO:0000303|PubMed:16942608}; Short=AtExo70h1 {ECO:0000303|PubMed:16942608}; AltName: Full=Exocyst subunit Exo70 family protein H1 {ECO:0000303|PubMed:16942608};	A0A1D1ZH80_9ARAE SubName: Full=Exocyst complex component 7 {ECO:0000313|EMBL:JAT66075.1};	Exocyst component protein and related proteins	GO:0005829,cytosol; GO:0012505,endomembrane system; GO:0000145,exocyst; GO:0016020,membrane; GO:0005634,nucleus; GO:0045335,phagocytic vesicle; GO:0031982,vesicle; GO:0006952,defense response; GO:0006887,exocytosis; GO:1900426,positive regulation of defense response to bacterium; GO:0009617,response to bacterium; GO:0009620,response to fungus; GO:0002237,response to molecule of bacterial origin	Exo70 exocyst complex subunit
Cluster-8142.50502	16.99	19.32	17.59	61.45	59.58	66.76	512	560	491	1647	1342	1699	1.57136	1.10538e-77	6.85198e-76	up	K10664 E3 ubiquitin-protein ligase ATL6/9/15/31/42/55 [EC:2.3.2.27] | (RefSeq) E3 ubiquitin-protein ligase ATL31-like (A)	E3 ubiquitin-protein ligase ATL31-like [Dendrobium catenatum]	ATL6_ARATH RecName: Full=E3 ubiquitin-protein ligase ATL6; EC=2.3.2.27 {ECO:0000269|PubMed:15644464}; AltName: Full=RING-H2 finger protein ATL6; AltName: Full=RING-type E3 ubiquitin transferase ATL6 {ECO:0000305}; Flags: Precursor;	A0A2I0W465_9ASPA SubName: Full=E3 ubiquitin-protein ligase ATL6 {ECO:0000313|EMBL:PKU70453.1};	FOG: Predicted E3 ubiquitin ligase	GO:0016021,integral component of membrane; GO:0005886,plasma membrane; GO:0046872,metal ion binding; GO:0061630,ubiquitin protein ligase activity; GO:0004842,ubiquitin-protein transferase activity; GO:0009816,defense response to bacterium, incompatible interaction; GO:0009814,defense response, incompatible interaction; GO:0043161,proteasome-mediated ubiquitin-dependent protein catabolic process; …	Ring finger domain
Cluster-8142.30094	16.1	14.69	13.33	69.33	68.04	63.28	247	217	190	944	778	821	1.95312	1.18399e-77	7.32392e-76	up	--	--	--	--	--	--	--
Cluster-8142.8387	8.02	8.4	8.89	28.81	26.46	29.07	402	405	412.09	1285.42	992.77	1229.96	1.51093	1.38735e-77	8.56402e-76	up	K14016 ubiquitin fusion degradation protein 1 | (RefSeq) ubiquitin fusion degradation protein 1 homolog (A)	uncharacterized protein LOC109840724 [Asparagus officinalis]	--	A0A1D1ZJX7_9ARAE SubName: Full=Ubiquitin fusion degradation protein 1 {ECO:0000313|EMBL:JAT67157.1};	Ubiquitin fusion-degradation protein	GO:0006511,ubiquitin-dependent protein catabolic process	Ubiquitin fusion degradation protein UFD1
Cluster-8142.21710	27.85	27.34	27.13	76.62	74.31	81.43	561	530	507	1371	1117	1386	1.26678	1.61955e-77	9.97653e-76	up	K13899 cystatin-C | (RefSeq) cysteine proteinase inhibitor 4-like (A)	cysteine proteinase inhibitor [Colocasia esculenta]	CYT6_ARATH RecName: Full=Cysteine proteinase inhibitor 6; Short=AtCYS-6; AltName: Full=PIP-M; AltName: Full=PRLI-interacting factor M; Flags: Precursor;	A0A1D1Y3V9_9ARAE RecName: Full=Cysteine proteinase inhibitor {ECO:0000256|RuleBase:RU362130};	--	GO:0005829,cytosol; GO:0005783,endoplasmic reticulum; GO:0005576,extracellular region; GO:0050897,cobalt ion binding; GO:0004869,cysteine-type endopeptidase inhibitor activity; GO:0002020,protease binding; GO:0006952,defense response; GO:0006972,hyperosmotic response; GO:2000117,negative regulation of cysteine-type endopeptidase activity; GO:0009409,response to cold; GO:0006979,response to oxidat…	Aspartic acid proteinase inhibitor
Cluster-8142.28723	36.51	47.31	40.57	232.36	215.15	201.81	1414	1762	1454	8006	6231	6597	2.15465	1.70818e-77	1.05007e-75	up	K14686 solute carrier family 31 (copper transporter), member 1 | (RefSeq) copper transporter 6-like (A)	PREDICTED: copper transporter 6-like [Musa acuminata subsp. malaccensis]	COPT1_ORYSJ RecName: Full=Copper transporter 1; Short=OsCOPT1;	A0A1D1YPP5_9ARAE SubName: Full=Copper transporter 1 {ECO:0000313|EMBL:JAT56608.1};	Copper transporter	GO:0005887,integral component of plasma membrane; GO:0005886,plasma membrane; GO:0005375,copper ion transmembrane transporter activity; GO:0043621,protein self-association; GO:0051119,sugar transmembrane transporter activity; GO:0006825,copper ion transport; GO:0006952,defense response	Ctr copper transporter family
Cluster-8142.31088	30.4	30.62	31	17.54	15.96	16.55	2729	2642	2571	1402	1073	1253	-1.10361	2.12575e-77	1.30405e-75	down	K17964 leucine-rich PPR motif-containing protein, mitochondrial | (RefSeq) uncharacterized LOC100242657 (A)	PREDICTED: uncharacterized protein LOC104592977 isoform X1 [Nelumbo nucifera]	--	A0A1U7ZBG0_NELNU SubName: Full=uncharacterized protein LOC104592977 isoform X1 {ECO:0000313|RefSeq:XP_010250864.1};	--	--	GIT coiled-coil Rho guanine nucleotide exchange factor
Cluster-8142.43268	102.08	103.51	98.39	57.97	55.44	57.89	2563.63	2500.98	2289.82	1294.01	1039.97	1227.99	-1.05666	2.39643e-77	1.46707e-75	down	K03320 ammonium transporter, Amt family | (RefSeq) ammonium transporter 1 member 2 (A)	uncharacterized protein LOC109727280 [Ananas comosus]	--	A0A200PVN6_9MAGN SubName: Full=Uncharacterized protein {ECO:0000313|EMBL:OVA02287.1};	--	GO:0016021,integral component of membrane	Protein of unknown function (DUF3082)
Cluster-8142.39004	158.96	161.57	146.92	83.77	85.37	87.58	6694.54	6543.38	5724.46	3139.49	2689.21	3113.04	-1.09252	2.64713e-77	1.6172e-75	down	K23398 activating signal cointegrator 1 | (RefSeq) activating signal cointegrator 1 (A)	PREDICTED: activating signal cointegrator 1 [Elaeis guineensis]	--	A0A1D1ZJU2_9ARAE SubName: Full=Activating signal cointegrator 1 {ECO:0000313|EMBL:JAT67198.1};	Activating signal cointegrator 1	GO:0005634,nucleus; GO:0008270,zinc ion binding; GO:0006355,regulation of transcription, DNA-templated	Protein of unknown function (DUF751)
Cluster-8142.15078	11.18	9.28	10.84	44.84	38.11	40.27	541.13	431.7	484.94	1930.81	1379.67	1644.19	1.75185	3.82738e-77	2.33344e-75	up	K13699 abhydrolase domain-containing protein 5 [EC:2.3.1.51] | (RefSeq) 1-acylglycerol-3-phosphate O-acyltransferase (A)	Abhydrolase_6 domain-containing protein [Cephalotus follicularis]	LPAAT_ORYSJ RecName: Full=Probable 1-acylglycerol-3-phosphate O-acyltransferase; EC=2.3.1.51; AltName: Full=Lipid droplet-binding protein CGI-58 homolog;	A0A1D1Y497_9ARAE SubName: Full=Abhydrolase domain-containing protein 4 {ECO:0000313|EMBL:JAT49437.1}; Flags: Fragment;	Predicted hydrolase/acyltransferase (alpha/beta hydrolase superfamily)	GO:0005737,cytoplasm; GO:0003841,1-acylglycerol-3-phosphate O-acyltransferase activity; GO:0004623,phospholipase A2 activity; GO:0055089,fatty acid homeostasis; GO:0008654,phospholipid biosynthetic process; GO:0055091,phospholipid homeostasis; GO:0070328,triglyceride homeostasis	alpha/beta hydrolase fold
Cluster-8142.14620	4.63	4.4	5.91	23.93	24.04	23.61	455	416	537	2097	1771	1959	2.03729	4.16924e-77	2.53664e-75	up	K12236 transcriptional repressor NF-X1 | (RefSeq) NF-X1-type zinc finger protein NFXL1 (A)	PREDICTED: NF-X1-type zinc finger protein NFXL1 [Phoenix dactylifera]	NFXL1_ARATH RecName: Full=NF-X1-type zinc finger protein NFXL1; Short=AtNFXL1; EC=2.3.2.-;	A0A1D1XXI3_9ARAE SubName: Full=NF-X1-type zinc finger protein NFXL1 {ECO:0000313|EMBL:JAT47085.1};	Transcription factor NF-X1, contains NFX-type Zn2+-binding and R3H domains	GO:0005634,nucleus; GO:0016874,ligase activity; GO:0003729,mRNA binding; GO:0000977,RNA polymerase II regulatory region sequence-specific DNA binding; GO:0001078,proximal promoter DNA-binding transcription repressor activity, RNA polymerase II-specific; GO:0008270,zinc ion binding; GO:0042742,defense response to bacterium; GO:0000122,negative regulation of transcription by RNA polymerase II; GO:0…	NF-X1 type zinc finger
Cluster-8142.28410	10.22	10.26	10.22	27.47	27.44	27.06	686	662	634	1642	1379	1533	1.19131	5.77532e-77	3.49944e-75	up	K01214 isoamylase [EC:3.2.1.68] | (RefSeq) isoamylase 3, chloroplastic isoform X1 (A)	PREDICTED: isoamylase 3, chloroplastic isoform X1 [Musa acuminata subsp. malaccensis]	ISOA3_ORYSJ RecName: Full=Isoamylase 3, chloroplastic {ECO:0000305}; Short=OsISA3 {ECO:0000303|PubMed:15618430}; EC=3.2.1.68 {ECO:0000269|PubMed:21551159}; Flags: Precursor;	A0A1D1XJ95_9ARAE SubName: Full=Isoamylase 3, chloroplastic {ECO:0000313|EMBL:JAT42483.1};	1,4-alpha-glucan branching enzyme/starch branching enzyme II	GO:0009501,amyloplast; GO:0009507,chloroplast; GO:0019156,isoamylase activity; GO:0009660,amyloplast organization; GO:0019252,starch biosynthetic process; GO:0005983,starch catabolic process	Alpha amylase, catalytic domain
Cluster-8142.28722	1413.01	1817.72	1798.62	454.44	410.98	391.36	20201.9	25024	23905.7	5764.12	4377.14	4732.54	-2.23574	6.88711e-77	4.16459e-75	down	K11855 ubiquitin carboxyl-terminal hydrolase 36/42 [EC:3.4.19.12] | (RefSeq) ubiquitin carboxyl-terminal hydrolase 36 (A)	36.4 kDa proline-rich protein precursor [Capsicum annuum]	PRF1_SOLLC RecName: Full=36.4 kDa proline-rich protein;	A0A2G3AFD7_CAPAN SubName: Full=36.4 kDa proline-rich protein {ECO:0000313|RefSeq:XP_016571047.1};	--	--	Hydrophobic seed protein
Cluster-8142.23358	30.54	29.38	34.39	13.87	12.88	12.78	3631	3357	3776	1469	1147	1281	-1.47884	7.13172e-77	4.30373e-75	down	K00700 1,4-alpha-glucan branching enzyme [EC:2.4.1.18] | (RefSeq) 1,4-alpha-glucan-branching enzyme, chloroplastic/amyloplastic-like (A)	PREDICTED: 1,4-alpha-glucan-branching enzyme, chloroplastic/amyloplastic-like [Elaeis guineensis]	GLGB_ORYSJ RecName: Full=1,4-alpha-glucan-branching enzyme, chloroplastic/amyloplastic; EC=2.4.1.18; AltName: Full=Q-enzyme; AltName: Full=Starch-branching enzyme; Flags: Precursor;	A0A1D1Z3W9_9ARAE SubName: Full=1,4-alpha-glucan-branching enzyme, chloroplastic/amyloplastic {ECO:0000313|EMBL:JAT61581.1};	1,4-alpha-glucan branching enzyme/starch branching enzyme II	GO:0009501,amyloplast; GO:0009507,chloroplast; GO:0003844,1,4-alpha-glucan branching enzyme activity; GO:0102752,1,4-alpha-glucan branching enzyme activity (using a glucosylated glycogenin as primer for glycogen synthesis); GO:0043169,cation binding; GO:0004553,hydrolase activity, hydrolyzing O-glycosyl compounds; GO:0005978,glycogen biosynthetic process; GO:0019252,starch biosynthetic process; G…	mTERF
Cluster-8142.33100	293.79	308.42	298.24	173.69	172.62	168.1	15858	16006.4	14884.9	8345.55	6972.56	7656.47	-1.03455	9.56476e-77	5.74855e-75	down	--	Thylakoid lumenal 16.5 kDa protein, chloroplastic [Glycine soja]	TL16_ARATH RecName: Full=Thylakoid lumenal 16.5 kDa protein, chloroplastic; Flags: Precursor;	A0A1D1Y048_9ARAE SubName: Full=Thylakoid lumenal 16. protein, chloroplastic {ECO:0000313|EMBL:JAT48002.1};	--	GO:0009507,chloroplast; GO:0009941,chloroplast envelope; GO:0009570,chloroplast stroma; GO:0009534,chloroplast thylakoid; GO:0009543,chloroplast thylakoid lumen; GO:0009535,chloroplast thylakoid membrane; GO:0009579,thylakoid; GO:0031977,thylakoid lumen; GO:0010206,photosystem II repair; GO:0009735,response to cytokinin	--
Cluster-8142.21872	16.03	14.35	15.32	4.5	4.6	4.8	684	589	605	171	147	173	-1.94354	1.01837e-76	6.10814e-75	down	K15402 fatty acid omega-hydroxylase [EC:1.14.-.-] | (RefSeq) cytochrome P450 86B1-like (A)	PREDICTED: cytochrome P450 86B1-like [Nelumbo nucifera]	C86B1_ARATH RecName: Full=Cytochrome P450 86B1; EC=1.14.-.-;	A0A1U7ZDU2_NELNU SubName: Full=cytochrome P450 86B1-like {ECO:0000313|RefSeq:XP_010250974.1};	Cytochrome P450 CYP4/CYP19/CYP26 subfamilies	GO:0005783,endoplasmic reticulum; GO:0005789,endoplasmic reticulum membrane; GO:0016021,integral component of membrane; GO:0020037,heme binding; GO:0005506,iron ion binding; GO:0004497,monooxygenase activity; GO:0016705,oxidoreductase activity, acting on paired donors, with incorporation or reduction of molecular oxygen; GO:0071555,cell wall organization; GO:0010345,suberin biosynthetic process; …	Cytochrome P450
Cluster-8142.30616	1426.53	1543.47	1514.44	786.38	752.85	732.3	51619	53713	50718	25314	20369	22369	-1.20946	1.22055e-76	7.30605e-75	down	K00605 aminomethyltransferase [EC:2.1.2.10] | (RefSeq) aminomethyltransferase, mitochondrial (A)	aminomethyltransferase, mitochondrial [Cajanus cajan]	GCST_FLAPR RecName: Full=Aminomethyltransferase, mitochondrial; EC=2.1.2.10; AltName: Full=Glycine cleavage system T protein; Short=GCVT; Flags: Precursor;	A0A151STU4_CAJCA RecName: Full=Aminomethyltransferase {ECO:0000256|RuleBase:RU003981}; EC=2.1.2.10 {ECO:0000256|RuleBase:RU003981}; AltName: Full=Glycine cleavage system T protein {ECO:0000256|RuleBase:RU003981};	Aminomethyl transferase	GO:0005739,mitochondrion; GO:0004047,aminomethyltransferase activity; GO:0008483,transaminase activity; GO:0006546,glycine catabolic process	Aminomethyltransferase folate-binding domain
Cluster-8142.32979	89.77	92.14	100.48	45.66	40.59	42.32	5895	5817.39	6098.94	2669.78	1995.17	2345	-1.36124	1.43507e-76	8.57279e-75	down	K01099 inositol polyphosphate 5-phosphatase INPP5B/F [EC:3.1.3.36] | (RefSeq) hypothetical protein (A)	PREDICTED: type IV inositol polyphosphate 5-phosphatase 7-like isoform X3 [Elaeis guineensis]	IP5P4_ARATH RecName: Full=Type I inositol polyphosphate 5-phosphatase 4 {ECO:0000305}; Short=At5PTase4 {ECO:0000305}; EC=3.1.3.- {ECO:0000305};	A0A2H3YXH6_PHODC SubName: Full=type IV inositol polyphosphate 5-phosphatase 7 {ECO:0000313|RefSeq:XP_008804965.1};	Inositol polyphosphate 5-phosphatase and related proteins	GO:0016787,hydrolase activity; GO:0046856,phosphatidylinositol dephosphorylation	Endonuclease/Exonuclease/phosphatase family
Cluster-8142.27978	24.53	22.54	22.36	3.9	5.47	5.14	739.28	653.43	624.24	104.48	123.17	130.92	-2.49454	2.51102e-76	1.49701e-74	down	K00850 6-phosphofructokinase 1 [EC:2.7.1.11] | (RefSeq) ATP-dependent 6-phosphofructokinase 6-like (A)	purine permease 3-like [Momordica charantia]	PUP1_ARATH RecName: Full=Purine permease 1 {ECO:0000303|PubMed:10662864}; Short=AtPUP1 {ECO:0000303|PubMed:10662864};	A0A1D1XDZ4_9ARAE SubName: Full=Purine permease 3 {ECO:0000313|EMBL:JAT40630.1}; Flags: Fragment;	--	GO:0005887,integral component of plasma membrane; GO:0005345,purine nucleobase transmembrane transporter activity; GO:0015211,purine nucleoside transmembrane transporter activity; GO:0010184,cytokinin transport; GO:0006863,purine nucleobase transport	Purine nucleobase transmembrane transport
Cluster-8142.36333	71.23	68.97	64.23	36.1	37.48	38.52	4015.81	3738.62	3347.86	1811.7	1581.39	1832.56	-1.09381	2.54549e-76	1.51452e-74	down	--	PREDICTED: peptidyl-prolyl cis-trans isomerase CYP37, chloroplastic [Phoenix dactylifera]	CYP37_ARATH RecName: Full=Peptidyl-prolyl cis-trans isomerase CYP37, chloroplastic; Short=PPIase CYP37; EC=5.2.1.8; AltName: Full=Rotamase CYP37; AltName: Full=Thylakoid lumen PPIase of 38 kDa; Short=TLP38; Short=p38; Flags: Precursor;	A0A1D1YQ03_9ARAE SubName: Full=Peptidyl-prolyl cis-trans isomerase CYP37, chloroplastic {ECO:0000313|EMBL:JAT56711.1}; Flags: Fragment;	--	GO:0009507,chloroplast; GO:0009534,chloroplast thylakoid; GO:0009543,chloroplast thylakoid lumen; GO:0009535,chloroplast thylakoid membrane; GO:0009579,thylakoid; GO:0031977,thylakoid lumen; GO:0003755,peptidyl-prolyl cis-trans isomerase activity	Cyclophilin type peptidyl-prolyl cis-trans isomerase/CLD
Cluster-8142.27909	54.98	57.87	62.27	25.43	21.58	23.14	4657.11	4712.08	4873.69	1918.2	1368.66	1653.18	-1.54591	2.63495e-76	1.5646e-74	down	K00962 polyribonucleotide nucleotidyltransferase [EC:2.7.7.8] | (RefSeq) probable polyribonucleotide nucleotidyltransferase 1, chloroplastic (A)	PREDICTED: probable polyribonucleotide nucleotidyltransferase 1, chloroplastic isoform X3 [Elaeis guineensis]	PNP1_ORYSJ RecName: Full=Probable polyribonucleotide nucleotidyltransferase 1, chloroplastic; EC=2.7.7.8; AltName: Full=Polynucleotide phosphorylase 1; Short=PNPase 1; Flags: Precursor;	A0A1D1ZG59_9ARAE SubName: Full=Polyribonucleotide nucleotidyltransferase {ECO:0000313|EMBL:JAT65956.1}; Flags: Fragment;	Predicted RNA-binding polyribonucleotide nucleotidyltransferase	GO:0009570,chloroplast stroma; GO:0000175,3'-5'-exoribonuclease activity; GO:0004654,polyribonucleotide nucleotidyltransferase activity; GO:0003723,RNA binding; GO:0016120,carotene biosynthetic process; GO:0016036,cellular response to phosphate starvation; GO:0015995,chlorophyll biosynthetic process; GO:0031425,chloroplast RNA processing; GO:0006402,mRNA catabolic process; GO:0006397,mRNA process…	3' exoribonuclease family, domain 1
Cluster-8142.28058	50.2	49.51	55.9	376.37	522.95	366.11	454	431.7	472	3012.15	3510.82	2805.91	2.78836	2.89567e-76	1.71597e-74	up	K15333 tRNA guanosine-2'-O-methyltransferase [EC:2.1.1.34] | (RefSeq) uncharacterized protein LOC104224633 (A)	subtilisin-like protease SBT3.8 [Sorghum bicolor]	SBT39_ARATH RecName: Full=Subtilisin-like protease SBT3.9 {ECO:0000303|PubMed:16193095}; EC=3.4.21.- {ECO:0000255|PROSITE-ProRule:PRU10082}; AltName: Full=Subtilase subfamily 3 member 9 {ECO:0000303|PubMed:16193095}; Short=AtSBT3.9 {ECO:0000303|PubMed:16193095}; Flags: Precursor;	C5XME3_SORBI SubName: Full=Uncharacterized protein {ECO:0000313|EMBL:EES01595.1};	--	GO:0005576,extracellular region; GO:0004252,serine-type endopeptidase activity	Subtilase family
Cluster-8142.28515	27.14	32.86	31.64	119.3	113.46	129.82	886.16	1031.94	956.43	3464.87	2769.55	3579.04	1.75434	2.9439e-76	1.74107e-74	up	K00975 glucose-1-phosphate adenylyltransferase [EC:2.7.7.27] | (RefSeq) glucose-1-phosphate adenylyltransferase large subunit 1-like (A)	ADP-glucose pyrophosphorylase 2 [Spirodela polyrhiza]	GLGL1_BETVU RecName: Full=Glucose-1-phosphate adenylyltransferase large subunit, chloroplastic/amyloplastic; EC=2.7.7.27; AltName: Full=ADP-glucose pyrophosphorylase; AltName: Full=ADP-glucose synthase; AltName: Full=AGPase S; AltName: Full=Alpha-D-glucose-1-phosphate adenyl transferase; Flags: Precursor;	G9FLW8_SPIPO RecName: Full=Glucose-1-phosphate adenylyltransferase {ECO:0000256|RuleBase:RU362093}; EC=2.7.7.27 {ECO:0000256|RuleBase:RU362093}; AltName: Full=ADP-glucose pyrophosphorylase {ECO:0000256|RuleBase:RU362093};	GDP-mannose pyrophosphorylase/mannose-1-phosphate guanylyltransferase	GO:0009501,amyloplast; GO:0009507,chloroplast; GO:0005524,ATP binding; GO:0008878,glucose-1-phosphate adenylyltransferase activity; GO:0005978,glycogen biosynthetic process; GO:0019252,starch biosynthetic process	Nucleotidyl transferase
Cluster-8142.36763	70.18	69.61	63.97	27.9	23.84	27.38	1314.47	1254.88	1112.03	464.1	333.15	433.52	-1.59318	3.32348e-76	1.96165e-74	down	K01824 cholestenol Delta-isomerase [EC:5.3.3.5] | (RefSeq) probable 3-beta-hydroxysteroid-Delta(8),Delta(7)-isomerase (A)	PREDICTED: probable 3-beta-hydroxysteroid-Delta(8),Delta(7)-isomerase [Elaeis guineensis]	EBP_ORYSJ RecName: Full=Probable 3-beta-hydroxysteroid-Delta(8),Delta(7)-isomerase; EC=5.3.3.5; AltName: Full=Cholestenol Delta-isomerase; AltName: Full=Delta(8)-Delta(7) sterol isomerase; Short=D8-D7 sterol isomerase;	A0A1D1Y2W6_9ARAE SubName: Full=Putative 3-beta-hydroxysteroid-Delta(8),Delta(7)-isomerase {ECO:0000313|EMBL:JAT48972.1}; Flags: Fragment;	C-8,7 sterol isomerase	GO:0005789,endoplasmic reticulum membrane; GO:0016021,integral component of membrane; GO:0005886,plasma membrane; GO:0000247,C-8 sterol isomerase activity; GO:0047750,cholestenol delta-isomerase activity; GO:0016126,sterol biosynthetic process	Emopamil binding protein
Cluster-8142.32566	160.2	152.23	140.28	78.08	80.62	77.98	11162.9	10197.6	9033.88	4843.94	4205.31	4584.04	-1.16121	3.55792e-76	2.09585e-74	down	K01267 aspartyl aminopeptidase [EC:3.4.11.21] | (RefSeq) probable aspartyl aminopeptidase (A)	PREDICTED: probable aspartyl aminopeptidase [Elaeis guineensis]	DNPEP_RICCO RecName: Full=Probable aspartyl aminopeptidase; EC=3.4.11.21;	A0A1D1Z9R0_9ARAE SubName: Full=Putative aspartyl aminopeptidase {ECO:0000313|EMBL:JAT63628.1};	Aminopeptidase I zinc metalloprotease (M18)	GO:0005737,cytoplasm; GO:0004177,aminopeptidase activity; GO:0008237,metallopeptidase activity; GO:0008270,zinc ion binding	Chlorophyll A-B binding protein
Cluster-8142.12775	22.4	24.45	21.15	75.81	73.21	74.77	521.43	547.51	456.32	1568.25	1272.47	1470.29	1.48842	3.86013e-76	2.26486e-74	up	K19045 E3 ubiquitin-protein ligase BIG BROTHER and related proteins [EC:2.3.2.27] | (RefSeq) E3 ubiquitin ligase BIG BROTHER-like (A)	hypothetical protein AQUCO_01300410v1 [Aquilegia coerulea]	BB_ARATH RecName: Full=E3 ubiquitin ligase BIG BROTHER; EC=2.3.2.27 {ECO:0000269|PubMed:16461280, ECO:0000269|PubMed:18483219}; AltName: Full=Protein ENHANCER OF DA1-1; AltName: Full=RING-type E3 ubiquitin transferase BIG BROTHER {ECO:0000305};	A0A1D1Y6W3_9ARAE SubName: Full=E3 ubiquitin ligase BIG BROTHER {ECO:0000313|EMBL:JAT50350.1};	FOG: Predicted E3 ubiquitin ligase	GO:0046872,metal ion binding; GO:0031624,ubiquitin conjugating enzyme binding; GO:0061630,ubiquitin protein ligase activity; GO:0004842,ubiquitin-protein transferase activity; GO:0048437,floral organ development; GO:0008285,negative regulation of cell proliferation; GO:0046621,negative regulation of organ growth; GO:1900057,positive regulation of leaf senescence; GO:0043161,proteasome-mediated ub…	Ring finger domain
Cluster-8142.57269	0.33	0.68	0.7	91.73	101.75	91.59	3	6	6	748	696	715	7.16482	5.35324e-76	3.12853e-74	up	--	PREDICTED: WAS/WASL-interacting protein family member 1-like [Phoenix dactylifera]	--	A0A1D1XZM1_9ARAE SubName: Full=Uncharacterized protein {ECO:0000313|EMBL:JAT47825.1};	--	--	VQ motif
Cluster-8142.39022	128.59	127.61	131.35	71.47	69.1	65.33	3204	3059	3033	1583	1286	1375	-1.14099	5.57262e-76	3.25033e-74	down	K20884 riboflavin kinase / FMN hydrolase [EC:2.7.1.26 3.1.3.102] | (RefSeq) bifunctional riboflavin kinase/FMN phosphatase (A)	PREDICTED: haloacid dehalogenase-like hydrolase domain-containing protein Sgpp isoform X1 [Nelumbo nucifera]	SGGP_ARATH RecName: Full=Haloacid dehalogenase-like hydrolase domain-containing protein Sgpp; EC=3.1.3.-; AltName: Full=Subclass I phosphosugar phosphatase; Short=AtSgpp;	A0A1D1YHS7_9ARAE SubName: Full=Phosphorylated carbohydrates phosphatase TM_1254 {ECO:0000313|EMBL:JAT54206.1};	Predicted haloacid-halidohydrolase and related hydrolases	GO:0005829,cytosol; GO:0005886,plasma membrane; GO:0046872,metal ion binding; GO:0050308,sugar-phosphatase activity	Haloacid dehalogenase-like hydrolase
Cluster-8142.28828	1.05	2.21	1.24	31.35	29.38	38.13	43.49	88.28	47.81	1159.2	913.15	1337.29	4.22778	8.83276e-76	5.14174e-74	up	K19329 WW domain-containing oxidoreductase | (RefSeq) short-chain dehydrogenase TIC 32, chloroplastic (A)	heavy metal-associated isoprenylated plant protein 39-like [Phalaenopsis equestris]	HIP39_ARATH RecName: Full=Heavy metal-associated isoprenylated plant protein 39 {ECO:0000303|PubMed:21072340, ECO:0000303|PubMed:23368984}; Short=AtHIP39 {ECO:0000303|PubMed:21072340, ECO:0000303|PubMed:23368984}; Flags: Precursor;	I3SX72_LOTJA SubName: Full=Uncharacterized protein {ECO:0000313|EMBL:AFK44864.1};	Copper chaperone	GO:0005737,cytoplasm; GO:0046914,transition metal ion binding; GO:0046916,cellular transition metal ion homeostasis; GO:0030001,metal ion transport	--
Cluster-8142.34789	74.06	85.56	75.11	26.75	23.83	27.21	1611	1791	1515	517	387	500	-1.8242	2.15416e-75	1.24907e-73	down	--	--	--	--	--	--	--
Cluster-8142.32129	10.31	9.93	10.43	31.85	32.5	29.26	915.14	847.53	855.05	2517.74	2160.39	2191.19	1.38526	2.32759e-75	1.347e-73	up	K01613 phosphatidylserine decarboxylase [EC:4.1.1.65] | (RefSeq) phosphatidylserine decarboxylase proenzyme 3-like (A)	PREDICTED: extended synaptotagmin-1 isoform X1 [Musa acuminata subsp. malaccensis]	SYT5_ARATH RecName: Full=Synaptotagmin-5; AltName: Full=NTMC2T2.1; AltName: Full=Synaptotagmin E;	A0A1D1Z976_9ARAE SubName: Full=Ras GTPase-activating protein 4 {ECO:0000313|EMBL:JAT63455.1};	Ca2+-dependent lipid-binding protein CLB1/vesicle protein vp115/Granuphilin A, contains C2 domain	GO:0012505,endomembrane system; GO:0005783,endoplasmic reticulum; GO:0016021,integral component of membrane; GO:0005886,plasma membrane; GO:0009506,plasmodesma; GO:0008289,lipid binding; GO:0046872,metal ion binding; GO:0006869,lipid transport	C2 domain
Cluster-8142.35547	15.71	13.86	15.2	61.15	55.34	51.59	666	565	596	2307	1755	1846	1.68366	4.04385e-75	2.33566e-73	up	K03103 multiple inositol-polyphosphate phosphatase / 2,3-bisphosphoglycerate 3-phosphatase [EC:3.1.3.62 3.1.3.80] | (RefSeq) multiple inositol polyphosphate phosphatase 1 (A)	PREDICTED: multiple inositol polyphosphate phosphatase 1 isoform X1 [Phoenix dactylifera]	--	A0A1D1ZLX1_9ARAE SubName: Full=Multiple inositol polyphosphate phosphatase 1 {ECO:0000313|EMBL:JAT67859.1}; Flags: Fragment;	Multiple inositol polyphosphate phosphatase	--	Histidine phosphatase superfamily (branch 2)
Cluster-8142.31649	420.64	424.12	342.37	141.26	130.99	127.24	5538.77	5378.4	4193.58	1649.51	1284.24	1417.45	-1.80412	4.27459e-75	2.46413e-73	down	K20884 riboflavin kinase / FMN hydrolase [EC:2.7.1.26 3.1.3.102] | (RefSeq) bifunctional riboflavin kinase/FMN phosphatase-like isoform X1 (A)	LOW QUALITY PROTEIN: haloacid dehalogenase-like hydrolase domain-containing protein At4g39970 [Arachis duranensis]	GPPL1_ARATH RecName: Full=Haloacid dehalogenase-like hydrolase domain-containing protein At4g39970; EC=3.1.3.-; Flags: Precursor;	A0A1D1ZIZ9_9ARAE SubName: Full=Protein CbbY {ECO:0000313|EMBL:JAT66771.1}; Flags: Fragment;	Predicted haloacid-halidohydrolase and related hydrolases	GO:0009507,chloroplast; GO:0009941,chloroplast envelope; GO:0009570,chloroplast stroma; GO:0016787,hydrolase activity; GO:0046872,metal ion binding; GO:0008152,metabolic process	Haloacid dehalogenase-like hydrolase
Cluster-8142.39412	11.84	12.9	11.99	95.18	80.48	87.47	86.67	91.12	82.22	615.72	436.4	543.36	2.60133	6.32114e-75	3.6368e-73	up	--	non-specific lipid-transfer protein-like protein At2g13820 [Manihot esculenta]	--	A0A2C9VUD8_MANES SubName: Full=Uncharacterized protein {ECO:0000313|EMBL:OAY49743.1};	--	GO:0008289,lipid binding; GO:0006869,lipid transport	Probable lipid transfer
Cluster-8142.28376	2107.62	2222.7	1980.27	1115.73	1102.21	1085.07	36918.7	37476.2	32203.6	17353.3	14398.9	16066.8	-1.16547	1.26951e-74	7.28982e-73	down	K08916 light-harvesting complex II chlorophyll a/b binding protein 5 | (RefSeq) chlorophyll a-b binding protein CP26, chloroplastic (A)	putative chlorophyll a/b binding protein [Wolffia australiana]	CB5_ARATH RecName: Full=Chlorophyll a-b binding protein CP26, chloroplastic; AltName: Full=LHCB5; AltName: Full=LHCIIc; AltName: Full=Light-harvesting complex II protein 5; Flags: Precursor;	G0YLW6_WOLAU RecName: Full=Chlorophyll a-b binding protein, chloroplastic {ECO:0000256|RuleBase:RU363080};	--	GO:0009507,chloroplast; GO:0009941,chloroplast envelope; GO:0009534,chloroplast thylakoid; GO:0009535,chloroplast thylakoid membrane; GO:0016021,integral component of membrane; GO:0016020,membrane; GO:0009522,photosystem I; GO:0009783,photosystem II antenna complex; GO:0010287,plastoglobule; GO:0009517,PSII associated light-harvesting complex II; GO:0009579,thylakoid; GO:0042651,thylakoid membran…	Chlorophyll A-B binding protein
Cluster-8142.16493	17.42	13.62	15.58	1.75	1.86	1.77	505.36	380	418.5	45.21	40.22	43.27	-3.35236	1.49065e-74	8.54312e-73	down	K08712 ATP-binding cassette, subfamily G (WHITE), member 2, SNQ2 | (RefSeq) ABC transporter, ATP-binding protein (A)	PREDICTED: pleiotropic drug resistance protein 1-like isoform X1 [Nelumbo nucifera]	TUR2_SPIPO RecName: Full=Pleiotropic drug resistance protein TUR2; Short=Protein Turion 2;	A0A1U7ZJV2_NELNU SubName: Full=pleiotropic drug resistance protein 1-like isoform X2 {ECO:0000313|RefSeq:XP_010254262.1};	Pleiotropic drug resistance proteins (PDR1-15), ABC superfamily	GO:0016021,integral component of membrane; GO:0005886,plasma membrane; GO:0005524,ATP binding; GO:0016887,ATPase activity; GO:0006952,defense response	ABC-2 type transporter
Cluster-8142.27640	169.83	188.45	173.83	76.46	69.93	71.08	1886.15	2016.51	1798.52	752.35	577.5	668.26	-1.52653	2.54221e-74	1.45417e-72	down	K08912 light-harvesting complex II chlorophyll a/b binding protein 1 | (RefSeq) chlorophyll a-b binding protein of LHCII type 1-like (A)	light-harvesting chlorophyll a/b protein precursor [Lemna gibba]	CB2A_SPIOL RecName: Full=Chlorophyll a-b binding protein, chloroplastic; AltName: Full=LHCII type I CAB; Short=LHCP; Flags: Precursor;	Q40185_LEMGI RecName: Full=Chlorophyll a-b binding protein, chloroplastic {ECO:0000256|RuleBase:RU363080};	--	GO:0009535,chloroplast thylakoid membrane; GO:0016021,integral component of membrane; GO:0009522,photosystem I; GO:0009523,photosystem II; GO:0016168,chlorophyll binding; GO:0046872,metal ion binding; GO:0009765,photosynthesis, light harvesting; GO:0018298,protein-chromophore linkage	Chlorophyll A-B binding protein
Cluster-8142.32450	391.12	373.62	390.61	168.43	194.3	170.86	5293.61	4869.74	4916.76	2021.95	1958.31	1956.3	-1.3474	2.69763e-74	1.54009e-72	down	--	putative 14 kDa proline-rich protein DC2.15 precursor [Wolffia australiana]	--	G0YLW9_WOLAU SubName: Full=Putative 14 kDa proline-rich protein DC2.15 {ECO:0000313|EMBL:AEJ88277.1};	--	GO:0016021,integral component of membrane	Hydrophobic seed protein
Cluster-8142.32402	57	54.31	54.2	32.25	29.92	33.04	2148	1968	1890	1081	843	1051	-1.02446	2.76563e-74	1.57588e-72	down	K13082 bifunctional dihydroflavonol 4-reductase/flavanone 4-reductase [EC:1.1.1.219 1.1.1.234] | (RefSeq) hypothetical protein (A)	dihydroflavonol 4-reductase isoform X5 [Ananas comosus]	ANR_GINBI RecName: Full=Putative anthocyanidin reductase {ECO:0000303|PubMed:16399014}; Short=GbANR {ECO:0000303|PubMed:16399014}; EC=1.3.1.- {ECO:0000250|UniProtKB:Q5FB34};	A0A1D1XG75_9ARAE SubName: Full=Dihydroflavonol-4-reductase {ECO:0000313|EMBL:JAT41400.1}; Flags: Fragment;	Flavonol reductase/cinnamoyl-CoA reductase	GO:0050662,coenzyme binding; GO:0016491,oxidoreductase activity; GO:0009813,flavonoid biosynthetic process	NAD dependent epimerase/dehydratase family
Cluster-8142.57560	0.47	0.49	0.89	16.55	19.43	13.96	23	23	40	715	706	572	4.53211	3.01956e-74	1.71727e-72	up	K01507 inorganic pyrophosphatase [EC:3.6.1.1] | (RefSeq) H+-PPase family transporter: proton (A)	PREDICTED: pyrophosphate-energized vacuolar membrane proton pump [Nelumbo nucifera]	AVP1_ARATH RecName: Full=Pyrophosphate-energized vacuolar membrane proton pump 1; EC=3.6.1.1; AltName: Full=Pyrophosphate-energized inorganic pyrophosphatase 1; Short=H(+)-PPase 1; AltName: Full=Vacuolar proton pyrophosphatase 1; AltName: Full=Vacuolar proton pyrophosphatase 3;	A0A1D1XHU4_9ARAE SubName: Full=Pyrophosphate-energized vacuolar membrane proton pump 1 {ECO:0000313|EMBL:JAT41958.1};	--	GO:0009507,chloroplast; GO:0009941,chloroplast envelope; GO:0010008,endosome membrane; GO:0005794,Golgi apparatus; GO:0016021,integral component of membrane; GO:0016020,membrane; GO:0005739,mitochondrion; GO:0000325,plant-type vacuole; GO:0009705,plant-type vacuole membrane; GO:0005886,plasma membrane; GO:0005774,vacuolar membrane; GO:0005773,vacuole; GO:0009678,hydrogen-translocating pyrophospha…	Inorganic H+ pyrophosphatase
Cluster-8142.11679	12.46	11.39	10.88	34.21	32.68	33.77	584.14	513.58	471.7	1427.77	1146.47	1336.16	1.30772	4.48963e-74	2.54843e-72	up	K01431 beta-ureidopropionase [EC:3.5.1.6] | (RefSeq) beta-ureidopropionase (A)	Carbon-nitrogen hydrolase [Corchorus capsularis]	BUP1_ARATH RecName: Full=Beta-ureidopropionase {ECO:0000303|PubMed:11161056}; EC=3.5.1.6 {ECO:0000269|PubMed:19413687}; AltName: Full=N-carbamoyl-beta-alanine amidohydrolase {ECO:0000303|Ref.1}; AltName: Full=Protein PYRIMIDINE 3 {ECO:0000303|Ref.1};	A0A1D1ZBW9_9ARAE SubName: Full=Beta-ureidopropionase {ECO:0000313|EMBL:JAT64370.1};	Carbon-nitrogen hydrolase	GO:0005829,cytosol; GO:0003837,beta-ureidopropionase activity; GO:0019483,beta-alanine biosynthetic process; GO:0043562,cellular response to nitrogen levels; GO:0006212,uracil catabolic process	Carbon-nitrogen hydrolase
Cluster-8142.34973	65.18	54.55	51.62	16.62	17.27	17.14	1219	982	896	276	241	271	-1.9776	5.84283e-74	3.31019e-72	down	--	uncharacterized protein LOC18445154 [Amborella trichopoda]	--	U5CU52_AMBTC SubName: Full=Uncharacterized protein {ECO:0000313|EMBL:ERN16826.1};	--	--	--
Cluster-8142.12951	90.13	91.16	82.2	218.97	226.47	237.48	1869	1819	1581	4034	3505	4161	1.14319	7.51077e-74	4.24702e-72	up	K02728 20S proteasome subunit alpha 3 [EC:3.4.25.1] | (RefSeq) proteasome subunit alpha type-4-like (A)	proteasome subunit alpha type-4-like [Cucurbita pepo subsp. pepo]	PSA4_SPIOL RecName: Full=Proteasome subunit alpha type-4; EC=3.4.25.1; AltName: Full=20S proteasome alpha subunit C; AltName: Full=20S proteasome subunit alpha-3; AltName: Full=Proteasome 27 kDa subunit;	A0A1D1Y4E4_9ARAE RecName: Full=Proteasome subunit alpha type {ECO:0000256|RuleBase:RU000551}; EC=3.4.25.1 {ECO:0000256|RuleBase:RU000551};	20S proteasome, regulatory subunit alpha type PSMA4/PRE9	GO:0005737,cytoplasm; GO:0005634,nucleus; GO:0019773,proteasome core complex, alpha-subunit complex; GO:0004298,threonine-type endopeptidase activity; GO:0006511,ubiquitin-dependent protein catabolic process	Proteasome subunit
Cluster-8142.30850	14.55	13.87	12.51	4.47	4.78	4.72	1012	927	803.87	276.85	249	276.91	-1.77767	9.27411e-74	5.22943e-72	down	K01968 3-methylcrotonyl-CoA carboxylase alpha subunit [EC:6.4.1.4] | (RefSeq) methylcrotonoyl-CoA carboxylase subunit alpha, mitochondrial (A)	PREDICTED: methylcrotonoyl-CoA carboxylase subunit alpha, mitochondrial isoform X1 [Phoenix dactylifera]	MCCA_ARATH RecName: Full=Methylcrotonoyl-CoA carboxylase subunit alpha, mitochondrial; Short=MCCase subunit alpha; EC=6.4.1.4; AltName: Full=3-methylcrotonyl-CoA carboxylase 1; AltName: Full=3-methylcrotonyl-CoA:carbon dioxide ligase subunit alpha; Flags: Precursor;	A0A1D1XSJ0_9ARAE SubName: Full=Methylcrotonoyl-CoA carboxylase subunit alpha, mitochondrial {ECO:0000313|EMBL:JAT45345.1};	3-Methylcrotonyl-CoA carboxylase, biotin-containing subunit/Propionyl-CoA carboxylase, alpha chain/Acetyl-CoA carboxylase, biotin carboxylase subunit	GO:0022626,cytosolic ribosome; GO:0005759,mitochondrial matrix; GO:0005739,mitochondrion; GO:0005524,ATP binding; GO:0004075,biotin carboxylase activity; GO:0050897,cobalt ion binding; GO:0004485,methylcrotonoyl-CoA carboxylase activity; GO:0006552,leucine catabolic process	Carbamoyl-phosphate synthase L chain, ATP binding domain
Cluster-8142.32678	32.2	29.65	33.11	17.32	16.43	17.33	2178	1928	2070	1043	832	989	-1.11955	9.28344e-74	5.22943e-72	down	--	hypothetical protein MANES_18G016100 [Manihot esculenta]	IQD32_ARATH RecName: Full=Protein IQ-DOMAIN 32;	A0A2C9U189_MANES SubName: Full=Uncharacterized protein {ECO:0000313|EMBL:OAY22662.1};	--	GO:0009941,chloroplast envelope; GO:0005829,cytosol; GO:0005875,microtubule associated complex; GO:0005634,nucleus; GO:0005886,plasma membrane; GO:0009737,response to abscisic acid	IQ calmodulin-binding motif
Cluster-8142.6918	0.81	0.68	0.46	14.84	15.08	16.09	23.6	19.2	12.41	385.33	329.2	396.93	4.32965	1.18584e-73	6.66725e-72	up	K13229 2,4-dihydroxy-1,4-benzoxazin-3-one-glucoside dioxygenase [EC:1.14.11.59] | (RefSeq) DIBOA-glucoside dioxygenase BX6 (A)	PREDICTED: 1-aminocyclopropane-1-carboxylate oxidase homolog 1-like [Nicotiana attenuata]	ACCH1_ARATH RecName: Full=1-aminocyclopropane-1-carboxylate oxidase homolog 1;	A0A1D1Z2I9_9ARAE SubName: Full=1-aminocyclopropane-1-carboxylate oxidase 1 {ECO:0000313|EMBL:JAT61059.1}; Flags: Fragment;	Iron/ascorbate family oxidoreductases	GO:0046872,metal ion binding; GO:0016491,oxidoreductase activity	2OG-Fe(II) oxygenase superfamily
Cluster-8142.24364	34.86	42.65	36.12	203.79	163.04	185.54	1154	1358	1107	6001	4035	5186	2.05066	1.23607e-73	6.93649e-72	up	K09874 aquaporin NIP | (RefSeq) probable aquaporin NIP5-1 (A)	PREDICTED: probable aquaporin NIP5-1 [Musa acuminata subsp. malaccensis]	NIP31_ORYSJ RecName: Full=Aquaporin NIP3-1; AltName: Full=NOD26-like intrinsic protein 3-1; AltName: Full=OsNIP3;1;	A0A1D1YKW2_9ARAE SubName: Full=Aquaporin NIP3-1 {ECO:0000313|EMBL:JAT55269.1};	Aquaporin (major intrinsic protein family)	GO:0005887,integral component of plasma membrane; GO:0016328,lateral plasma membrane; GO:0046715,active borate transmembrane transporter activity; GO:0015105,arsenite transmembrane transporter activity; GO:0015250,water channel activity; GO:0080029,cellular response to boron-containing substance levels; GO:0034220,ion transmembrane transport; GO:0046685,response to arsenic-containing substance	Major intrinsic protein
Cluster-8142.27018	4.95	4.54	5.42	23.05	23.34	20.56	289	255	293	1199	1021	1014	1.9431	1.3462e-73	7.54027e-72	up	K01176 alpha-amylase [EC:3.2.1.1] | (RefSeq) alpha-amylase isozyme 2A (A)	Protein kinase domain [Macleaya cordata]	LRKS5_ARATH RecName: Full=Probable L-type lectin-domain containing receptor kinase S.5; Short=LecRK-S.5; EC=2.7.11.1; Flags: Precursor;	A0A200PS77_9MAGN SubName: Full=Protein kinase domain {ECO:0000313|EMBL:OVA01052.1};	--	GO:0016021,integral component of membrane; GO:0005886,plasma membrane; GO:0005524,ATP binding; GO:0030246,carbohydrate binding; GO:0004674,protein serine/threonine kinase activity	Legume lectin domain
Cluster-8142.36377	95.61	92.53	85.38	233.54	243.84	263.89	1755.84	1635.45	1455.21	3808.58	3340.34	4096.03	1.20714	1.39626e-73	7.80589e-72	up	K02735 20S proteasome subunit beta 3 [EC:3.4.25.1] | (RefSeq) proteasome subunit beta type-3-like (A)	PREDICTED: proteasome subunit beta type-3-like [Musa acuminata subsp. malaccensis]	PSB3_ORYSJ RecName: Full=Proteasome subunit beta type-3; EC=3.4.25.1; AltName: Full=20S proteasome alpha subunit C; AltName: Full=20S proteasome subunit beta-3;	A0A1D1XME6_9ARAE RecName: Full=Proteasome subunit beta type {ECO:0000256|RuleBase:RU004203}; EC=3.4.25.1 {ECO:0000256|RuleBase:RU004203}; Flags: Fragment;	20S proteasome, regulatory subunit beta type PSMB3/PUP3	GO:0005737,cytoplasm; GO:0005634,nucleus; GO:0019774,proteasome core complex, beta-subunit complex; GO:0004298,threonine-type endopeptidase activity; GO:0043161,proteasome-mediated ubiquitin-dependent protein catabolic process	Proteasome subunit
Cluster-8142.41974	18.17	17.62	16.88	48.11	46.36	44.35	1469.18	1369.35	1260.59	3463.03	2806.15	3024.4	1.17281	1.60146e-73	8.93622e-72	up	--	patatin-like protein 2 [Cucurbita moschata]	PLP2_ARATH RecName: Full=Patatin-like protein 2; Short=AtPLP2; EC=3.1.1.-; AltName: Full=Patatin-related phospholipase A IIalpha; Short=pPLAIIa; AltName: Full=Phospholipase A IIA; Short=AtPLAIIA;	A0A1U7VMD5_NICSY RecName: Full=Patatin {ECO:0000256|RuleBase:RU361262}; EC=3.1.1.- {ECO:0000256|RuleBase:RU361262};	Ca2+-independent phospholipase A2	GO:0005737,cytoplasm; GO:0016020,membrane; GO:0047372,acylglycerol lipase activity; GO:0016298,lipase activity; GO:0004620,phospholipase activity; GO:0071456,cellular response to hypoxia; GO:0051607,defense response to virus; GO:0016042,lipid catabolic process; GO:0006629,lipid metabolic process; GO:0031408,oxylipin biosynthetic process; GO:0009626,plant-type hypersensitive response; GO:0046686,r…	Patatin-like phospholipase
Cluster-8142.3964	12.08	12.34	12.33	4.35	4.52	4.48	755.88	742.22	713.09	242.38	211.49	236.34	-1.69155	2.03994e-73	1.13615e-71	down	K17609 nucleoredoxin [EC:1.8.1.8] | (RefSeq) hypothetical protein (A)	Protein kinase domain [Macleaya cordata]	PUB34_ARATH RecName: Full=U-box domain-containing protein 34; AltName: Full=Plant U-box protein 34; Includes: RecName: Full=E3 ubiquitin ligase; EC=2.3.2.27; AltName: Full=RING-type E3 ubiquitin transferase {ECO:0000305}; Includes: RecName: Full=Serine/threonine-protein kinase; EC=2.7.11.-;	A0A200QZ79_9MAGN SubName: Full=Protein kinase domain {ECO:0000313|EMBL:OVA15765.1};	--	GO:0005524,ATP binding; GO:0004674,protein serine/threonine kinase activity; GO:0004842,ubiquitin-protein transferase activity	Protein kinase domain
Cluster-8142.25144	6.01	8.47	4.86	76.52	73.5	72.92	53	72	40	597	481	545	3.28744	3.22765e-73	1.79429e-71	up	--	--	--	--	--	--	--
Cluster-8142.9852	23.59	26.08	18.35	134.02	138.23	124.01	873.76	928.83	628.87	4415.43	3827.7	3876.65	2.31409	5.18706e-73	2.87814e-71	up	K16280 E3 ubiquitin-protein ligase RGLG [EC:2.3.2.27] | (RefSeq) E3 ubiquitin-protein ligase RGLG2-like isoform X1 (A)	E3 ubiquitin-protein ligase RGLG2-like isoform X2 [Asparagus officinalis]	RGLG1_ARATH RecName: Full=E3 ubiquitin-protein ligase RGLG1 {ECO:0000305}; EC=2.3.2.27 {ECO:0000305}; AltName: Full=RING domain ligase 1 {ECO:0000303|PubMed:17586653};	A0A1D1XIW8_9ARAE SubName: Full=E3 ubiquitin-protein ligase RGLG2 {ECO:0000313|EMBL:JAT42333.1};	Copine	GO:0005634,nucleus; GO:0005886,plasma membrane; GO:0046872,metal ion binding; GO:0004842,ubiquitin-protein transferase activity; GO:0009738,abscisic acid-activated signaling pathway; GO:0080148,negative regulation of response to water deprivation; GO:0009789,positive regulation of abscisic acid-activated signaling pathway; GO:0070534,protein K63-linked ubiquitination	Copine
Cluster-8142.56191	3.31	4.21	2.07	151.4	138.26	133.37	118.62	145.03	68.8	4828.01	3705.67	4035.78	5.23024	6.36783e-73	3.5267e-71	up	K04708 3-dehydrosphinganine reductase [EC:1.1.1.102] | (RefSeq) 3-dehydrosphinganine reductase TSC10A-like (A)	PREDICTED: 3-dehydrosphinganine reductase TSC10A-like [Phoenix dactylifera]	TC10B_ARATH RecName: Full=3-dehydrosphinganine reductase TSC10B; EC=1.1.1.102; AltName: Full=3-ketodihydrosphingosine reductase; Short=KDS reductase; AltName: Full=3-ketosphinganine reductase;	A0A2H3YNG4_PHODC SubName: Full=3-dehydrosphinganine reductase TSC10A-like {ECO:0000313|RefSeq:XP_008801390.1};	Predicted 3-ketosphinganine reductase	GO:0005789,endoplasmic reticulum membrane; GO:0016021,integral component of membrane; GO:0047560,3-dehydrosphinganine reductase activity; GO:0030148,sphingolipid biosynthetic process	short chain dehydrogenase
Cluster-8142.31004	194.2	213.7	195.77	97.94	92.8	90.55	7762	8214	7240	3483	2774	3055	-1.32973	8.35022e-73	4.61599e-71	down	K13217 pre-mRNA-processing factor 39 | (RefSeq) uncharacterized protein LOC114183870 isoform X1 (A)	PREDICTED: uncharacterized protein LOC105051655 [Elaeis guineensis]	--	A0A1D1YDG4_9ARAE SubName: Full=Uncharacterized protein ycf17 {ECO:0000313|EMBL:JAT52677.1};	--	GO:0051537,2 iron, 2 sulfur cluster binding; GO:0008942,nitrite reductase [NAD(P)H] activity; GO:0042128,nitrate assimilation	Rieske-like [2Fe-2S] domain
Cluster-8142.46126	131.43	127.92	116.22	309.09	327.52	332.87	2948	2761	2417	6161	5485	6308	1.13838	1.09208e-72	6.02575e-71	up	K02725 20S proteasome subunit alpha 6 [EC:3.4.25.1] | (RefSeq) proteasome subunit alpha type-1-A-like (A)	proteasome subunit alpha type-1-A-like [Dendrobium catenatum]	PSA1A_ARATH RecName: Full=Proteasome subunit alpha type-1-A; EC=3.4.25.1; AltName: Full=20S proteasome alpha subunit F-1; AltName: Full=Proteasome 30 kDa subunit; AltName: Full=Proteasome component 2A; Short=AtPSM30; AltName: Full=Proteasome subunit alpha type-6; AltName: Full=Protein ARSENIC TOLERANCE 5;	A0A1D1XNG3_9ARAE RecName: Full=Proteasome subunit alpha type {ECO:0000256|RuleBase:RU000551}; EC=3.4.25.1 {ECO:0000256|RuleBase:RU000551}; Flags: Fragment;	20S proteasome, regulatory subunit alpha type PSMA1/PRE5	GO:0005829,cytosol; GO:0005634,nucleus; GO:0005886,plasma membrane; GO:0000502,proteasome complex; GO:0019773,proteasome core complex, alpha-subunit complex; GO:0004298,threonine-type endopeptidase activity; GO:0030163,protein catabolic process; GO:0046685,response to arsenic-containing substance; GO:0006511,ubiquitin-dependent protein catabolic process	Proteasome subunit
Cluster-8142.31201	301	316.89	327.77	169.65	169.52	166.48	4737	4801.17	4792.15	2369.55	1988.46	2215.42	-1.13564	1.51394e-72	8.32246e-71	down	K01802 peptidylprolyl isomerase [EC:5.2.1.8] | (RefSeq) photosynthetic NDH subunit of lumenal location 4, chloroplastic (A)	photosynthetic NDH subunit of lumenal location 4, chloroplastic [Asparagus officinalis]	PNSL4_ARATH RecName: Full=Photosynthetic NDH subunit of lumenal location 4, chloroplastic {ECO:0000303|PubMed:21785130}; AltName: Full=FK506-binding protein 16-2; Short=AtFKBP16-2; AltName: Full=Immunophilin FKBP16-2; AltName: Full=Peptidyl-prolyl cis-trans isomerase FKBP16-2; Short=PPIase FKBP16-2; EC=5.2.1.8; AltName: Full=Rotamase; Flags: Precursor;	A0A0F7H0T6_9ASPA RecName: Full=Peptidylprolyl isomerase {ECO:0000256|PROSITE-ProRule:PRU00277}; EC=5.2.1.8 {ECO:0000256|PROSITE-ProRule:PRU00277};	FKBP-type peptidyl-prolyl cis-trans isomerase	GO:0009507,chloroplast; GO:0009543,chloroplast thylakoid lumen; GO:0009535,chloroplast thylakoid membrane; GO:0009579,thylakoid; GO:0005528,FK506 binding; GO:0003755,peptidyl-prolyl cis-trans isomerase activity; GO:0061077,chaperone-mediated protein folding	FKBP-type peptidyl-prolyl cis-trans isomerase
Cluster-8142.5642	59.46	50.51	66.04	371.28	328.76	312.38	188	155	199	1026.55	758	844	2.26476	2.70118e-72	1.48215e-70	up	--	--	--	--	--	--	--
Cluster-8142.4547	1.88	1.22	1.64	15.41	12.81	13.4	99.72	62.61	80.45	729.18	509.63	600.99	2.90934	3.03265e-72	1.66095e-70	up	--	PREDICTED: zinc finger BED domain-containing protein RICESLEEPER 2-like [Nicotiana sylvestris]	RSLE2_ORYSJ RecName: Full=Zinc finger BED domain-containing protein RICESLEEPER 2; AltName: Full=Transposase-like protein RICESLEEPER 2;	A0A1U7YAA6_NICSY SubName: Full=zinc finger BED domain-containing protein RICESLEEPER 2-like {ECO:0000313|RefSeq:XP_009796184.1};	Tam3-transposase (Ac family)	GO:0005634,nucleus; GO:0003700,DNA-binding transcription factor activity; GO:0046872,metal ion binding; GO:0046983,protein dimerization activity; GO:0000977,RNA polymerase II regulatory region sequence-specific DNA binding; GO:0009791,post-embryonic development; GO:0006357,regulation of transcription by RNA polymerase II; GO:0006351,transcription, DNA-templated	Protein of unknown function (DUF 659)
Cluster-8142.28052	33.95	35.81	26.05	152.51	166.03	172.35	2168.25	2198.54	1537.81	8671.35	7936.42	9286.36	2.12944	3.35192e-72	1.83242e-70	up	K15333 tRNA guanosine-2'-O-methyltransferase [EC:2.1.1.34] | (RefSeq) uncharacterized protein LOC104224633 (A)	putative subtilisin-like serine protease [Oryza sativa Japonica Group]	SBT37_ARATH RecName: Full=Subtilisin-like protease SBT3.7 {ECO:0000303|PubMed:16193095}; EC=3.4.21.- {ECO:0000255|PROSITE-ProRule:PRU10082}; AltName: Full=Subtilase subfamily 3 member 7 {ECO:0000303|PubMed:16193095}; Short=AtSBT3.7 {ECO:0000303|PubMed:16193095}; Flags: Precursor;	A0A1D1Y7R4_9ARAE SubName: Full=Cucumisin {ECO:0000313|EMBL:JAT50678.1};	--	GO:0005576,extracellular region; GO:0004252,serine-type endopeptidase activity	Protein of unknown function (DUF 659)
Cluster-8142.30227	734.64	760.22	722.35	417.91	436.45	412.74	8470	8444	7756	4270	3743	4028	-1.04204	3.81903e-72	2.08394e-70	down	--	PREDICTED: uncharacterized protein LOC103718212 [Phoenix dactylifera]	--	A0A2H3YXX2_PHODC SubName: Full=uncharacterized protein LOC103718212 {ECO:0000313|RefSeq:XP_008805143.1};	--	--	Protein of unknown function (DUF1118)
Cluster-8142.25205	129.89	123.28	107.13	36.49	38.84	42.71	1354.53	1238.84	1041.35	337	301.06	377.2	-1.84642	4.33452e-72	2.36088e-70	down	K11254 histone H4 | (RefSeq) uncharacterized LOC107874440 (A)	hypothetical protein BRADI_2g22991v3 [Brachypodium distachyon]	H41_WHEAT RecName: Full=Histone H4 variant TH011;	A0A287J3E0_HORVV RecName: Full=Histone H4 {ECO:0000256|RuleBase:RU000528};	Histone H4	GO:0009507,chloroplast; GO:0005829,cytosol; GO:0005730,nucleolus; GO:0000786,nucleosome; GO:0005886,plasma membrane; GO:0009506,plasmodesma; GO:0009579,thylakoid; GO:0005774,vacuolar membrane; GO:0003677,DNA binding; GO:0046982,protein heterodimerization activity; GO:0006334,nucleosome assembly; GO:0009414,response to water deprivation	Centromere kinetochore component CENP-T histone fold
Cluster-8142.33541	0.26	0.31	0.15	9.84	10.57	11.23	11.85	13.55	6.34	401.49	362.62	434.53	5.22108	7.05544e-72	3.83583e-70	up	K03320 ammonium transporter, Amt family | (RefSeq) ammonium transporter 1 member 1-like (A)	PREDICTED: ammonium transporter 1 member 1-like [Musa acuminata subsp. malaccensis]	AMT11_ORYSJ RecName: Full=Ammonium transporter 1 member 1; Short=OsAMT1;1;	A0A1D1Z614_9ARAE RecName: Full=Ammonium transporter {ECO:0000256|RuleBase:RU362002};	Ammonia permease	GO:0005887,integral component of plasma membrane; GO:0008519,ammonium transmembrane transporter activity; GO:0072488,ammonium transmembrane transport; GO:0015843,methylammonium transport; GO:0015695,organic cation transport; GO:0009624,response to nematode	Ammonium Transporter Family
Cluster-8142.19815	100.64	112.29	91.9	30.33	24.02	27.08	1507	1619	1279	403	268	343	-2.13602	9.1872e-72	4.98565e-70	down	K05282 gibberellin-44 dioxygenase [EC:1.14.11.12] | (RefSeq) gibberellin 20 oxidase 1-like (A)	PREDICTED: gibberellin 20 oxidase 1-B [Nelumbo nucifera]	GAOX2_ORYSI RecName: Full=Gibberellin 20 oxidase 2; EC=1.14.11.-; AltName: Full=GA 20-oxidase 2; AltName: Full=Gibberellin C-20 oxidase 2; AltName: Full=Os20ox2; AltName: Full=Protein semidwarf-1;	A0A1U8AR26_NELNU SubName: Full=gibberellin 20 oxidase 1-B {ECO:0000313|RefSeq:XP_010270330.1};	Iron/ascorbate family oxidoreductases	GO:0046872,metal ion binding; GO:0016491,oxidoreductase activity	2OG-Fe(II) oxygenase superfamily
[truncated: 6,020 more rows]

## Sheet: CK16H_vs_sub1-16H
ID	CK16H-1_fpkm	CK16H-2_fpkm	CK16H-3_fpkm	FS75-16H-1_fpkm	FS75-16H-2_fpkm	FS75-16H-3_fpkm	CK16H-1_count	CK16H-2_count	CK16H-3_count	FS75-16H-1_count	FS75-16H-2_count	FS75-16H-3_count	log2FoldChange	pvalue	padj	regulated	KEGG	NR	Swissprot	Tremble	KOG	GO	Pfam
[truncated: 4,190 more rows]
