# Supplementary material for: Efficient Accumulation of Amylopectin and Its Molecular Mechanism in the Submerged Duckweed Mutant
Source: Int J Mol Sci. 2023 Feb 2;24(3):2934. doi: 10.3390/ijms24032934 (PMC9917893; doi:10.3390/ijms24032934)
Supplement: Supplementary file 1 [file ijms-24-02934-s001.zip › Table S7 Enrichment analysis of KEGG in wild type and sub-1 mutant.xlsx]

## Sheet: CK-0H vs sub1-0H
#Kegg_pathway	ko_id	Cluter_frequency	Genome_frequency	P-value	Corrected_P-value	GeneID	KEGG Orthology	hyperlink
MAPK signaling pathway - plant	ko04016	180 out of 2252 7.99289520426288%	818 out of 15393 5.31410381342168%	4.05173e-09	5.34829e-07	Cluster-8142.19923;Cluster-8142.19924;Cluster-8142.19925;Cluster-8142.30552;Cluster-12661.0;Cluster-8142.15191;Cluster-8142.18590;Cluster-8142.22670;Cluster-8142.3689;Cluster-8142.23432;Cluster-8142.29617;Cluster-8142.34734;Cluster-8142.58570;Cluster-8142.22058;Cluster-8142.24381;Cluster-8142.3327;Cluster-8142.3329;Cluster-8142.3337;Cluster-8142.54430;Cluster-8142.9208;Cluster-8142.13681;Cluster-…	K00940+K00940+K00940+K00940+K02183+K02183+K02183+K02183+K02183+K03781+K03781+K13413+K13416+K13416+K13416+K13416+K13416+K13416+K13416+K13420+K13420+K13420+K13420+K13420+K13420+K13420+K13420+K13420+K13420+K13420+K13422+K13422+K13422+K13422+K13422+K13422+K13424+K13424+K13424+K13424+K13424+K13424+K13424+K13424+K13424+K13424+K13424+K13425+K13425+K13425+K13425+K13425+K13425+K13425+K13447+K13447+K13447+…	https:\\www.genome.jp\dbget-bin\www_bget?map04016
Carbon fixation in photosynthetic organisms	ko00710	81 out of 2252 3.59680284191829%	306 out of 15393 1.98791658546092%	3.65403e-08	4.82331e-06	Cluster-8142.28027;Cluster-8142.32292;Cluster-8142.46797;Cluster-8142.46798;Cluster-8142.26539;Cluster-8142.29765;Cluster-8142.28100;Cluster-8142.26830;Cluster-8142.27751;Cluster-8142.27779;Cluster-8142.32704;Cluster-8142.24616;Cluster-8142.28695;Cluster-8142.34727;Cluster-8142.29373;Cluster-8142.32294;Cluster-8142.32362;Cluster-8142.32821;Cluster-8142.18663;Cluster-8142.19833;Cluster-8142.19835;…	K00026+K00026+K00026+K00026+K00028+K00051+K00134+K00814+K00855+K00855+K00927+K01006+K01006+K01006+K01100+K01100+K01100+K01100+K01595+K01595+K01595+K01595+K01595+K01595+K01601+K01601+K01602+K01602+K01602+K01602+K01602+K01602+K01602+K01602+K01602+K01602+K01602+K01602+K01602+K01602+K01602+K01602+K01602+K01602+K01602+K01602+K01610+K01610+K01623+K01623+K01783+K01803+K01803+K01803+K01803+K01807+K01807+…	https:\\www.genome.jp\dbget-bin\www_bget?map00710
Plant-pathogen interaction	ko04626	216 out of 2252 9.59147424511545%	1052 out of 15393 6.83427531995063%	4.82791e-08	6.37284e-06	Cluster-12661.0;Cluster-8142.15191;Cluster-8142.18590;Cluster-8142.22670;Cluster-8142.3689;Cluster-8142.26983;Cluster-8142.32271;Cluster-8142.43269;Cluster-8142.43271;Cluster-8142.10272;Cluster-8142.10273;Cluster-8142.19530;Cluster-8142.19531;Cluster-8142.26571;Cluster-8142.32966;Cluster-8142.32967;Cluster-8142.32968;Cluster-8142.32972;Cluster-8142.3824;Cluster-8142.5017;Cluster-8142.53866;Cluste…	K02183+K02183+K02183+K02183+K02183+K04079+K04079+K04079+K04079+K05391+K05391+K05391+K05391+K05391+K05391+K05391+K05391+K05391+K05391+K05391+K12795+K13412+K13412+K13412+K13412+K13412+K13412+K13412+K13413+K13416+K13416+K13416+K13416+K13416+K13416+K13416+K13420+K13420+K13420+K13420+K13420+K13420+K13420+K13420+K13420+K13420+K13420+K13424+K13424+K13424+K13424+K13424+K13424+K13424+K13424+K13424+K13424+…	https:\\www.genome.jp\dbget-bin\www_bget?map04626
Phenylpropanoid biosynthesis	ko00940	75 out of 2252 3.3303730017762%	283 out of 15393 1.83849801857987%	1.10281e-07	1.45571e-05	Cluster-8142.25288;Cluster-8142.37369;Cluster-8142.48579;Cluster-8142.59645;Cluster-13010.0;Cluster-8142.23440;Cluster-8142.27104;Cluster-8142.27105;Cluster-8142.29107;Cluster-8142.29133;Cluster-8142.32005;Cluster-8142.32006;Cluster-8142.32010;Cluster-8142.3263;Cluster-8142.32940;Cluster-8142.3626;Cluster-8142.40771;Cluster-8142.451;Cluster-8142.50380;Cluster-8142.50381;Cluster-8142.50815;Cluster…	K00083+K00083+K00083+K00430+K00430+K00430+K00430+K00430+K00430+K00430+K00430+K00430+K00430+K00430+K00430+K00430+K00430+K00430+K00430+K00430+K00430+K00430+K00430+K00430+K00430+K00430+K00588+K00588+K00588+K00588+K00588+K00588+K00588+K01188+K01188+K01188+K01188+K01188+K01188+K01188+K01188+K01188+K01188+K01904+K01904+K01904+K01904+K01904+K05349+K05350+K05350+K06892+K09753+K09753+K09753+K09753+K09753+…	https:\\www.genome.jp\dbget-bin\www_bget?map00940
Biosynthesis of secondary metabolites	ko01110	636 out of 2252 28.2415630550622%	3686 out of 15393 23.9459494575456%	2.02025e-07	2.66673e-05	Cluster-8142.28842;Cluster-8142.29704;Cluster-8142.30627;Cluster-8142.30628;Cluster-8142.30631;Cluster-8142.30632;Cluster-8142.32892;Cluster-8142.32893;Cluster-8142.33108;Cluster-8142.33109;Cluster-8142.51119;Cluster-8142.31902;Cluster-8142.45620;Cluster-8142.45621;Cluster-8142.20607;Cluster-8142.12818;Cluster-8142.12819;Cluster-8142.28027;Cluster-8142.32292;Cluster-8142.46797;Cluster-8142.46798;…	K00001+K00001+K00001+K00001+K00001+K00001+K00001+K00001+K00001+K00001+K00002+K00006+K00006+K00006+K00013+K00016+K00016+K00026+K00026+K00026+K00026+K00031+K00031+K00033+K00036+K00058+K00059+K00059+K00059+K00059+K00083+K00083+K00083+K00111+K00121+K00121+K00128+K00128+K00128+K00134+K00145+K00166+K00167+K00224+K00224+K00224+K00232+K00232+K00276+K00276+K00382+K00422+K00422+K00430+K00430+K00430+K00430+…	https:\\www.genome.jp\dbget-bin\www_bget?map01110
Photosynthesis	ko00195	41 out of 2252 1.82060390763766%	130 out of 15393 0.844539725849412%	7.36133e-07	9.71695e-05	Cluster-8142.25819;Cluster-8142.30999;Cluster-8142.31771;Cluster-8142.30077;Cluster-8142.34834;Cluster-8142.30677;Cluster-8142.31518;Cluster-8142.29145;Cluster-8142.23190;Cluster-8142.28988;Cluster-8142.29116;Cluster-8142.30787;Cluster-8142.30788;Cluster-8142.33417;Cluster-8142.27130;Cluster-8142.29727;Cluster-8142.29368;Cluster-8142.28287;Cluster-8142.32329;Cluster-8142.32253;Cluster-8142.34991;…	K02108+K02108+K02108+K02109+K02634+K02636+K02636+K02638+K02639+K02639+K02639+K02641+K02641+K02692+K02693+K02695+K02698+K02699+K02699+K02701+K02703+K02716+K02717+K02717+K02717+K02717+K02717+K02717+K02717+K02717+K02717+K02723+K03541+K03541+K03541+K03542+K08901+K08901+K08901+K08902+K08905	https:\\www.genome.jp\dbget-bin\www_bget?map00195
Glyoxylate and dicarboxylate metabolism	ko00630	77 out of 2252 3.41918294849023%	309 out of 15393 2.00740596374976%	1.08466e-06	0.000143175	Cluster-8142.28027;Cluster-8142.32292;Cluster-8142.46797;Cluster-8142.46798;Cluster-8142.30162;Cluster-8142.30166;Cluster-8142.30168;Cluster-8142.30171;Cluster-8142.30174;Cluster-8142.31778;Cluster-8142.31196;Cluster-8142.31107;Cluster-8142.31108;Cluster-8142.31271;Cluster-8142.32596;Cluster-8142.30616;Cluster-8142.30980;Cluster-8142.30985;Cluster-8142.33435;Cluster-10943.1;Cluster-10943.3;Cluste…	K00026+K00026+K00026+K00026+K00284+K00284+K00284+K00284+K00284+K00284+K00382+K00600+K00600+K00600+K00600+K00605+K00830+K00830+K00830+K01433+K01433+K01455+K01455+K01601+K01601+K01602+K01602+K01602+K01602+K01602+K01602+K01602+K01602+K01602+K01602+K01602+K01602+K01602+K01602+K01602+K01602+K01602+K01602+K01602+K01602+K01637+K01681+K01681+K01681+K01681+K01895+K01895+K01895+K01915+K01915+K01915+K01915+…	https:\\www.genome.jp\dbget-bin\www_bget?map00630
Metabolic pathways	ko01100	1155 out of 2252 51.2877442273535%	7259 out of 15393 47.1577989995452%	1.20457e-05	0.00159003	Cluster-8142.28842;Cluster-8142.29704;Cluster-8142.30627;Cluster-8142.30628;Cluster-8142.30631;Cluster-8142.30632;Cluster-8142.32892;Cluster-8142.32893;Cluster-8142.33108;Cluster-8142.33109;Cluster-8142.51119;Cluster-8142.28335;Cluster-8142.29472;Cluster-8142.29585;Cluster-8142.30275;Cluster-8142.31727;Cluster-8142.20607;Cluster-8142.12818;Cluster-8142.12819;Cluster-8142.745;Cluster-8142.11996;Cl…	K00001+K00001+K00001+K00001+K00001+K00001+K00001+K00001+K00001+K00001+K00002+K00012+K00012+K00012+K00012+K00012+K00013+K00016+K00016+K00020+K00020+K00020+K00020+K00020+K00026+K00026+K00026+K00026+K00028+K00031+K00031+K00033+K00036+K00051+K00058+K00059+K00059+K00059+K00059+K00074+K00083+K00083+K00083+K00102+K00102+K00102+K00103+K00103+K00103+K00109+K00121+K00121+K00128+K00128+K00128+K00130+K00130+…	https:\\www.genome.jp\dbget-bin\www_bget?map01100
Cutin, suberine and wax biosynthesis	ko00073	45 out of 2252 1.99822380106572%	167 out of 15393 1.08490872474501%	2.32939e-05	0.00307479	Cluster-8142.24918;Cluster-11694.0;Cluster-8142.21872;Cluster-8142.4157;Cluster-8142.27566;Cluster-8142.27567;Cluster-8142.30265;Cluster-8142.30266;Cluster-8142.30268;Cluster-8142.33559;Cluster-8142.38839;Cluster-8142.34187;Cluster-11444.0;Cluster-8142.23225;Cluster-8142.29628;Cluster-8142.29629;Cluster-8142.29631;Cluster-8142.30955;Cluster-8142.32114;Cluster-8142.45448;Cluster-8142.49318;Cluster…	K13356+K15400+K15402+K15402+K15404+K15404+K15404+K15404+K15404+K15404+K15404+K15405+K15406+K15406+K15406+K15406+K15406+K15406+K15406+K15406+K15406+K15406+K17991+K17991+K20495+K20495+K20495+K20495+K20495+K20495+K20495+K20495+K20495+K20495+K20495+K20495+K20495+K20769+K20769+K20769+K20769+K20769+K21995+K21995+K21995	https:\\www.genome.jp\dbget-bin\www_bget?map00073
Fatty acid degradation	ko00071	47 out of 2252 2.08703374777975%	184 out of 15393 1.1953485350484%	6.70579e-05	0.00885164	Cluster-8142.28842;Cluster-8142.29704;Cluster-8142.30627;Cluster-8142.30628;Cluster-8142.30631;Cluster-8142.30632;Cluster-8142.32892;Cluster-8142.32893;Cluster-8142.33108;Cluster-8142.33109;Cluster-8142.23181;Cluster-8142.28348;Cluster-8142.25922;Cluster-8142.29286;Cluster-8142.30797;Cluster-8142.15525;Cluster-8142.15527;Cluster-8142.22628;Cluster-8142.27137;Cluster-8142.27138;Cluster-8142.29751;…	K00001+K00001+K00001+K00001+K00001+K00001+K00001+K00001+K00001+K00001+K00121+K00121+K00128+K00128+K00128+K00232+K00232+K01897+K01897+K01897+K01897+K01897+K01897+K07517+K10527+K18857+K18857+K18857+K18857+K18857+K18857+K18857+K18857+K18857+K20495+K20495+K20495+K20495+K20495+K20495+K20495+K20495+K20495+K20495+K20495+K20495+K20495	https:\\www.genome.jp\dbget-bin\www_bget?map00071
Monoterpenoid biosynthesis	ko00902	11 out of 2252 0.488454706927176%	22 out of 15393 0.142922107451439%	9.46811e-05	0.0124979	Cluster-8142.11385;Cluster-8142.15368;Cluster-8142.15370;Cluster-8142.24895;Cluster-8142.29333;Cluster-8142.44940;Cluster-8142.44944;Cluster-8142.44946;Cluster-8142.48920;Cluster-8142.15116;Cluster-8142.3473	K21374+K21374+K21374+K21374+K21374+K21374+K21374+K21374+K21374+K23810+K23810	https:\\www.genome.jp\dbget-bin\www_bget?map00902
Biosynthesis of unsaturated fatty acids	ko01040	23 out of 2252 1.02131438721137%	70 out of 15393 0.45475216007276%	9.52691e-05	0.0125755	Cluster-8142.15525;Cluster-8142.15527;Cluster-8142.18613;Cluster-8142.3172;Cluster-8142.41477;Cluster-8142.57371;Cluster-8142.8190;Cluster-8142.12532;Cluster-8142.12648;Cluster-8142.15730;Cluster-8142.20218;Cluster-8142.20220;Cluster-8142.20221;Cluster-8142.21277;Cluster-8142.29625;Cluster-8142.33372;Cluster-8142.33376;Cluster-8142.36610;Cluster-8142.39515;Cluster-8142.57031;Cluster-8142.57032;Cl…	K00232+K00232+K03921+K03921+K03921+K10249+K10251+K10251+K10251+K10251+K10251+K10251+K10251+K10251+K10251+K10251+K10251+K10251+K10251+K10256+K10256+K10258+K10258	https:\\www.genome.jp\dbget-bin\www_bget?map01040
Fatty acid elongation	ko00062	24 out of 2252 1.06571936056838%	79 out of 15393 0.513220294939258%	0.00026519	0.0350051	Cluster-8142.57371;Cluster-8142.8190;Cluster-8142.12532;Cluster-8142.12648;Cluster-8142.15730;Cluster-8142.20218;Cluster-8142.20220;Cluster-8142.20221;Cluster-8142.21277;Cluster-8142.29625;Cluster-8142.33372;Cluster-8142.33376;Cluster-8142.36610;Cluster-8142.39515;Cluster-8142.42780;Cluster-8142.43908;Cluster-14139.0;Cluster-1617.0;Cluster-8142.23783;Cluster-8142.28017;Cluster-8142.29246;Cluster-…	K10249+K10251+K10251+K10251+K10251+K10251+K10251+K10251+K10251+K10251+K10251+K10251+K10251+K10251+K10258+K10258+K15397+K15397+K15397+K15397+K15397+K15397+K15397+K15397	https:\\www.genome.jp\dbget-bin\www_bget?map00062
Glycolysis / Gluconeogenesis	ko00010	90 out of 2252 3.99644760213144%	434 out of 15393 2.81946339245111%	0.00030165	0.0398178	Cluster-8142.28842;Cluster-8142.29704;Cluster-8142.30627;Cluster-8142.30628;Cluster-8142.30631;Cluster-8142.30632;Cluster-8142.32892;Cluster-8142.32893;Cluster-8142.33108;Cluster-8142.33109;Cluster-8142.51119;Cluster-8142.12818;Cluster-8142.12819;Cluster-8142.23181;Cluster-8142.28348;Cluster-8142.25922;Cluster-8142.29286;Cluster-8142.30797;Cluster-8142.28185;Cluster-8142.28351;Cluster-8142.28100;…	K00001+K00001+K00001+K00001+K00001+K00001+K00001+K00001+K00001+K00001+K00002+K00016+K00016+K00121+K00121+K00128+K00128+K00128+K00131+K00131+K00134+K00382+K00627+K00844+K00844+K00844+K00850+K00850+K00850+K00850+K00850+K00850+K00850+K00850+K00850+K00850+K00850+K00850+K00850+K00873+K00873+K00873+K00895+K00927+K01006+K01006+K01006+K01568+K01568+K01610+K01610+K01623+K01623+K01689+K01689+K01689+K01792+…	https:\\www.genome.jp\dbget-bin\www_bget?map00010
Starch and sucrose metabolism	ko00500	109 out of 2252 4.84014209591474%	545 out of 15393 3.54057038913792%	0.00031841	0.0420301	Cluster-8142.6366;Cluster-8142.25663;Cluster-8142.31581;Cluster-8142.41322;Cluster-8142.52587;Cluster-8142.37261;Cluster-8142.42089;Cluster-8142.23358;Cluster-8142.20552;Cluster-8142.54112;Cluster-8142.7837;Cluster-8142.14074;Cluster-8142.15573;Cluster-8142.15575;Cluster-8142.15640;Cluster-8142.57585;Cluster-9988.1;Cluster-9988.2;Cluster-8142.14408;Cluster-8142.1734;Cluster-8142.22650;Cluster-814…	K00688+K00688+K00688+K00688+K00688+K00695+K00695+K00700+K00705+K00705+K00750+K00844+K00844+K00844+K00963+K00975+K00975+K00975+K00975+K00975+K00975+K00975+K00975+K00975+K00975+K00975+K00975+K00975+K00975+K00975+K00975+K01087+K01087+K01087+K01087+K01087+K01087+K01087+K01087+K01176+K01176+K01176+K01176+K01176+K01176+K01176+K01176+K01176+K01176+K01176+K01176+K01176+K01176+K01176+K01176+K01176+K01177+…	https:\\www.genome.jp\dbget-bin\www_bget?map00500
Biotin metabolism	ko00780	24 out of 2252 1.06571936056838%	80 out of 15393 0.519716754368869%	0.000327017	0.0431662	Cluster-8142.1654;Cluster-8142.23382;Cluster-8142.37653;Cluster-8142.39727;Cluster-8142.59154;Cluster-8142.25218;Cluster-8142.26706;Cluster-8142.2824;Cluster-8142.3037;Cluster-8142.3038;Cluster-8142.32854;Cluster-8142.3299;Cluster-8142.3300;Cluster-8142.3301;Cluster-8142.3302;Cluster-8142.3303;Cluster-8142.34348;Cluster-8142.3549;Cluster-8142.3612;Cluster-8142.55877;Cluster-8142.56719;Cluster-814…	K00059+K00059+K00059+K00059+K00652+K00652+K00652+K00652+K00652+K00652+K00652+K00652+K00652+K00652+K00652+K00652+K00652+K00652+K00652+K00652+K00652+K01942+K09458+K19562	https:\\www.genome.jp\dbget-bin\www_bget?map00780
Photosynthesis - antenna proteins	ko00196	18 out of 2252 0.799289520426288%	54 out of 15393 0.350808809198987%	0.000437109	0.0576984	Cluster-8142.28887;Cluster-8142.26351;Cluster-8142.34841;Cluster-8142.28856;Cluster-8142.29126;Cluster-8142.25852;Cluster-8142.26214;Cluster-8142.26674;Cluster-8142.27282;Cluster-8142.27640;Cluster-8142.27981;Cluster-8142.34301;Cluster-8142.30874;Cluster-8142.28376;Cluster-8142.29711;Cluster-8142.33469;Cluster-8142.18145;Cluster-8142.18148	K08908+K08909+K08909+K08911+K08911+K08912+K08912+K08912+K08912+K08912+K08912+K08912+K08915+K08916+K08916+K08916+K14172+K14172	https:\\www.genome.jp\dbget-bin\www_bget?map00196
Proteasome	ko03050	37 out of 2252 1.64298401420959%	151 out of 15393 0.98096537387124%	0.000888438	0.117274	Cluster-8142.46126;Cluster-8142.29460;Cluster-8142.12951;Cluster-8142.38045;Cluster-8142.20797;Cluster-8142.33639;Cluster-8142.36376;Cluster-8142.36377;Cluster-8142.24497;Cluster-8142.31926;Cluster-8142.28283;Cluster-8142.37608;Cluster-8142.41600;Cluster-8142.27842;Cluster-8142.25093;Cluster-8142.26348;Cluster-8142.28476;Cluster-8142.35304;Cluster-8142.36018;Cluster-8142.24042;Cluster-8142.9298;C…	K02725+K02727+K02728+K02730+K02731+K02734+K02735+K02735+K02736+K02739+K03029+K03029+K03029+K03033+K03035+K03035+K03035+K03035+K03035+K03062+K03063+K03063+K03063+K03063+K03063+K03063+K03064+K03064+K03064+K06699+K06699+K06699+K06699+K06700+K06700+K11599+K11599	https:\\www.genome.jp\dbget-bin\www_bget?map03050
alpha-Linolenic acid metabolism	ko00592	34 out of 2252 1.50976909413854%	137 out of 15393 0.890014941856688%	0.00111053	0.14659	Cluster-8142.48067;Cluster-8142.48846;Cluster-8142.48850;Cluster-8142.15525;Cluster-8142.15527;Cluster-8142.46182;Cluster-8142.33512;Cluster-8142.29826;Cluster-8142.3516;Cluster-8142.56071;Cluster-8142.31866;Cluster-8142.40170;Cluster-8142.40171;Cluster-8142.40172;Cluster-8142.40173;Cluster-8142.25227;Cluster-8142.28432;Cluster-8142.29270;Cluster-8142.20602;Cluster-8142.3392;Cluster-8142.37999;Cl…	K00224+K00224+K00224+K00232+K00232+K00454+K01047+K01723+K01723+K01723+K05894+K05894+K05894+K05894+K05894+K10527+K10529+K10529+K14674+K16818+K16818+K16818+K16818+K18857+K18857+K18857+K18857+K18857+K18857+K18857+K18857+K18857+K22389+K22389	https:\\www.genome.jp\dbget-bin\www_bget?map00592
Linoleic acid metabolism	ko00591	12 out of 2252 0.532859680284192%	33 out of 15393 0.214383161177158%	0.00165723	0.218754	Cluster-8142.46182;Cluster-8142.33512;Cluster-8142.20602;Cluster-8142.15102;Cluster-8142.33725;Cluster-8142.40053;Cluster-8142.40054;Cluster-8142.40055;Cluster-8142.40056;Cluster-8142.40057;Cluster-8142.46012;Cluster-8142.46576	K00454+K01047+K14674+K15718+K15718+K15718+K15718+K15718+K15718+K15718+K15718+K15718	https:\\www.genome.jp\dbget-bin\www_bget?map00591
Tyrosine metabolism	ko00350	35 out of 2252 1.55417406749556%	151 out of 15393 0.98096537387124%	0.00328755	0.433957	Cluster-8142.28842;Cluster-8142.29704;Cluster-8142.30627;Cluster-8142.30628;Cluster-8142.30631;Cluster-8142.30632;Cluster-8142.32892;Cluster-8142.32893;Cluster-8142.33108;Cluster-8142.33109;Cluster-8142.23181;Cluster-8142.28348;Cluster-8142.19999;Cluster-8142.53614;Cluster-8142.25263;Cluster-8142.4681;Cluster-8142.26053;Cluster-8142.54357;Cluster-8142.54358;Cluster-8142.57903;Cluster-8142.57904;C…	K00001+K00001+K00001+K00001+K00001+K00001+K00001+K00001+K00001+K00001+K00121+K00121+K00276+K00276+K00422+K00422+K00815+K00815+K00815+K01593+K01593+K01800+K01800+K14454+K14455+K15849+K18857+K18857+K18857+K18857+K18857+K18857+K18857+K18857+K18857	https:\\www.genome.jp\dbget-bin\www_bget?map00350
Cyanoamino acid metabolism	ko00460	26 out of 2252 1.15452930728242%	105 out of 15393 0.682128240109141%	0.00415635	0.548638	Cluster-8142.31107;Cluster-8142.31108;Cluster-8142.31271;Cluster-8142.32596;Cluster-8142.25179;Cluster-8142.30047;Cluster-8142.31019;Cluster-8142.31020;Cluster-8142.31863;Cluster-8142.31938;Cluster-8142.34128;Cluster-8142.42015;Cluster-8142.44622;Cluster-8142.44623;Cluster-8142.30290;Cluster-8142.30291;Cluster-8142.46988;Cluster-8142.11469;Cluster-8142.11470;Cluster-8142.33824;Cluster-8142.6014;C…	K00600+K00600+K00600+K00600+K01188+K01188+K01188+K01188+K01188+K01188+K01188+K01188+K01188+K01188+K01455+K01455+K05349+K05350+K05350+K13034+K13035+K13035+K13035+K13035+K13035+K16266	https:\\www.genome.jp\dbget-bin\www_bget?map00460
ABC transporters	ko02010	61 out of 2252 2.70870337477798%	301 out of 15393 1.95543428831287%	0.00451396	0.595843	Cluster-8142.29479;Cluster-8142.33960;Cluster-8142.34369;Cluster-8142.35157;Cluster-8142.44182;Cluster-8142.17916;Cluster-8142.13111;Cluster-8142.29302;Cluster-8142.32340;Cluster-8142.32341;Cluster-7784.0;Cluster-8142.23849;Cluster-8142.27933;Cluster-8142.21762;Cluster-8142.21763;Cluster-8142.21764;Cluster-8142.23473;Cluster-8142.23694;Cluster-8142.27408;Cluster-8142.34932;Cluster-8142.34937;Clus…	K05643+K05643+K05643+K05643+K05643+K05656+K05658+K05658+K05658+K05658+K05665+K05665+K05665+K05666+K05666+K05666+K05666+K05666+K05666+K05666+K05666+K05666+K05677+K05681+K05681+K05681+K05681+K05681+K05681+K05681+K08711+K08711+K08711+K08711+K08711+K08711+K08712+K08712+K08712+K08712+K08712+K08712+K08712+K08712+K08712+K08712+K08712+K08712+K08712+K08712+K08712+K08712+K08712+K08712+K08712+K08712+K08712+…	https:\\www.genome.jp\dbget-bin\www_bget?map02010
Flavonoid biosynthesis	ko00941	18 out of 2252 0.799289520426288%	65 out of 15393 0.422269862924706%	0.0045838	0.605061	Cluster-8142.13501;Cluster-8142.15944;Cluster-8142.25450;Cluster-8142.32773;Cluster-8142.32774;Cluster-8142.3790;Cluster-8142.53477;Cluster-10253.0;Cluster-8142.34766;Cluster-8142.39967;Cluster-8142.55159;Cluster-8142.51774;Cluster-8142.24430;Cluster-8142.44895;Cluster-8142.9529;Cluster-9469.0;Cluster-8142.11473;Cluster-8142.32402	K00588+K00588+K00588+K00588+K00588+K00588+K00588+K00660+K01859+K01859+K01859+K05277+K05280+K08695+K13065+K13065+K13082+K13082	https:\\www.genome.jp\dbget-bin\www_bget?map00941
Stilbenoid, diarylheptanoid and gingerol biosynthesis	ko00945	9 out of 2252 0.399644760213144%	25 out of 15393 0.162411485740272%	0.00671387	0.88623	Cluster-8142.13501;Cluster-8142.15944;Cluster-8142.25450;Cluster-8142.32773;Cluster-8142.32774;Cluster-8142.3790;Cluster-8142.53477;Cluster-8142.9529;Cluster-9469.0	K00588+K00588+K00588+K00588+K00588+K00588+K00588+K13065+K13065	https:\\www.genome.jp\dbget-bin\www_bget?map00945
Plant hormone signal transduction	ko04075	132 out of 2252 5.86145648312611%	741 out of 15393 4.81387643734165%	0.00801376	1	Cluster-8142.13085;Cluster-8142.35964;Cluster-8142.34734;Cluster-8142.58449;Cluster-10640.0;Cluster-8142.11213;Cluster-8142.38534;Cluster-8142.47446;Cluster-8142.5280;Cluster-8142.55932;Cluster-8142.58570;Cluster-8142.22058;Cluster-8142.24381;Cluster-8142.3327;Cluster-8142.3329;Cluster-8142.3337;Cluster-8142.54430;Cluster-7502.0;Cluster-8142.15887;Cluster-8142.30277;Cluster-8142.50767;Cluster-814…	K12126+K12126+K13413+K13415+K13415+K13415+K13415+K13415+K13415+K13415+K13416+K13416+K13416+K13416+K13416+K13416+K13416+K13422+K13422+K13422+K13422+K13422+K13422+K13449+K13449+K13449+K13449+K13449+K13449+K13449+K13449+K13449+K13449+K13449+K13449+K13449+K13463+K13464+K13464+K13464+K13464+K13464+K13464+K13464+K13464+K13464+K13946+K13946+K14431+K14431+K14431+K14431+K14431+K14484+K14484+K14484+K14484+…	https:\\www.genome.jp\dbget-bin\www_bget?map04075
Sphingolipid metabolism	ko00600	50 out of 2252 2.2202486678508%	248 out of 15393 1.61112193854349%	0.0104125	1	Cluster-8142.3402;Cluster-8142.3403;Cluster-8142.5039;Cluster-8142.56191;Cluster-8142.56192;Cluster-8142.51952;Cluster-7902.0;Cluster-8142.12588;Cluster-8142.12589;Cluster-8142.25269;Cluster-8142.2695;Cluster-8142.29829;Cluster-8142.3187;Cluster-8142.3808;Cluster-8142.45952;Cluster-8142.47235;Cluster-8142.52999;Cluster-8142.56166;Cluster-8142.56167;Cluster-8142.56911;Cluster-8142.57997;Cluster-81…	K04708+K04708+K04708+K04708+K04708+K04710+K04713+K04713+K04713+K04713+K04713+K04713+K04713+K04713+K04713+K04713+K04713+K04713+K04713+K04713+K07407+K07407+K12309+K12309+K12309+K12309+K12309+K12309+K12309+K12309+K12309+K12309+K12309+K12309+K12309+K12309+K12309+K12309+K12309+K12349+K12349+K12349+K12349+K12349+K12349+K12382+K12382+K12382+K17108+K23451	https:\\www.genome.jp\dbget-bin\www_bget?map00600
Carbon metabolism	ko01200	168 out of 2252 7.46003552397869%	975 out of 15393 6.33404794387059%	0.0110609	1	Cluster-8142.28027;Cluster-8142.32292;Cluster-8142.46797;Cluster-8142.46798;Cluster-8142.26539;Cluster-8142.9701;Cluster-8142.40215;Cluster-8142.30973;Cluster-8142.30306;Cluster-8142.29765;Cluster-8142.3107;Cluster-8142.34058;Cluster-8142.23181;Cluster-8142.28348;Cluster-8142.28185;Cluster-8142.28351;Cluster-8142.28100;Cluster-8142.15525;Cluster-8142.15527;Cluster-8142.31196;Cluster-8142.31107;Cl…	K00026+K00026+K00026+K00026+K00028+K00031+K00031+K00033+K00036+K00051+K00058+K00074+K00121+K00121+K00131+K00131+K00134+K00232+K00232+K00382+K00600+K00600+K00600+K00600+K00605+K00627+K00814+K00830+K00830+K00830+K00831+K00844+K00844+K00844+K00850+K00850+K00850+K00850+K00850+K00850+K00850+K00850+K00850+K00850+K00850+K00850+K00850+K00855+K00855+K00863+K00873+K00873+K00873+K00927+K01006+K01006+K01006+…	https:\\www.genome.jp\dbget-bin\www_bget?map01200
Carotenoid biosynthesis	ko00906	20 out of 2252 0.88809946714032%	90 out of 15393 0.584681348664978%	0.0341913	1	Cluster-8142.29796;Cluster-8142.29797;Cluster-8142.25873;Cluster-8142.28423;Cluster-8142.34719;Cluster-8142.22743;Cluster-8142.22744;Cluster-8142.35356;Cluster-8142.35357;Cluster-8142.9102;Cluster-8142.363;Cluster-8142.51334;Cluster-8142.55811;Cluster-8142.55812;Cluster-8142.47036;Cluster-8142.59674;Cluster-8142.51114;Cluster-8142.22284;Cluster-8142.33120;Cluster-8142.29954	K02291+K02291+K02293+K02293+K02293+K09835+K09835+K09835+K09835+K09838+K09840+K09840+K09840+K09840+K09841+K09843+K09843+K15746+K15746+K15747	https:\\www.genome.jp\dbget-bin\www_bget?map00906
Sesquiterpenoid and triterpenoid biosynthesis	ko00909	7 out of 2252 0.310834813499112%	23 out of 15393 0.14941856688105%	0.0410233	1	Cluster-8142.26282;Cluster-8142.30217;Cluster-8142.30218;Cluster-8142.30221;Cluster-8142.30222;Cluster-8142.30223;Cluster-8142.32063	K00801+K00801+K00801+K00801+K00801+K00801+K00801	https:\\www.genome.jp\dbget-bin\www_bget?map00909
Anthocyanin biosynthesis	ko00942	4 out of 2252 0.177619893428064%	10 out of 15393 0.0649645942961086%	0.0460527	1	Cluster-8142.42634;Cluster-8142.42635;Cluster-8142.26009;Cluster-8142.49706	K12930+K12930+K21383+K21383	https:\\www.genome.jp\dbget-bin\www_bget?map00942
Glycosphingolipid biosynthesis - ganglio series	ko00604	18 out of 2252 0.799289520426288%	84 out of 15393 0.545702592087312%	0.0585664	1	Cluster-8142.6600;Cluster-5096.0;Cluster-8142.15407;Cluster-8142.20016;Cluster-8142.26699;Cluster-8142.27093;Cluster-8142.27096;Cluster-8142.2828;Cluster-8142.2829;Cluster-8142.29501;Cluster-8142.32703;Cluster-8142.34175;Cluster-8142.37725;Cluster-8142.37774;Cluster-8142.5094;Cluster-8142.56757;Cluster-8142.57071;Cluster-8142.23695	K12309+K12309+K12309+K12309+K12309+K12309+K12309+K12309+K12309+K12309+K12309+K12309+K12309+K12309+K12309+K12309+K12309+K12373	https:\\www.genome.jp\dbget-bin\www_bget?map00604
Fructose and mannose metabolism	ko00051	40 out of 2252 1.77619893428064%	214 out of 15393 1.39024231793672%	0.0587039	1	Cluster-8142.14074;Cluster-8142.15573;Cluster-8142.15575;Cluster-8142.8541;Cluster-8142.24506;Cluster-8142.25045;Cluster-8142.27974;Cluster-8142.27978;Cluster-8142.30916;Cluster-8142.33243;Cluster-8142.33244;Cluster-8142.39820;Cluster-8142.47086;Cluster-8142.47087;Cluster-8142.49961;Cluster-8142.52627;Cluster-8142.19980;Cluster-8142.18400;Cluster-8142.26781;Cluster-8142.28671;Cluster-8142.46187;C…	K00844+K00844+K00844+K00850+K00850+K00850+K00850+K00850+K00850+K00850+K00850+K00850+K00850+K00850+K00850+K00850+K00863+K00895+K00966+K00966+K00966+K01103+K01623+K01623+K01803+K01803+K01803+K01803+K01805+K03841+K03841+K03841+K03841+K03841+K03841+K03841+K03841+K03841+K03841+K19355	https:\\www.genome.jp\dbget-bin\www_bget?map00051
Isoflavonoid biosynthesis	ko00943	7 out of 2252 0.310834813499112%	25 out of 15393 0.162411485740272%	0.0620301	1	Cluster-8142.50348;Cluster-5853.0;Cluster-8142.31569;Cluster-8142.25551;Cluster-8142.26010;Cluster-8142.27767;Cluster-8142.49707	K13258+K13261+K13261+K13264+K13264+K13264+K13264	https:\\www.genome.jp\dbget-bin\www_bget?map00943
Steroid biosynthesis	ko00100	15 out of 2252 0.66607460035524%	68 out of 15393 0.441759241213539%	0.0642841	1	Cluster-8142.26282;Cluster-8142.30217;Cluster-8142.30218;Cluster-8142.30221;Cluster-8142.30222;Cluster-8142.30223;Cluster-8142.32063;Cluster-8142.36763;Cluster-8142.36764;Cluster-8142.17924;Cluster-8142.17925;Cluster-8142.41888;Cluster-8142.41890;Cluster-8142.32159;Cluster-8142.20602	K00801+K00801+K00801+K00801+K00801+K00801+K00801+K01824+K01824+K01853+K01853+K01853+K01853+K08242+K14674	https:\\www.genome.jp\dbget-bin\www_bget?map00100
Fatty acid metabolism	ko01212	40 out of 2252 1.77619893428064%	216 out of 15393 1.40323523679595%	0.0660734	1	Cluster-8142.1654;Cluster-8142.23382;Cluster-8142.37653;Cluster-8142.39727;Cluster-8142.15525;Cluster-8142.15527;Cluster-8142.22628;Cluster-8142.27137;Cluster-8142.27138;Cluster-8142.29751;Cluster-8142.29752;Cluster-8142.39207;Cluster-8142.31341;Cluster-8142.31342;Cluster-8142.27533;Cluster-8142.34234;Cluster-8142.47341;Cluster-8142.18613;Cluster-8142.3172;Cluster-8142.41477;Cluster-8142.36541;Cl…	K00059+K00059+K00059+K00059+K00232+K00232+K01897+K01897+K01897+K01897+K01897+K01897+K01961+K01961+K01962+K01962+K02160+K03921+K03921+K03921+K09458+K10249+K10251+K10251+K10251+K10251+K10251+K10251+K10251+K10251+K10251+K10251+K10251+K10251+K10251+K10256+K10256+K10258+K10258+K10527	https:\\www.genome.jp\dbget-bin\www_bget?map01212
Pentose phosphate pathway	ko00030	40 out of 2252 1.77619893428064%	222 out of 15393 1.44221399337361%	0.0920941	1	Cluster-8142.30973;Cluster-8142.30306;Cluster-8142.28185;Cluster-8142.28351;Cluster-8142.8541;Cluster-8142.24506;Cluster-8142.25045;Cluster-8142.27974;Cluster-8142.27978;Cluster-8142.30916;Cluster-8142.33243;Cluster-8142.33244;Cluster-8142.39820;Cluster-8142.47086;Cluster-8142.47087;Cluster-8142.49961;Cluster-8142.52627;Cluster-8142.18400;Cluster-8142.17773;Cluster-8142.43207;Cluster-8142.27880;C…	K00033+K00036+K00131+K00131+K00850+K00850+K00850+K00850+K00850+K00850+K00850+K00850+K00850+K00850+K00850+K00850+K00850+K00895+K01623+K01623+K01783+K01807+K01807+K01807+K01807+K01807+K01810+K01835+K01835+K01835+K03841+K03841+K03841+K03841+K03841+K03841+K03841+K03841+K03841+K03841	https:\\www.genome.jp\dbget-bin\www_bget?map00030
Benzoxazinoid biosynthesis	ko00402	3 out of 2252 0.133214920071048%	8 out of 15393 0.0519716754368869%	0.0990419	1	Cluster-8142.6918;Cluster-8142.6919;Cluster-8142.20334	K13229+K13229+K13229	https:\\www.genome.jp\dbget-bin\www_bget?map00402
Other types of O-glycan biosynthesis	ko00514	9 out of 2252 0.399644760213144%	39 out of 15393 0.253361917754824%	0.106448	1	Cluster-8142.22897;Cluster-8142.11902;Cluster-8142.15170;Cluster-8142.18198;Cluster-8142.18199;Cluster-8142.40959;Cluster-8142.49397;Cluster-8142.49398;Cluster-8142.34200	K13667+K18134+K18134+K18134+K18134+K18134+K18134+K18134+K20782	https:\\www.genome.jp\dbget-bin\www_bget?map00514
Nitrogen metabolism	ko00910	27 out of 2252 1.19893428063943%	147 out of 15393 0.954979536152797%	0.122381	1	Cluster-8142.30162;Cluster-8142.30166;Cluster-8142.30168;Cluster-8142.30171;Cluster-8142.30174;Cluster-8142.31778;Cluster-8142.32526;Cluster-8142.30290;Cluster-8142.30291;Cluster-8142.29369;Cluster-8142.29377;Cluster-8142.29390;Cluster-8142.29400;Cluster-8142.43074;Cluster-8142.16491;Cluster-8142.18460;Cluster-8142.20279;Cluster-8142.20280;Cluster-8142.23179;Cluster-8142.25651;Cluster-8142.26582;…	K00284+K00284+K00284+K00284+K00284+K00284+K00366+K01455+K01455+K01673+K01673+K01673+K01673+K01673+K01674+K01674+K01674+K01674+K01674+K01674+K01674+K01915+K01915+K01915+K01915+K02575+K02575	https:\\www.genome.jp\dbget-bin\www_bget?map00910
Glycosaminoglycan degradation	ko00531	21 out of 2252 0.932504440497336%	111 out of 15393 0.721106996686806%	0.126915	1	Cluster-8142.23254;Cluster-8142.26527;Cluster-8142.28175;Cluster-8142.6600;Cluster-5096.0;Cluster-8142.15407;Cluster-8142.20016;Cluster-8142.26699;Cluster-8142.27093;Cluster-8142.27096;Cluster-8142.2828;Cluster-8142.2829;Cluster-8142.29501;Cluster-8142.32703;Cluster-8142.34175;Cluster-8142.37725;Cluster-8142.37774;Cluster-8142.5094;Cluster-8142.56757;Cluster-8142.57071;Cluster-8142.23695	K07964+K07964+K07964+K12309+K12309+K12309+K12309+K12309+K12309+K12309+K12309+K12309+K12309+K12309+K12309+K12309+K12309+K12309+K12309+K12309+K12373	https:\\www.genome.jp\dbget-bin\www_bget?map00531
Zeatin biosynthesis	ko00908	11 out of 2252 0.488454706927176%	56 out of 15393 0.363801728058208%	0.187825	1	Cluster-8142.16434;Cluster-8142.2405;Cluster-8142.2406;Cluster-8142.37856;Cluster-8142.54868;Cluster-8142.21664;Cluster-8142.47585;Cluster-8142.30820;Cluster-8142.25698;Cluster-8142.37550;Cluster-8142.37551	K00279+K00279+K00279+K00279+K00279+K10760+K10760+K13495+K13496+K13496+K13496	https:\\www.genome.jp\dbget-bin\www_bget?map00908
Brassinosteroid biosynthesis	ko00905	6 out of 2252 0.266429840142096%	27 out of 15393 0.175404404599493%	0.19332	1	Cluster-8142.13078;Cluster-8142.13082;Cluster-8142.17737;Cluster-8142.40524;Cluster-8142.55908;Cluster-8142.40914	K09588+K09588+K15639+K15639+K15639+K20623	https:\\www.genome.jp\dbget-bin\www_bget?map00905
Non-homologous end-joining	ko03450	6 out of 2252 0.266429840142096%	27 out of 15393 0.175404404599493%	0.19332	1	Cluster-8142.58894;Cluster-8142.58895;Cluster-8142.21244;Cluster-8142.54102;Cluster-8142.39633;Cluster-8142.2712	K03512+K03512+K04799+K04799+K10777+K10865	https:\\www.genome.jp\dbget-bin\www_bget?map03450
Phosphatidylinositol signaling system	ko04070	40 out of 2252 1.77619893428064%	243 out of 15393 1.57863964139544%	0.23191	1	Cluster-8142.6877;Cluster-8142.20437;Cluster-8142.38072;Cluster-8142.44729;Cluster-8142.33560;Cluster-8142.44167;Cluster-8142.47889;Cluster-8142.30105;Cluster-8142.33226;Cluster-8142.3843;Cluster-8142.39973;Cluster-8142.26071;Cluster-8142.22866;Cluster-8142.28742;Cluster-8142.29077;Cluster-8142.19251;Cluster-8142.29452;Cluster-8142.32979;Cluster-8142.32980;Cluster-8142.32981;Cluster-8142.34566;Cl…	K00888+K00889+K00901+K00901+K00913+K00913+K00915+K00921+K00921+K00921+K00921+K00981+K01092+K01092+K01092+K01099+K01099+K01099+K01099+K01099+K01099+K01110+K02183+K02183+K02183+K02183+K02183+K18081+K18081+K18081+K20279+K21797+K21797+K21797+K21797+K21797+K21797+K21797+K21798+K21798	https:\\www.genome.jp\dbget-bin\www_bget?map04070
Circadian rhythm - plant	ko04712	33 out of 2252 1.46536412078153%	200 out of 15393 1.29929188592217%	0.252787	1	Cluster-10253.0;Cluster-8142.12563;Cluster-8142.40252;Cluster-8142.38140;Cluster-8142.38139;Cluster-8142.39503;Cluster-8142.7778;Cluster-8142.10973;Cluster-8142.26551;Cluster-8142.13085;Cluster-8142.35964;Cluster-8142.53108;Cluster-9093.0;Cluster-8142.31090;Cluster-8142.31093;Cluster-8142.32386;Cluster-8142.11583;Cluster-8142.27320;Cluster-8142.27730;Cluster-8142.30357;Cluster-8142.30361;Cluster-…	K00660+K03097+K03097+K12115+K12116+K12121+K12124+K12125+K12125+K12126+K12126+K12129+K12130+K12133+K12133+K12133+K12135+K12135+K12135+K12135+K12135+K12135+K16221+K16221+K16222+K16222+K16223+K16223+K16223+K16223+K16223+K16241+K16241	https:\\www.genome.jp\dbget-bin\www_bget?map04712
Betalain biosynthesis	ko00965	5 out of 2252 0.22202486678508%	24 out of 15393 0.155915026310661%	0.26852	1	Cluster-8142.57903;Cluster-8142.57904;Cluster-8142.19226;Cluster-8142.23554;Cluster-8142.2677	K01593+K01593+K15777+K15777+K15777	https:\\www.genome.jp\dbget-bin\www_bget?map00965
Isoquinoline alkaloid biosynthesis	ko00950	13 out of 2252 0.577264653641208%	74 out of 15393 0.480737997791204%	0.281484	1	Cluster-8142.19999;Cluster-8142.53614;Cluster-8142.25263;Cluster-8142.4681;Cluster-8142.26053;Cluster-8142.54357;Cluster-8142.54358;Cluster-8142.57903;Cluster-8142.57904;Cluster-8142.50343;Cluster-8142.18980;Cluster-8142.41678;Cluster-8142.36715	K00276+K00276+K00422+K00422+K00815+K00815+K00815+K01593+K01593+K13396+K14454+K14455+K15849	https:\\www.genome.jp\dbget-bin\www_bget?map00950
Diterpenoid biosynthesis	ko00904	15 out of 2252 0.66607460035524%	87 out of 15393 0.565191970376145%	0.286384	1	Cluster-8142.341;Cluster-8142.1635;Cluster-8142.6401;Cluster-8142.7245;Cluster-5122.0;Cluster-6631.0;Cluster-8142.14445;Cluster-8142.1910;Cluster-8142.40650;Cluster-8142.43775;Cluster-8142.44062;Cluster-8142.49845;Cluster-8142.57337;Cluster-8142.19815;Cluster-8142.55320	K04120+K04124+K04125+K04125+K04125+K04125+K04125+K04125+K04125+K04125+K04125+K04125+K04125+K05282+K13070	https:\\www.genome.jp\dbget-bin\www_bget?map00904
Alanine, aspartate and glutamate metabolism	ko00250	32 out of 2252 1.42095914742451%	198 out of 15393 1.28629896706295%	0.298207	1	Cluster-8142.16980;Cluster-8142.40114;Cluster-8142.40116;Cluster-8142.40120;Cluster-8142.55814;Cluster-8142.25308;Cluster-8142.39424;Cluster-8142.26830;Cluster-12467.0;Cluster-8142.14050;Cluster-8142.30980;Cluster-8142.30985;Cluster-8142.33435;Cluster-8142.17358;Cluster-8142.25898;Cluster-8142.25899;Cluster-8142.28879;Cluster-8142.29104;Cluster-8142.34034;Cluster-8142.42611;Cluster-8142.13946;Clu…	K00609+K00609+K00609+K00609+K00609+K00764+K00764+K00814+K00827+K00827+K00830+K00830+K00830+K01580+K01580+K01580+K01915+K01915+K01915+K01915+K01953+K01953+K01953+K01955+K13566+K14272+K14272+K14272+K14272+K14454+K14455+K16871	https:\\www.genome.jp\dbget-bin\www_bget?map00250
Taurine and hypotaurine metabolism	ko00430	5 out of 2252 0.22202486678508%	25 out of 15393 0.162411485740272%	0.298647	1	Cluster-8142.17358;Cluster-8142.25898;Cluster-8142.25899;Cluster-8142.6180;Cluster-8142.12799	K01580+K01580+K01580+K10712+K10712	https:\\www.genome.jp\dbget-bin\www_bget?map00430
Indole alkaloid biosynthesis	ko00901	5 out of 2252 0.22202486678508%	26 out of 15393 0.168907945169882%	0.329268	1	Cluster-8142.57903;Cluster-8142.57904;Cluster-8142.36227;Cluster-8142.38777;Cluster-8142.42317	K01593+K01593+K01757+K01757+K01757	https:\\www.genome.jp\dbget-bin\www_bget?map00901
Cysteine and methionine metabolism	ko00270	51 out of 2252 2.26465364120782%	328 out of 15393 2.13083869291236%	0.34022	1	Cluster-8142.12818;Cluster-8142.12819;Cluster-8142.28027;Cluster-8142.32292;Cluster-8142.46797;Cluster-8142.46798;Cluster-8142.3107;Cluster-8142.18812;Cluster-8142.21079;Cluster-8142.29314;Cluster-8142.26018;Cluster-8142.31388;Cluster-8142.19088;Cluster-8142.19089;Cluster-8142.40011;Cluster-8142.10887;Cluster-8142.19907;Cluster-8142.28782;Cluster-8142.32909;Cluster-8142.41266;Cluster-8142.26053;C…	K00016+K00016+K00026+K00026+K00026+K00026+K00058+K00547+K00547+K00547+K00549+K00549+K00558+K00558+K00558+K00641+K00641+K00789+K00789+K00789+K00815+K00815+K00815+K00826+K00827+K00827+K00831+K01011+K01244+K01244+K01611+K01738+K01738+K01738+K01738+K01738+K01738+K01738+K01761+K01762+K05933+K05933+K08963+K08967+K08967+K12524+K13034+K14454+K14455+K21456+K21456	https:\\www.genome.jp\dbget-bin\www_bget?map00270
Arachidonic acid metabolism	ko00590	10 out of 2252 0.44404973357016%	59 out of 15393 0.383291106347041%	0.359806	1	Cluster-8142.21495;Cluster-8142.25863;Cluster-8142.26098;Cluster-8142.33512;Cluster-8142.46192;Cluster-8142.49640;Cluster-8142.53907;Cluster-8142.53909;Cluster-8142.20602;Cluster-8142.4213	K00432+K00432+K00432+K01047+K08726+K08726+K08726+K08726+K14674+K15730	https:\\www.genome.jp\dbget-bin\www_bget?map00590
Flavone and flavonol biosynthesis	ko00944	5 out of 2252 0.22202486678508%	27 out of 15393 0.175404404599493%	0.360165	1	Cluster-8142.24430;Cluster-8142.25551;Cluster-8142.26010;Cluster-8142.27767;Cluster-8142.49707	K05280+K13264+K13264+K13264+K13264	https:\\www.genome.jp\dbget-bin\www_bget?map00944
Selenocompound metabolism	ko00450	12 out of 2252 0.532859680284192%	73 out of 15393 0.474241538361593%	0.379055	1	Cluster-8142.608;Cluster-5026.0;Cluster-8142.1833;Cluster-8142.26018;Cluster-8142.31388;Cluster-8142.54667;Cluster-8142.37391;Cluster-8142.32737;Cluster-8142.30876;Cluster-8142.31166;Cluster-8142.31900;Cluster-8142.33991	K00384+K00384+K00384+K00549+K00549+K01761+K01874+K08247+K13811+K13811+K13811+K13811	https:\\www.genome.jp\dbget-bin\www_bget?map00450
Peroxisome	ko04146	38 out of 2252 1.68738898756661%	246 out of 15393 1.59812901968427%	0.384483	1	Cluster-8142.9701;Cluster-8142.40215;Cluster-8142.15525;Cluster-8142.15527;Cluster-8142.3260;Cluster-8142.30980;Cluster-8142.30985;Cluster-8142.33435;Cluster-8142.30578;Cluster-8142.30579;Cluster-8142.30580;Cluster-8142.22628;Cluster-8142.27137;Cluster-8142.27138;Cluster-8142.29751;Cluster-8142.29752;Cluster-8142.39207;Cluster-8142.23432;Cluster-8142.29617;Cluster-8142.29322;Cluster-8142.31680;Cl…	K00031+K00031+K00232+K00232+K00306+K00830+K00830+K00830+K01640+K01640+K01640+K01897+K01897+K01897+K01897+K01897+K01897+K03781+K03781+K04564+K04564+K05677+K08726+K08726+K08726+K08726+K11517+K11517+K11517+K11517+K13343+K13345+K13346+K13347+K13348+K13354+K13354+K13356	https:\\www.genome.jp\dbget-bin\www_bget?map04146
Inositol phosphate metabolism	ko00562	39 out of 2252 1.73179396092362%	257 out of 15393 1.66959007340999%	0.42855	1	Cluster-8142.6877;Cluster-8142.20437;Cluster-8142.33560;Cluster-8142.44167;Cluster-8142.47889;Cluster-8142.30105;Cluster-8142.33226;Cluster-8142.3843;Cluster-8142.39973;Cluster-8142.22866;Cluster-8142.28742;Cluster-8142.29077;Cluster-8142.19251;Cluster-8142.29452;Cluster-8142.32979;Cluster-8142.32980;Cluster-8142.32981;Cluster-8142.34566;Cluster-8142.23514;Cluster-8142.15681;Cluster-8142.2499;Clu…	K00888+K00889+K00913+K00913+K00915+K00921+K00921+K00921+K00921+K01092+K01092+K01092+K01099+K01099+K01099+K01099+K01099+K01099+K01110+K01765+K01803+K01803+K01803+K01803+K01858+K03103+K18081+K18081+K18081+K20279+K21797+K21797+K21797+K21797+K21797+K21797+K21797+K21798+K21798	https:\\www.genome.jp\dbget-bin\www_bget?map00562
Butanoate metabolism	ko00650	12 out of 2252 0.532859680284192%	76 out of 15393 0.493730916650426%	0.435826	1	Cluster-8142.34058;Cluster-8142.16191;Cluster-8142.17358;Cluster-8142.25898;Cluster-8142.25899;Cluster-8142.30578;Cluster-8142.30579;Cluster-8142.30580;Cluster-8142.14393;Cluster-8142.29003;Cluster-8142.29005;Cluster-8142.32228	K00074+K00109+K01580+K01580+K01580+K01640+K01640+K01640+K16871+K18121+K18121+K18121	https:\\www.genome.jp\dbget-bin\www_bget?map00650
Fatty acid biosynthesis	ko00061	19 out of 2252 0.843694493783304%	125 out of 15393 0.812057428701358%	0.466722	1	Cluster-8142.1654;Cluster-8142.23382;Cluster-8142.37653;Cluster-8142.39727;Cluster-8142.22628;Cluster-8142.27137;Cluster-8142.27138;Cluster-8142.29751;Cluster-8142.29752;Cluster-8142.39207;Cluster-8142.31341;Cluster-8142.31342;Cluster-8142.27533;Cluster-8142.34234;Cluster-8142.47341;Cluster-8142.18613;Cluster-8142.3172;Cluster-8142.41477;Cluster-8142.36541	K00059+K00059+K00059+K00059+K01897+K01897+K01897+K01897+K01897+K01897+K01961+K01961+K01962+K01962+K02160+K03921+K03921+K03921+K09458	https:\\www.genome.jp\dbget-bin\www_bget?map00061
Porphyrin and chlorophyll metabolism	ko00860	24 out of 2252 1.06571936056838%	159 out of 15393 1.03293704930813%	0.468199	1	Cluster-8142.19437;Cluster-8142.30575;Cluster-8142.30577;Cluster-8142.52130;Cluster-8142.52132;Cluster-8142.52133;Cluster-8142.52134;Cluster-8142.26337;Cluster-8142.33601;Cluster-8142.33714;Cluster-8142.20290;Cluster-8142.28116;Cluster-8142.11474;Cluster-8142.11475;Cluster-8142.48535;Cluster-8142.48536;Cluster-8142.48538;Cluster-8142.48539;Cluster-8142.13962;Cluster-8142.26467;Cluster-8142.35318;…	K01749+K01772+K01772+K01772+K01772+K01772+K01772+K01845+K01845+K01845+K02259+K02492+K08099+K08099+K08099+K08099+K08099+K08099+K13071+K13071+K13606+K13606+K19073+K21480	https:\\www.genome.jp\dbget-bin\www_bget?map00860
Glycine, serine and threonine metabolism	ko00260	29 out of 2252 1.28774422735346%	194 out of 15393 1.26031312934451%	0.481	1	Cluster-8142.3107;Cluster-8142.49894;Cluster-8142.49897;Cluster-8142.19999;Cluster-8142.53614;Cluster-8142.3260;Cluster-8142.31196;Cluster-8142.31107;Cluster-8142.31108;Cluster-8142.31271;Cluster-8142.32596;Cluster-8142.30616;Cluster-12467.0;Cluster-8142.14050;Cluster-8142.30980;Cluster-8142.30985;Cluster-8142.33435;Cluster-8142.27037;Cluster-8142.35043;Cluster-8142.30914;Cluster-8142.53333;Clust…	K00058+K00130+K00130+K00276+K00276+K00306+K00382+K00600+K00600+K00600+K00600+K00605+K00827+K00827+K00830+K00830+K00830+K00831+K01620+K02437+K12235+K12524+K14272+K14272+K14272+K14272+K15893+K15893+K15919	https:\\www.genome.jp\dbget-bin\www_bget?map00260
Sulfur relay system	ko04122	7 out of 2252 0.310834813499112%	45 out of 15393 0.292340674332489%	0.493883	1	Cluster-8142.20367;Cluster-8142.32122;Cluster-8142.32123;Cluster-8142.37812;Cluster-8142.20994;Cluster-8142.37013;Cluster-8142.9924	K01011+K03639+K03639+K03639+K11996+K11996+K14169	https:\\www.genome.jp\dbget-bin\www_bget?map04122
RNA polymerase	ko03020	29 out of 2252 1.28774422735346%	196 out of 15393 1.27330604820373%	0.504819	1	Cluster-8142.16569;Cluster-8142.53768;Cluster-8142.57738;Cluster-8142.58631;Cluster-12389.0;Cluster-12978.0;Cluster-8142.1035;Cluster-8142.1260;Cluster-8142.13679;Cluster-8142.13680;Cluster-8142.14533;Cluster-8142.17730;Cluster-8142.20112;Cluster-8142.21279;Cluster-8142.22920;Cluster-8142.31203;Cluster-8142.3239;Cluster-8142.41025;Cluster-8142.43572;Cluster-8142.50196;Cluster-8142.5159;Cluster-81…	K03002+K03004+K03006+K03006+K03006+K03006+K03006+K03006+K03006+K03006+K03006+K03006+K03006+K03006+K03006+K03006+K03006+K03006+K03006+K03006+K03006+K03006+K03006+K03013+K03021+K03022+K03024+K03026+K03046	https:\\www.genome.jp\dbget-bin\www_bget?map03020
Phagosome	ko04145	25 out of 2252 1.1101243339254%	169 out of 15393 1.09790164360424%	0.5095	1	Cluster-8142.30105;Cluster-8142.33226;Cluster-8142.3843;Cluster-8142.39973;Cluster-8142.34576;Cluster-8142.42514;Cluster-8142.43615;Cluster-8142.56595;Cluster-8142.56596;Cluster-8142.25216;Cluster-8142.43262;Cluster-8142.23501;Cluster-8142.26448;Cluster-8142.26450;Cluster-8142.30864;Cluster-8142.30865;Cluster-8142.30866;Cluster-8142.30867;Cluster-8142.31236;Cluster-8142.49985;Cluster-8142.49986;C…	K00921+K00921+K00921+K00921+K02147+K04392+K04392+K04392+K04392+K07374+K07374+K07375+K07375+K07375+K07375+K07375+K07375+K07375+K07375+K07375+K07375+K07375+K07375+K08057+K12182	https:\\www.genome.jp\dbget-bin\www_bget?map04145
Glutathione metabolism	ko00480	28 out of 2252 1.24333925399645%	193 out of 15393 1.2538166699149%	0.550751	1	Cluster-8142.9701;Cluster-8142.40215;Cluster-8142.30973;Cluster-8142.30306;Cluster-8142.21495;Cluster-8142.25863;Cluster-8142.26098;Cluster-8142.5761;Cluster-8142.9596;Cluster-10231.0;Cluster-10635.0;Cluster-8142.14632;Cluster-8142.27054;Cluster-8142.27708;Cluster-8142.30272;Cluster-8142.31730;Cluster-8142.33807;Cluster-8142.34717;Cluster-8142.36414;Cluster-8142.39171;Cluster-8142.42892;Cluster-8…	K00031+K00031+K00033+K00036+K00432+K00432+K00432+K00799+K00799+K00799+K00799+K00799+K00799+K00799+K00799+K00799+K00799+K00799+K00799+K00799+K00799+K00799+K00799+K00799+K01255+K11188+K21456+K21456	https:\\www.genome.jp\dbget-bin\www_bget?map00480
beta-Alanine metabolism	ko00410	20 out of 2252 0.88809946714032%	138 out of 15393 0.896511401286299%	0.555337	1	Cluster-8142.25922;Cluster-8142.29286;Cluster-8142.30797;Cluster-8142.15525;Cluster-8142.15527;Cluster-8142.19999;Cluster-8142.53614;Cluster-8142.11677;Cluster-8142.11679;Cluster-8142.32112;Cluster-8142.17358;Cluster-8142.25898;Cluster-8142.25899;Cluster-8142.1496;Cluster-8142.24086;Cluster-8142.30519;Cluster-8142.6443;Cluster-8142.7041;Cluster-8142.22679;Cluster-8142.52930	K00128+K00128+K00128+K00232+K00232+K00276+K00276+K01431+K01431+K01464+K01580+K01580+K01580+K05605+K05605+K05605+K13366+K13366+K13366+K13366	https:\\www.genome.jp\dbget-bin\www_bget?map00410
Endocytosis	ko04144	71 out of 2252 3.15275310834814%	490 out of 15393 3.18326512050932%	0.555724	1	Cluster-8142.20437;Cluster-8142.9434;Cluster-8142.14842;Cluster-8142.25655;Cluster-8142.28906;Cluster-8142.34308;Cluster-8142.35532;Cluster-8142.43429;Cluster-8142.9461;Cluster-13412.0;Cluster-8142.11002;Cluster-8142.15085;Cluster-8142.24044;Cluster-8142.34829;Cluster-8142.3633;Cluster-8142.53557;Cluster-8142.54408;Cluster-8142.54411;Cluster-8142.26969;Cluster-8142.29170;Cluster-8142.30242;Cluste…	K00889+K01115+K01115+K01115+K01115+K01115+K01115+K01115+K01528+K01528+K01528+K01528+K01528+K01528+K01528+K01528+K01528+K01528+K03283+K03283+K03283+K03283+K03283+K03283+K03283+K03283+K03283+K03283+K03283+K03283+K03283+K04646+K05757+K07904+K07904+K07904+K07904+K07904+K07937+K07937+K11866+K12182+K12183+K12183+K12185+K12185+K12189+K12192+K12194+K12194+K12198+K12200+K12200+K12471+K12471+K12472+K12472+…	https:\\www.genome.jp\dbget-bin\www_bget?map04144
Amino sugar and nucleotide sugar metabolism	ko00520	83 out of 2252 3.68561278863233%	574 out of 15393 3.72896771259663%	0.565494	1	Cluster-8142.28335;Cluster-8142.29472;Cluster-8142.29585;Cluster-8142.30275;Cluster-8142.31727;Cluster-8142.20310;Cluster-8142.23490;Cluster-8142.14074;Cluster-8142.15573;Cluster-8142.15575;Cluster-8142.15640;Cluster-8142.26781;Cluster-8142.28671;Cluster-8142.46187;Cluster-8142.57585;Cluster-9988.1;Cluster-9988.2;Cluster-8142.14408;Cluster-8142.1734;Cluster-8142.22650;Cluster-8142.22656;Cluster-8…	K00012+K00012+K00012+K00012+K00012+K00326+K00326+K00844+K00844+K00844+K00963+K00966+K00966+K00966+K00975+K00975+K00975+K00975+K00975+K00975+K00975+K00975+K00975+K00975+K00975+K00975+K00975+K00975+K00975+K00975+K01097+K01097+K01183+K01183+K01183+K01183+K01183+K01183+K01183+K01183+K01183+K01183+K01183+K01183+K01209+K01209+K01209+K01209+K01209+K01810+K01835+K01835+K01835+K08678+K08679+K08679+K10046+…	https:\\www.genome.jp\dbget-bin\www_bget?map00520
Sulfur metabolism	ko00920	24 out of 2252 1.06571936056838%	167 out of 15393 1.08490872474501%	0.57163	1	Cluster-8142.37852;Cluster-8142.10887;Cluster-8142.19907;Cluster-8142.44612;Cluster-8142.44613;Cluster-8142.20367;Cluster-8142.15324;Cluster-8142.35625;Cluster-7450.0;Cluster-8142.19642;Cluster-8142.22235;Cluster-8142.24344;Cluster-8142.42938;Cluster-8142.48454;Cluster-8142.55269;Cluster-8142.21995;Cluster-8142.34521;Cluster-8142.33824;Cluster-8142.30876;Cluster-8142.31166;Cluster-8142.31900;Clus…	K00392+K00641+K00641+K00860+K00860+K01011+K01082+K01082+K01738+K01738+K01738+K01738+K01738+K01738+K01738+K05907+K05907+K13034+K13811+K13811+K13811+K13811+K17285+K17725	https:\\www.genome.jp\dbget-bin\www_bget?map00920
Base excision repair	ko03410	15 out of 2252 0.66607460035524%	106 out of 15393 0.688624699538751%	0.59778	1	Cluster-8142.4441;Cluster-8142.32527;Cluster-8142.58894;Cluster-8142.58895;Cluster-8142.23418;Cluster-8142.37117;Cluster-8142.54261;Cluster-8142.21244;Cluster-8142.54102;Cluster-8142.6975;Cluster-8142.51110;Cluster-8142.4810;Cluster-8142.10593;Cluster-8142.38410;Cluster-8142.29406	K01142+K02335+K03512+K03512+K03648+K03648+K03648+K04799+K04799+K10747+K10747+K10771+K10773+K10798+K10801	https:\\www.genome.jp\dbget-bin\www_bget?map03410
Pyrimidine metabolism	ko00240	40 out of 2252 1.77619893428064%	281 out of 15393 1.82550509972065%	0.601109	1	Cluster-8142.16980;Cluster-8142.40114;Cluster-8142.40116;Cluster-8142.40120;Cluster-8142.55814;Cluster-8142.30562;Cluster-8142.30565;Cluster-8142.15347;Cluster-8142.46430;Cluster-8142.19923;Cluster-8142.19924;Cluster-8142.19925;Cluster-8142.30552;Cluster-8142.8590;Cluster-8142.1735;Cluster-8142.8889;Cluster-8142.29173;Cluster-8142.33212;Cluster-8142.20806;Cluster-8142.11677;Cluster-8142.11679;Clu…	K00609+K00609+K00609+K00609+K00609+K00761+K00761+K00876+K00876+K00940+K00940+K00940+K00940+K00943+K00943+K01081+K01081+K01081+K01240+K01431+K01431+K01464+K01510+K01513+K01513+K01520+K01937+K01955+K06966+K06966+K06966+K06966+K06966+K06966+K06966+K06966+K06966+K06966+K13800+K13800	https:\\www.genome.jp\dbget-bin\www_bget?map00240
Monobactam biosynthesis	ko00261	5 out of 2252 0.22202486678508%	36 out of 15393 0.233872539465991%	0.621966	1	Cluster-8142.9390;Cluster-8142.30876;Cluster-8142.31166;Cluster-8142.31900;Cluster-8142.33991	K12524+K13811+K13811+K13811+K13811	https:\\www.genome.jp\dbget-bin\www_bget?map00261
Phenylalanine metabolism	ko00360	17 out of 2252 0.754884547069272%	122 out of 15393 0.792568050412525%	0.625488	1	Cluster-8142.34058;Cluster-8142.19999;Cluster-8142.53614;Cluster-8142.26053;Cluster-8142.54357;Cluster-8142.54358;Cluster-8142.10830;Cluster-8142.26297;Cluster-8142.29547;Cluster-8142.29549;Cluster-8142.57903;Cluster-8142.57904;Cluster-8142.55909;Cluster-8142.55978;Cluster-8142.18980;Cluster-8142.41678;Cluster-8142.36715	K00074+K00276+K00276+K00815+K00815+K00815+K01426+K01426+K01426+K01426+K01593+K01593+K10775+K10775+K14454+K14455+K15849	https:\\www.genome.jp\dbget-bin\www_bget?map00360
Riboflavin metabolism	ko00740	14 out of 2252 0.621669626998224%	101 out of 15393 0.656142402390697%	0.629703	1	Cluster-7585.0;Cluster-8142.37906;Cluster-8142.35117;Cluster-8142.40527;Cluster-8142.39744;Cluster-8142.8246;Cluster-8142.20132;Cluster-8142.30487;Cluster-8142.30493;Cluster-8142.30494;Cluster-8142.31649;Cluster-8142.33419;Cluster-8142.39022;Cluster-8142.56605	K01513+K01513+K14379+K14379+K14652+K20884+K20884+K20884+K20884+K20884+K20884+K20884+K20884+K20884	https:\\www.genome.jp\dbget-bin\www_bget?map00740
Synthesis and degradation of ketone bodies	ko00072	3 out of 2252 0.133214920071048%	22 out of 15393 0.142922107451439%	0.644166	1	Cluster-8142.30578;Cluster-8142.30579;Cluster-8142.30580	K01640+K01640+K01640	https:\\www.genome.jp\dbget-bin\www_bget?map00072
Galactose metabolism	ko00052	59 out of 2252 2.61989342806394%	421 out of 15393 2.73500941986617%	0.662603	1	Cluster-8142.14074;Cluster-8142.15573;Cluster-8142.15575;Cluster-8142.8541;Cluster-8142.24506;Cluster-8142.25045;Cluster-8142.27974;Cluster-8142.27978;Cluster-8142.30916;Cluster-8142.33243;Cluster-8142.33244;Cluster-8142.39820;Cluster-8142.47086;Cluster-8142.47087;Cluster-8142.49961;Cluster-8142.52627;Cluster-8142.15640;Cluster-8142.20398;Cluster-8142.55302;Cluster-8142.58419;Cluster-8142.3307;Cl…	K00844+K00844+K00844+K00850+K00850+K00850+K00850+K00850+K00850+K00850+K00850+K00850+K00850+K00850+K00850+K00850+K00963+K01187+K01187+K01193+K01193+K01835+K01835+K01835+K06617+K07407+K07407+K12309+K12309+K12309+K12309+K12309+K12309+K12309+K12309+K12309+K12309+K12309+K12309+K12309+K12309+K12309+K12309+K12309+K12447+K12447+K12447+K12447+K12447+K12447+K12447+K12447+K12447+K12447+K12447+K18819+K18819+…	https:\\www.genome.jp\dbget-bin\www_bget?map00052
Histidine metabolism	ko00340	12 out of 2252 0.532859680284192%	89 out of 15393 0.578184889235367%	0.665916	1	Cluster-8142.20607;Cluster-8142.25922;Cluster-8142.29286;Cluster-8142.30797;Cluster-8142.34345;Cluster-8142.10835;Cluster-8142.35134;Cluster-8142.36303;Cluster-8142.36304;Cluster-8142.36305;Cluster-8142.51025;Cluster-8142.54721	K00013+K00128+K00128+K00128+K00765+K01663+K01663+K01693+K01693+K01693+K11755+K14152	https:\\www.genome.jp\dbget-bin\www_bget?map00340
Other glycan degradation	ko00511	21 out of 2252 0.932504440497336%	154 out of 15393 1.00045475216007%	0.671468	1	Cluster-8142.23769;Cluster-8142.41135;Cluster-8142.6600;Cluster-5096.0;Cluster-8142.15407;Cluster-8142.20016;Cluster-8142.26699;Cluster-8142.27093;Cluster-8142.27096;Cluster-8142.2828;Cluster-8142.2829;Cluster-8142.29501;Cluster-8142.32703;Cluster-8142.34175;Cluster-8142.37725;Cluster-8142.37774;Cluster-8142.5094;Cluster-8142.56757;Cluster-8142.57071;Cluster-8142.23695;Cluster-8142.43419	K01191+K01191+K12309+K12309+K12309+K12309+K12309+K12309+K12309+K12309+K12309+K12309+K12309+K12309+K12309+K12309+K12309+K12309+K12309+K12373+K17108	https:\\www.genome.jp\dbget-bin\www_bget?map00511
Vitamin B6 metabolism	ko00750	7 out of 2252 0.310834813499112%	53 out of 15393 0.344312349769376%	0.674167	1	Cluster-8142.27037;Cluster-8142.28995;Cluster-8142.31849;Cluster-8142.34889;Cluster-8142.24329;Cluster-8142.25591;Cluster-8142.24809	K00831+K05275+K05275+K05275+K08681+K08681+K13248	https:\\www.genome.jp\dbget-bin\www_bget?map00750
Limonene and pinene degradation	ko00903	3 out of 2252 0.133214920071048%	24 out of 15393 0.155915026310661%	0.703377	1	Cluster-8142.25922;Cluster-8142.29286;Cluster-8142.30797	K00128+K00128+K00128	https:\\www.genome.jp\dbget-bin\www_bget?map00903
Glycosphingolipid biosynthesis - globo and isoglobo series	ko00603	3 out of 2252 0.133214920071048%	24 out of 15393 0.155915026310661%	0.703377	1	Cluster-8142.57997;Cluster-8142.57998;Cluster-8142.23695	K07407+K07407+K12373	https:\\www.genome.jp\dbget-bin\www_bget?map00603
Propanoate metabolism	ko00640	19 out of 2252 0.843694493783304%	146 out of 15393 0.948483076723186%	0.744626	1	Cluster-8142.12818;Cluster-8142.12819;Cluster-8142.16594;Cluster-8142.45681;Cluster-8142.15525;Cluster-8142.15527;Cluster-8142.31196;Cluster-8142.16428;Cluster-8142.30603;Cluster-8142.31544;Cluster-8142.31341;Cluster-8142.31342;Cluster-8142.27533;Cluster-8142.34234;Cluster-8142.47341;Cluster-8142.1496;Cluster-8142.24086;Cluster-8142.30519;Cluster-8142.51924	K00016+K00016+K00166+K00167+K00232+K00232+K00382+K01895+K01895+K01895+K01961+K01961+K01962+K01962+K02160+K05605+K05605+K05605+K09699	https:\\www.genome.jp\dbget-bin\www_bget?map00640
Ether lipid metabolism	ko00565	13 out of 2252 0.577264653641208%	102 out of 15393 0.662638861820308%	0.746313	1	Cluster-8142.33512;Cluster-8142.9434;Cluster-8142.14842;Cluster-8142.25655;Cluster-8142.28906;Cluster-8142.34308;Cluster-8142.35532;Cluster-8142.43429;Cluster-8142.47580;Cluster-8142.1165;Cluster-8142.40892;Cluster-8142.20602;Cluster-8142.10288	K01047+K01115+K01115+K01115+K01115+K01115+K01115+K01115+K13510+K13519+K13519+K14674+K16794	https:\\www.genome.jp\dbget-bin\www_bget?map00565
Tropane, piperidine and pyridine alkaloid biosynthesis	ko00960	9 out of 2252 0.399644760213144%	73 out of 15393 0.474241538361593%	0.759452	1	Cluster-8142.19999;Cluster-8142.53614;Cluster-8142.26053;Cluster-8142.54357;Cluster-8142.54358;Cluster-8142.58642;Cluster-8142.18980;Cluster-8142.41678;Cluster-8142.36715	K00276+K00276+K00815+K00815+K00815+K08081+K14454+K14455+K15849	https:\\www.genome.jp\dbget-bin\www_bget?map00960
Valine, leucine and isoleucine degradation	ko00280	26 out of 2252 1.15452930728242%	199 out of 15393 1.29279542649256%	0.763812	1	Cluster-8142.745;Cluster-8142.11996;Cluster-8142.25238;Cluster-8142.25240;Cluster-8142.31082;Cluster-8142.25922;Cluster-8142.29286;Cluster-8142.30797;Cluster-8142.16594;Cluster-8142.45681;Cluster-8142.31196;Cluster-8142.34981;Cluster-12467.0;Cluster-8142.14050;Cluster-8142.30578;Cluster-8142.30579;Cluster-8142.30580;Cluster-8142.26907;Cluster-8142.28737;Cluster-8142.30850;Cluster-8142.47926;Clust…	K00020+K00020+K00020+K00020+K00020+K00128+K00128+K00128+K00166+K00167+K00382+K00826+K00827+K00827+K01640+K01640+K01640+K01968+K01968+K01968+K01968+K05605+K05605+K05605+K05607+K09699	https:\\www.genome.jp\dbget-bin\www_bget?map00280
Arginine biosynthesis	ko00220	17 out of 2252 0.754884547069272%	136 out of 15393 0.883518482427077%	0.793638	1	Cluster-8142.38463;Cluster-8142.21329;Cluster-8142.26830;Cluster-8142.15845;Cluster-8142.28879;Cluster-8142.29104;Cluster-8142.34034;Cluster-8142.42611;Cluster-8142.41533;Cluster-8142.25558;Cluster-8142.25565;Cluster-8142.26116;Cluster-8142.32660;Cluster-8142.18980;Cluster-8142.41678;Cluster-8142.13336;Cluster-8142.17813	K00145+K00611+K00814+K01476+K01915+K01915+K01915+K01915+K13427+K14272+K14272+K14272+K14272+K14454+K14455+K14682+K14682	https:\\www.genome.jp\dbget-bin\www_bget?map00220
Glycerolipid metabolism	ko00561	31 out of 2252 1.3765541740675%	240 out of 15393 1.55915026310661%	0.800475	1	Cluster-8142.51119;Cluster-8142.25922;Cluster-8142.29286;Cluster-8142.30797;Cluster-8142.8074;Cluster-8142.6709;Cluster-10016.0;Cluster-8142.20107;Cluster-8142.23765;Cluster-8142.24098;Cluster-8142.24752;Cluster-8142.2762;Cluster-8142.30812;Cluster-8142.3452;Cluster-8142.51512;Cluster-8142.53835;Cluster-8142.19980;Cluster-8142.38072;Cluster-8142.44729;Cluster-8142.29876;Cluster-8142.38174;Cluster…	K00002+K00128+K00128+K00128+K00655+K00679+K00679+K00679+K00679+K00679+K00679+K00679+K00679+K00679+K00679+K00679+K00863+K00901+K00901+K01054+K01054+K01054+K01054+K07407+K07407+K13508+K13509+K13519+K13519+K14674+K18693	https:\\www.genome.jp\dbget-bin\www_bget?map00561
Pentose and glucuronate interconversions	ko00040	64 out of 2252 2.84191829484902%	479 out of 15393 3.1118040667836%	0.805214	1	Cluster-8142.51119;Cluster-8142.28335;Cluster-8142.29472;Cluster-8142.29585;Cluster-8142.30275;Cluster-8142.31727;Cluster-8142.15640;Cluster-8142.58188;Cluster-8142.58189;Cluster-8142.5877;Cluster-12787.0;Cluster-7162.0;Cluster-8142.24190;Cluster-8142.24191;Cluster-8142.24194;Cluster-8142.24197;Cluster-8142.24198;Cluster-8142.24199;Cluster-8142.24657;Cluster-8142.26990;Cluster-8142.31835;Cluster-…	K00002+K00012+K00012+K00012+K00012+K00012+K00963+K01051+K01051+K01051+K01051+K01051+K01051+K01051+K01051+K01051+K01051+K01051+K01051+K01051+K01051+K01051+K01051+K01051+K01051+K01051+K01051+K01051+K01051+K01051+K01051+K01184+K01184+K01184+K01184+K01184+K01184+K01184+K01184+K01184+K01184+K01213+K01213+K01728+K01728+K01728+K01728+K01783+K01805+K12447+K12447+K12447+K12447+K12447+K12447+K12447+K12447+…	https:\\www.genome.jp\dbget-bin\www_bget?map00040
DNA replication	ko03030	14 out of 2252 0.621669626998224%	115 out of 15393 0.747092834405249%	0.808951	1	Cluster-8142.3735;Cluster-8142.32527;Cluster-8142.22307;Cluster-8142.31262;Cluster-8142.39772;Cluster-8142.21244;Cluster-8142.54102;Cluster-8142.23476;Cluster-8142.12136;Cluster-8142.6975;Cluster-8142.51110;Cluster-8142.12162;Cluster-8142.7913;Cluster-8142.44249	K02210+K02335+K02540+K02541+K02684+K04799+K04799+K10739+K10745+K10747+K10747+K10754+K10755+K10755	https:\\www.genome.jp\dbget-bin\www_bget?map03030
Tryptophan metabolism	ko00380	16 out of 2252 0.710479573712256%	131 out of 15393 0.851036185279023%	0.817442	1	Cluster-8142.25922;Cluster-8142.29286;Cluster-8142.30797;Cluster-8142.31196;Cluster-8142.10830;Cluster-8142.26297;Cluster-8142.29547;Cluster-8142.29549;Cluster-8142.57903;Cluster-8142.57904;Cluster-8142.23432;Cluster-8142.29617;Cluster-8142.22895;Cluster-8142.36152;Cluster-8142.23690;Cluster-8142.38388	K00128+K00128+K00128+K00382+K01426+K01426+K01426+K01426+K01593+K01593+K03781+K03781+K07408+K07408+K22450+K22450	https:\\www.genome.jp\dbget-bin\www_bget?map00380
Purine metabolism	ko00230	56 out of 2252 2.4866785079929%	424 out of 15393 2.75449879815501%	0.81797	1	Cluster-8142.21500;Cluster-8142.1704;Cluster-8142.25308;Cluster-8142.39424;Cluster-8142.33123;Cluster-8142.44612;Cluster-8142.44613;Cluster-8142.16896;Cluster-8142.22609;Cluster-8142.29114;Cluster-8142.23592;Cluster-8142.34518;Cluster-8142.45413;Cluster-8142.19923;Cluster-8142.19924;Cluster-8142.19925;Cluster-8142.30552;Cluster-8142.17657;Cluster-8142.17658;Cluster-8142.24023;Cluster-8142.35174;C…	K00602+K00759+K00764+K00764+K00856+K00860+K00860+K00873+K00873+K00873+K00939+K00939+K00939+K00940+K00940+K00940+K00940+K00951+K00951+K00951+K00951+K00951+K01081+K01081+K01081+K01487+K01488+K01490+K01510+K01513+K01513+K01768+K01768+K01768+K01768+K01835+K01835+K01835+K01951+K01951+K01952+K06966+K06966+K06966+K06966+K06966+K06966+K06966+K06966+K06966+K06966+K13811+K13811+K13811+K13811+K14977	https:\\www.genome.jp\dbget-bin\www_bget?map00230
One carbon pool by folate	ko00670	8 out of 2252 0.355239786856128%	71 out of 15393 0.461248619502371%	0.834318	1	Cluster-8142.31107;Cluster-8142.31108;Cluster-8142.31271;Cluster-8142.32596;Cluster-8142.21500;Cluster-8142.30616;Cluster-10943.1;Cluster-10943.3	K00600+K00600+K00600+K00600+K00602+K00605+K01433+K01433	https:\\www.genome.jp\dbget-bin\www_bget?map00670
Glycerophospholipid metabolism	ko00564	35 out of 2252 1.55417406749556%	283 out of 15393 1.83849801857987%	0.881075	1	Cluster-8142.31902;Cluster-8142.45620;Cluster-8142.45621;Cluster-8142.46995;Cluster-8142.8074;Cluster-8142.38072;Cluster-8142.44729;Cluster-8142.26071;Cluster-8142.33512;Cluster-8142.9434;Cluster-8142.14842;Cluster-8142.25655;Cluster-8142.28906;Cluster-8142.34308;Cluster-8142.35532;Cluster-8142.43429;Cluster-8142.17948;Cluster-8142.32129;Cluster-8142.35788;Cluster-8142.45686;Cluster-8142.50019;Cl…	K00006+K00006+K00006+K00111+K00655+K00901+K00901+K00981+K01047+K01115+K01115+K01115+K01115+K01115+K01115+K01115+K01126+K01613+K01613+K06129+K06130+K06130+K13508+K13509+K13510+K13519+K13519+K14674+K16818+K16818+K16818+K16818+K18693+K22389+K22389	https:\\www.genome.jp\dbget-bin\www_bget?map00564
Lipoic acid metabolism	ko00785	1 out of 2252 0.044404973357016%	14 out of 15393 0.0909504320145521%	0.890898	1	Cluster-8142.42048	K03801	https:\\www.genome.jp\dbget-bin\www_bget?map00785
Pyruvate metabolism	ko00620	40 out of 2252 1.77619893428064%	324 out of 15393 2.10485285519392%	0.897454	1	Cluster-8142.12818;Cluster-8142.12819;Cluster-8142.28027;Cluster-8142.32292;Cluster-8142.46797;Cluster-8142.46798;Cluster-8142.26539;Cluster-8142.29765;Cluster-8142.23080;Cluster-8142.26708;Cluster-8142.26710;Cluster-8142.25922;Cluster-8142.29286;Cluster-8142.30797;Cluster-8142.31196;Cluster-8142.18888;Cluster-8142.16896;Cluster-8142.22609;Cluster-8142.29114;Cluster-8142.24616;Cluster-8142.28695;…	K00016+K00016+K00026+K00026+K00026+K00026+K00028+K00051+K00102+K00102+K00102+K00128+K00128+K00128+K00382+K00627+K00873+K00873+K00873+K01006+K01006+K01006+K01595+K01595+K01595+K01595+K01595+K01595+K01610+K01610+K01895+K01895+K01895+K01961+K01961+K01962+K01962+K02160+K18881+K18881	https:\\www.genome.jp\dbget-bin\www_bget?map00620
Phenylalanine, tyrosine and tryptophan biosynthesis	ko00400	21 out of 2252 0.932504440497336%	182 out of 15393 1.18235561618918%	0.905261	1	Cluster-8142.49346;Cluster-8142.26053;Cluster-8142.54357;Cluster-8142.54358;Cluster-8142.27085;Cluster-8142.46319;Cluster-8142.14964;Cluster-8142.38822;Cluster-8142.38823;Cluster-8142.24566;Cluster-8142.50105;Cluster-8142.59603;Cluster-8142.39700;Cluster-8142.18980;Cluster-8142.41678;Cluster-8142.339;Cluster-8142.340;Cluster-8142.34380;Cluster-8142.34876;Cluster-8142.38083;Cluster-8142.36715	K00766+K00815+K00815+K00815+K00891+K00891+K01609+K01657+K01657+K01735+K01850+K05359+K13832+K14454+K14455+K15227+K15227+K15227+K15227+K15227+K15849	https:\\www.genome.jp\dbget-bin\www_bget?map00400
Lysine degradation	ko00310	14 out of 2252 0.621669626998224%	130 out of 15393 0.844539725849412%	0.920306	1	Cluster-8142.25922;Cluster-8142.29286;Cluster-8142.30797;Cluster-8142.3260;Cluster-8142.31196;Cluster-8142.17395;Cluster-8142.5332;Cluster-8142.6772;Cluster-8142.25997;Cluster-8142.30804;Cluster-8142.14928;Cluster-8142.31315;Cluster-8142.48140;Cluster-8142.48142	K00128+K00128+K00128+K00306+K00382+K09188+K11423+K11426+K11426+K11426+K14157+K15588+K18826+K18826	https:\\www.genome.jp\dbget-bin\www_bget?map00310
Glucosinolate biosynthesis	ko00966	1 out of 2252 0.044404973357016%	16 out of 15393 0.103943350873774%	0.920512	1	Cluster-8142.34981	K00826	https:\\www.genome.jp\dbget-bin\www_bget?map00966
Mismatch repair	ko03430	10 out of 2252 0.44404973357016%	98 out of 15393 0.636653024101865%	0.923105	1	Cluster-8142.24575;Cluster-8142.40533;Cluster-8142.17486;Cluster-8142.37008;Cluster-8142.23476;Cluster-8142.6975;Cluster-8142.51110;Cluster-8142.12162;Cluster-8142.7913;Cluster-8142.44249	K07456+K07456+K08737+K08737+K10739+K10747+K10747+K10754+K10755+K10755	https:\\www.genome.jp\dbget-bin\www_bget?map03430
Folate biosynthesis	ko00790	7 out of 2252 0.310834813499112%	73 out of 15393 0.474241538361593%	0.924361	1	Cluster-8142.32122;Cluster-8142.32123;Cluster-8142.37812;Cluster-8142.39744;Cluster-8142.31874;Cluster-8142.43478;Cluster-8142.36888	K03639+K03639+K03639+K14652+K15631+K15631+K20457	https:\\www.genome.jp\dbget-bin\www_bget?map00790
Thiamine metabolism	ko00730	5 out of 2252 0.22202486678508%	56 out of 15393 0.363801728058208%	0.927505	1	Cluster-8142.23592;Cluster-8142.34518;Cluster-8142.45413;Cluster-8142.44694;Cluster-8142.44695	K00939+K00939+K00939+K01662+K01662	https:\\www.genome.jp\dbget-bin\www_bget?map00730
Nicotinate and nicotinamide metabolism	ko00760	12 out of 2252 0.532859680284192%	118 out of 15393 0.766582212694082%	0.940046	1	Cluster-8142.24958;Cluster-8142.8889;Cluster-8142.29173;Cluster-8142.33212;Cluster-8142.20806;Cluster-7585.0;Cluster-8142.37906;Cluster-8142.47878;Cluster-8142.47883;Cluster-8142.19068;Cluster-8142.18345;Cluster-8142.46746	K00858+K01081+K01081+K01081+K01240+K01513+K01513+K01950+K01950+K03517+K11414+K11414	https:\\www.genome.jp\dbget-bin\www_bget?map00760
Ubiquinone and other terpenoid-quinone biosynthesis	ko00130	15 out of 2252 0.66607460035524%	143 out of 15393 0.928993698434353%	0.941918	1	Cluster-8142.26053;Cluster-8142.54357;Cluster-8142.54358;Cluster-8142.40980;Cluster-8142.57594;Cluster-8142.8254;Cluster-8142.8255;Cluster-8142.9129;Cluster-8142.9130;Cluster-8142.32369;Cluster-8142.2700;Cluster-8142.28186;Cluster-8142.56650;Cluster-8142.28394;Cluster-8142.32763	K00815+K00815+K00815+K01661+K01904+K01904+K01904+K01904+K01904+K02552+K12501+K12501+K12501+K14759+K17872	https:\\www.genome.jp\dbget-bin\www_bget?map00130
Arginine and proline metabolism	ko00330	20 out of 2252 0.88809946714032%	184 out of 15393 1.1953485350484%	0.944974	1	Cluster-8142.25922;Cluster-8142.29286;Cluster-8142.30797;Cluster-8142.58270;Cluster-8142.36643;Cluster-8142.37783;Cluster-8142.46928;Cluster-8142.10830;Cluster-8142.26297;Cluster-8142.29547;Cluster-8142.29549;Cluster-8142.15845;Cluster-8142.10186;Cluster-8142.6443;Cluster-8142.7041;Cluster-8142.22679;Cluster-8142.52930;Cluster-8142.41533;Cluster-8142.18980;Cluster-8142.41678	K00128+K00128+K00128+K00472+K00472+K00472+K00472+K01426+K01426+K01426+K01426+K01476+K01611+K13366+K13366+K13366+K13366+K13427+K14454+K14455	https:\\www.genome.jp\dbget-bin\www_bget?map00330
Biosynthesis of amino acids	ko01230	109 out of 2252 4.84014209591474%	877 out of 15393 5.69739491976873%	0.976148	1	Cluster-8142.20607;Cluster-8142.9701;Cluster-8142.40215;Cluster-8142.3107;Cluster-8142.28100;Cluster-8142.38463;Cluster-8142.26018;Cluster-8142.31388;Cluster-8142.31107;Cluster-8142.31108;Cluster-8142.31271;Cluster-8142.32596;Cluster-8142.21329;Cluster-8142.10887;Cluster-8142.19907;Cluster-8142.34345;Cluster-8142.49346;Cluster-8142.28782;Cluster-8142.32909;Cluster-8142.41266;Cluster-8142.26830;Cl…	K00013+K00031+K00031+K00058+K00134+K00145+K00549+K00549+K00600+K00600+K00600+K00600+K00611+K00641+K00641+K00765+K00766+K00789+K00789+K00789+K00814+K00826+K00831+K00850+K00850+K00850+K00850+K00850+K00850+K00850+K00850+K00850+K00850+K00850+K00850+K00850+K00873+K00873+K00873+K00891+K00891+K00927+K01476+K01609+K01620+K01623+K01623+K01657+K01657+K01663+K01663+K01681+K01681+K01681+K01681+K01689+K01689+…	https:\\www.genome.jp\dbget-bin\www_bget?map01230
Ascorbate and aldarate metabolism	ko00053	32 out of 2252 1.42095914742451%	302 out of 15393 1.96193074774248%	0.984572	1	Cluster-8142.28335;Cluster-8142.29472;Cluster-8142.29585;Cluster-8142.30275;Cluster-8142.31727;Cluster-6976.0;Cluster-8142.33810;Cluster-8142.34260;Cluster-8142.25922;Cluster-8142.29286;Cluster-8142.30797;Cluster-8142.27034;Cluster-8142.27035;Cluster-8142.32390;Cluster-8142.36743;Cluster-8142.30710;Cluster-8142.30713;Cluster-8142.7142;Cluster-8142.7240;Cluster-8142.7942;Cluster-1254.0;Cluster-814…	K00012+K00012+K00012+K00012+K00012+K00103+K00103+K00103+K00128+K00128+K00128+K00423+K00423+K08232+K08232+K10046+K10046+K12447+K12447+K12447+K12447+K12447+K12447+K12447+K12447+K12447+K12447+K12447+K16190+K16190+K16190+K16190	https:\\www.genome.jp\dbget-bin\www_bget?map00053
Lysine biosynthesis	ko00300	3 out of 2252 0.133214920071048%	52 out of 15393 0.337815890339765%	0.987023	1	Cluster-8142.29053;Cluster-8142.58240;Cluster-8142.9390	K01778+K10206+K12524	https:\\www.genome.jp\dbget-bin\www_bget?map00300
SNARE interactions in vesicular transport	ko04130	5 out of 2252 0.22202486678508%	73 out of 15393 0.474241538361593%	0.987178	1	Cluster-8142.26289;Cluster-8142.32754;Cluster-8142.35088;Cluster-8142.2998;Cluster-8142.52112	K08490+K08490+K08490+K08506+K08507	https:\\www.genome.jp\dbget-bin\www_bget?map04130
Nucleotide excision repair	ko03420	16 out of 2252 0.710479573712256%	173 out of 15393 1.12388748132268%	0.987187	1	Cluster-8142.32527;Cluster-8142.5487;Cluster-8142.40364;Cluster-8142.40365;Cluster-8142.23476;Cluster-8142.6975;Cluster-8142.51110;Cluster-8142.12162;Cluster-8142.7913;Cluster-8142.44249;Cluster-4975.0;Cluster-8142.27956;Cluster-8142.56102;Cluster-8142.29496;Cluster-8142.29497;Cluster-8142.33082	K02335+K03868+K10140+K10140+K10739+K10747+K10747+K10754+K10755+K10755+K10839+K10839+K10840+K10844+K10844+K10844	https:\\www.genome.jp\dbget-bin\www_bget?map03420
Citrate cycle (TCA cycle)	ko00020	15 out of 2252 0.66607460035524%	167 out of 15393 1.08490872474501%	0.989509	1	Cluster-8142.28027;Cluster-8142.32292;Cluster-8142.46797;Cluster-8142.46798;Cluster-8142.9701;Cluster-8142.40215;Cluster-8142.31196;Cluster-8142.18888;Cluster-8142.23328;Cluster-8142.23333;Cluster-8142.29147;Cluster-8142.8744;Cluster-8142.9874;Cluster-8142.39133;Cluster-8142.43440	K00026+K00026+K00026+K00026+K00031+K00031+K00382+K00627+K01610+K01610+K01648+K01681+K01681+K01681+K01681	https:\\www.genome.jp\dbget-bin\www_bget?map00020
Pantothenate and CoA biosynthesis	ko00770	14 out of 2252 0.621669626998224%	163 out of 15393 1.05892288702657%	0.992824	1	Cluster-8142.25922;Cluster-8142.29286;Cluster-8142.30797;Cluster-8142.34981;Cluster-8142.52501;Cluster-8142.11677;Cluster-8142.11679;Cluster-8142.32112;Cluster-7585.0;Cluster-8142.37906;Cluster-8142.28456;Cluster-8142.28205;Cluster-8142.16114;Cluster-8142.39808	K00128+K00128+K00128+K00826+K00859+K01431+K01431+K01464+K01513+K01513+K01922+K06133+K09680+K09680	https:\\www.genome.jp\dbget-bin\www_bget?map00770
Aminoacyl-tRNA biosynthesis	ko00970	25 out of 2252 1.1101243339254%	260 out of 15393 1.68907945169882%	0.994009	1	Cluster-8142.31393;Cluster-4488.0;Cluster-6947.0;Cluster-8142.20390;Cluster-8142.31964;Cluster-8142.55985;Cluster-8142.27775;Cluster-8142.32365;Cluster-8142.42103;Cluster-8142.29787;Cluster-8142.37391;Cluster-8142.25576;Cluster-8142.41660;Cluster-8142.33150;Cluster-8142.40460;Cluster-8142.40462;Cluster-8142.15749;Cluster-8142.6166;Cluster-8142.12295;Cluster-8142.20319;Cluster-8142.29073;Cluster-8…	K01868+K01870+K01870+K01870+K01870+K01870+K01872+K01872+K01872+K01873+K01874+K01881+K01883+K01889+K01889+K01889+K01893+K02433+K02433+K02433+K02433+K02433+K02433+K02434+K04567	https:\\www.genome.jp\dbget-bin\www_bget?map00970
Protein export	ko03060	10 out of 2252 0.44404973357016%	129 out of 15393 0.838043266419801%	0.99414	1	Cluster-8142.35282;Cluster-8142.4154;Cluster-8142.31353;Cluster-8142.40208;Cluster-8142.19900;Cluster-8142.33830;Cluster-8142.2834;Cluster-8142.21837;Cluster-8142.55668;Cluster-8142.23229	K03070+K03100+K03106+K03106+K03116+K03217+K09647+K12275+K12948+K13431	https:\\www.genome.jp\dbget-bin\www_bget?map03060
Terpenoid backbone biosynthesis	ko00900	7 out of 2252 0.310834813499112%	101 out of 15393 0.656142402390697%	0.994542	1	Cluster-8142.44694;Cluster-8142.44695;Cluster-8142.29561;Cluster-8142.29594;Cluster-8142.32346;Cluster-8142.38758;Cluster-8142.2167	K01662+K01662+K03527+K11778+K11778+K11778+K15889	https:\\www.genome.jp\dbget-bin\www_bget?map00900
Homologous recombination	ko03440	19 out of 2252 0.843694493783304%	219 out of 15393 1.42272461508478%	0.997198	1	Cluster-8142.32527;Cluster-8142.13670;Cluster-8142.39157;Cluster-8142.47224;Cluster-8142.50673;Cluster-8142.25060;Cluster-8142.25061;Cluster-8142.56871;Cluster-8142.54877;Cluster-8142.7590;Cluster-8142.23476;Cluster-8142.2712;Cluster-8142.12949;Cluster-4661.0;Cluster-8142.37169;Cluster-8142.37418;Cluster-8142.396;Cluster-8142.8648;Cluster-8142.13730	K02335+K03165+K03165+K03165+K03165+K03655+K03655+K04482+K04728+K10683+K10739+K10865+K10870+K10880+K12173+K12173+K12173+K15362+K15362	https:\\www.genome.jp\dbget-bin\www_bget?map03440
Glycosylphosphatidylinositol (GPI)-anchor biosynthesis	ko00563	6 out of 2252 0.266429840142096%	102 out of 15393 0.662638861820308%	0.998369	1	Cluster-8142.5055;Cluster-8142.29678;Cluster-8142.22417;Cluster-8142.22418;Cluster-8142.53445;Cluster-8142.5185	K03434+K03857+K03860+K03860+K05285+K05286	https:\\www.genome.jp\dbget-bin\www_bget?map00563
2-Oxocarboxylic acid metabolism	ko01210	17 out of 2252 0.754884547069272%	217 out of 15393 1.40973169622556%	0.99925	1	Cluster-8142.9701;Cluster-8142.40215;Cluster-8142.38463;Cluster-8142.26830;Cluster-8142.34981;Cluster-8142.8744;Cluster-8142.9874;Cluster-8142.39133;Cluster-8142.43440;Cluster-8142.25558;Cluster-8142.25565;Cluster-8142.26116;Cluster-8142.32660;Cluster-8142.18980;Cluster-8142.41678;Cluster-8142.13336;Cluster-8142.17813	K00031+K00031+K00145+K00814+K00826+K01681+K01681+K01681+K01681+K14272+K14272+K14272+K14272+K14454+K14455+K14682+K14682	https:\\www.genome.jp\dbget-bin\www_bget?map01210
Autophagy - other	ko04136	8 out of 2252 0.355239786856128%	130 out of 15393 0.844539725849412%	0.99925	1	Cluster-8142.14586;Cluster-9605.0;Cluster-8142.23438;Cluster-8142.50456;Cluster-8142.9203;Cluster-8142.27413;Cluster-8142.47296;Cluster-8142.17991	K04382+K07203+K07203+K08331+K08334+K08334+K08334+K19730	https:\\www.genome.jp\dbget-bin\www_bget?map04136
Basal transcription factors	ko03022	7 out of 2252 0.310834813499112%	122 out of 15393 0.792568050412525%	0.999429	1	Cluster-8142.22659;Cluster-8142.6214;Cluster-8142.32220;Cluster-8142.46656;Cluster-8142.29496;Cluster-8142.29497;Cluster-8142.33082	K03122+K03125+K03129+K03129+K10844+K10844+K10844	https:\\www.genome.jp\dbget-bin\www_bget?map03022
Oxidative phosphorylation	ko00190	29 out of 2252 1.28774422735346%	340 out of 15393 2.20879620606769%	0.99978	1	Cluster-8142.57559;Cluster-8142.57560;Cluster-8142.30653;Cluster-8142.31539;Cluster-8142.47493;Cluster-13886.0;Cluster-8142.22111;Cluster-8142.22112;Cluster-8142.22114;Cluster-8142.22115;Cluster-8142.30076;Cluster-8142.31833;Cluster-8142.25819;Cluster-8142.30999;Cluster-8142.31771;Cluster-8142.30077;Cluster-8142.20042;Cluster-8142.28627;Cluster-8142.34576;Cluster-8142.20290;Cluster-8142.21152;Clu…	K01507+K01507+K01507+K01507+K01507+K01535+K01535+K01535+K01535+K01535+K01535+K01535+K02108+K02108+K02108+K02109+K02132+K02138+K02147+K02259+K02261+K02267+K03935+K03942+K03942+K03942+K03943+K03946+K05579	https:\\www.genome.jp\dbget-bin\www_bget?map00190
RNA degradation	ko03018	47 out of 2252 2.08703374777975%	506 out of 15393 3.2872084713831%	0.999899	1	Cluster-8142.8541;Cluster-8142.24506;Cluster-8142.25045;Cluster-8142.27974;Cluster-8142.27978;Cluster-8142.30916;Cluster-8142.33243;Cluster-8142.33244;Cluster-8142.39820;Cluster-8142.47086;Cluster-8142.47087;Cluster-8142.49961;Cluster-8142.52627;Cluster-8142.27909;Cluster-8142.27912;Cluster-8142.9985;Cluster-8142.19166;Cluster-8142.29001;Cluster-8142.29009;Cluster-8142.29011;Cluster-8142.22715;Cl…	K00850+K00850+K00850+K00850+K00850+K00850+K00850+K00850+K00850+K00850+K00850+K00850+K00850+K00962+K00962+K01148+K01148+K01689+K01689+K01689+K04043+K04077+K04077+K04077+K08311+K12580+K12580+K12580+K12581+K12581+K12581+K12581+K12591+K12591+K12598+K12598+K12598+K12599+K12603+K12603+K12604+K12604+K12606+K12613+K14442+K18681+K18681	https:\\www.genome.jp\dbget-bin\www_bget?map03018
Various types of N-glycan biosynthesis	ko00513	9 out of 2252 0.399644760213144%	160 out of 15393 1.03943350873774%	0.999911	1	Cluster-8142.56414;Cluster-8142.38604;Cluster-8142.31233;Cluster-8142.31322;Cluster-8142.46740;Cluster-8142.23695;Cluster-8142.9950;Cluster-8142.35537;Cluster-8142.42771	K00753+K01230+K03844+K03844+K07441+K12373+K12667+K12667+K14413	https:\\www.genome.jp\dbget-bin\www_bget?map00513
Protein processing in endoplasmic reticulum	ko04141	62 out of 2252 2.75310834813499%	633 out of 15393 4.11225881894368%	0.999911	1	Cluster-8142.38604;Cluster-8142.26969;Cluster-8142.29170;Cluster-8142.30242;Cluster-8142.30247;Cluster-8142.30793;Cluster-8142.31739;Cluster-8142.34277;Cluster-8142.34336;Cluster-8142.43169;Cluster-8142.43170;Cluster-8142.53060;Cluster-8142.53061;Cluster-8142.53063;Cluster-8142.5487;Cluster-8142.26983;Cluster-8142.32271;Cluster-8142.43269;Cluster-8142.43271;Cluster-5875.0;Cluster-8142.1;Cluster-8…	K01230+K03283+K03283+K03283+K03283+K03283+K03283+K03283+K03283+K03283+K03283+K03283+K03283+K03283+K03868+K04079+K04079+K04079+K04079+K04374+K04374+K04374+K04374+K05546+K05546+K06689+K06689+K06689+K06689+K06689+K08057+K09503+K09523+K09523+K09523+K09561+K10636+K10666+K10666+K10666+K10666+K10839+K10839+K12275+K12667+K12667+K13525+K13993+K13993+K13993+K13993+K13993+K14006+K14006+K14006+K14006+K14007+…	https:\\www.genome.jp\dbget-bin\www_bget?map04141
Ubiquitin mediated proteolysis	ko04120	36 out of 2252 1.59857904085258%	419 out of 15393 2.72201650100695%	0.999942	1	Cluster-8142.26473;Cluster-8142.5487;Cluster-8142.10309;Cluster-8142.27062;Cluster-8142.27836;Cluster-8142.28121;Cluster-8142.32384;Cluster-8142.32761;Cluster-8142.30765;Cluster-8142.40364;Cluster-8142.40365;Cluster-8142.10391;Cluster-8142.41340;Cluster-8142.3153;Cluster-8142.3409;Cluster-8142.37283;Cluster-8142.3803;Cluster-8142.4220;Cluster-8142.56023;Cluster-8142.57332;Cluster-8142.11247;Clust…	K03178+K03868+K04506+K06689+K06689+K06689+K06689+K06689+K09561+K10140+K10140+K10144+K10144+K10260+K10260+K10260+K10260+K10260+K10260+K10260+K10576+K10576+K10577+K10581+K10581+K10592+K10592+K10599+K10599+K10604+K10604+K10615+K10615+K10615+K10615+K10615	https:\\www.genome.jp\dbget-bin\www_bget?map04120
Valine, leucine and isoleucine biosynthesis	ko00290	1 out of 2252 0.044404973357016%	65 out of 15393 0.422269862924706%	0.999967	1	Cluster-8142.34981	K00826	https:\\www.genome.jp\dbget-bin\www_bget?map00290
mRNA surveillance pathway	ko03015	17 out of 2252 0.754884547069272%	260 out of 15393 1.68907945169882%	0.999986	1	Cluster-8142.14586;Cluster-8142.43141;Cluster-8142.19672;Cluster-8142.27504;Cluster-8142.33532;Cluster-8142.19790;Cluster-8142.39763;Cluster-8142.26480;Cluster-8142.28911;Cluster-8142.33005;Cluster-8142.40915;Cluster-8142.30369;Cluster-8142.30373;Cluster-8142.47524;Cluster-8142.26820;Cluster-8142.11864;Cluster-8142.28799	K04382+K06100+K06269+K06269+K06269+K08873+K08873+K11584+K11584+K13917+K14294+K14399+K14399+K14399+K14411+K18655+K18655	https:\\www.genome.jp\dbget-bin\www_bget?map03015
N-Glycan biosynthesis	ko00510	10 out of 2252 0.44404973357016%	201 out of 15393 1.30578834535178%	0.999997	1	Cluster-8142.11203;Cluster-8142.30093;Cluster-8142.38604;Cluster-8142.31233;Cluster-8142.31322;Cluster-8142.19869;Cluster-8142.36885;Cluster-8142.46740;Cluster-8142.9950;Cluster-8142.35537	K00729+K00729+K01230+K03844+K03844+K05546+K05546+K07441+K12667+K12667	https:\\www.genome.jp\dbget-bin\www_bget?map00510
Ribosome biogenesis in eukaryotes	ko03008	16 out of 2252 0.710479573712256%	266 out of 15393 1.72805820827649%	0.999997	1	Cluster-8142.12563;Cluster-8142.40252;Cluster-8142.44108;Cluster-8142.44109;Cluster-8142.50180;Cluster-8142.28831;Cluster-8142.32339;Cluster-8142.50363;Cluster-8142.47321;Cluster-8142.39253;Cluster-8142.44716;Cluster-8142.44171;Cluster-8142.40494;Cluster-8142.2176;Cluster-8142.15831;Cluster-8142.31357	K03097+K03097+K03264+K03264+K03539+K11883+K11883+K14521+K14544+K14545+K14546+K14558+K14563+K14568+K14573+K14575	https:\\www.genome.jp\dbget-bin\www_bget?map03008
RNA transport	ko03013	34 out of 2252 1.50976909413854%	470 out of 15393 3.05333593191711%	1	1	Cluster-9658.3;Cluster-8142.55549;Cluster-8142.231;Cluster-8142.41700;Cluster-8142.4603;Cluster-8142.37686;Cluster-8142.59319;Cluster-8142.12414;Cluster-8142.31867;Cluster-8142.50180;Cluster-8142.36625;Cluster-8142.17975;Cluster-8142.31637;Cluster-8142.17949;Cluster-8142.37524;Cluster-8142.43032;Cluster-8142.43034;Cluster-8142.55585;Cluster-8142.37818;Cluster-8142.40487;Cluster-11463.1;Cluster-81…	K00784+K00974+K03231+K03231+K03239+K03251+K03260+K03260+K03260+K03539+K10577+K12878+K13137+K13151+K13151+K13151+K13151+K14289+K14292+K14292+K14293+K14294+K14301+K14301+K14303+K14308+K14311+K14313+K14321+K18213+K18213+K18213+K18655+K18655	https:\\www.genome.jp\dbget-bin\www_bget?map03013
Spliceosome	ko03040	44 out of 2252 1.9538188277087%	567 out of 15393 3.68349249658936%	1	1	Cluster-8142.26969;Cluster-8142.29170;Cluster-8142.30242;Cluster-8142.30247;Cluster-8142.30793;Cluster-8142.31739;Cluster-8142.34277;Cluster-8142.34336;Cluster-8142.43169;Cluster-8142.43170;Cluster-8142.53060;Cluster-8142.53061;Cluster-8142.53063;Cluster-8142.28497;Cluster-8142.46181;Cluster-8142.29307;Cluster-8142.6763;Cluster-8142.9368;Cluster-12107.0;Cluster-8142.16462;Cluster-8142.24483;Clust…	K03283+K03283+K03283+K03283+K03283+K03283+K03283+K03283+K03283+K03283+K03283+K03283+K03283+K10599+K10599+K11094+K11095+K11097+K12741+K12741+K12741+K12741+K12741+K12813+K12818+K12820+K12823+K12823+K12831+K12835+K12835+K12835+K12842+K12847+K12856+K12861+K12862+K12862+K12865+K12874+K12878+K12890+K12890+K12900	https:\\www.genome.jp\dbget-bin\www_bget?map03040
Ribosome	ko03010	34 out of 2252 1.50976909413854%	477 out of 15393 3.09881114792438%	1	1	Cluster-8142.31147;Cluster-8142.40613;Cluster-8142.28249;Cluster-8142.26930;Cluster-8142.28056;Cluster-8142.21752;Cluster-8142.35478;Cluster-8142.29175;Cluster-8142.24911;Cluster-8142.7241;Cluster-8142.27387;Cluster-8142.32934;Cluster-8142.28958;Cluster-8142.33420;Cluster-8142.32028;Cluster-8142.54026;Cluster-8142.27411;Cluster-8142.28321;Cluster-8142.29105;Cluster-8142.37846;Cluster-8142.31128;C…	K02864+K02871+K02883+K02885+K02885+K02894+K02894+K02895+K02896+K02900+K02904+K02905+K02906+K02909+K02914+K02915+K02920+K02920+K02925+K02926+K02935+K02938+K02942+K02945+K02946+K02964+K02966+K02973+K02973+K02988+K02989+K02990+K02996+K02998	https:\\www.genome.jp\dbget-bin\www_bget?map03010

## Sheet: CK-16H vs sub1-16H
#Kegg_pathway	ko_id	Cluter_frequency	Genome_frequency	P-value	Corrected_P-value	GeneID	KEGG Orthology	hyperlink
Photosynthesis	ko00195	42 out of 1466 2.86493860845839%	130 out of 15393 0.844539725849412%	2.04281e-14	2.69651e-12	Cluster-8000.0;Cluster-8142.30077;Cluster-8142.10277;Cluster-8142.25568;Cluster-8142.27680;Cluster-8142.35531;Cluster-8142.32452;Cluster-8142.30677;Cluster-8142.26271;Cluster-8142.29145;Cluster-8142.28988;Cluster-8142.29116;Cluster-8142.30787;Cluster-8142.30788;Cluster-8142.4333;Cluster-8142.33417;Cluster-8142.27130;Cluster-8142.28686;Cluster-8142.29725;Cluster-8142.29727;Cluster-8142.29368;Clust…	K02108+K02109+K02111+K02113+K02113+K02113+K02115+K02636+K02638+K02638+K02639+K02639+K02641+K02641+K02691+K02692+K02693+K02694+K02695+K02695+K02698+K02699+K02699+K02701+K02712+K02716+K02717+K02717+K02717+K02717+K02717+K02721+K02723+K03541+K03542+K08901+K08901+K08901+K08901+K08902+K08905+K14332	https:\\www.genome.jp\dbget-bin\www_bget?map00195
Phenylpropanoid biosynthesis	ko00940	61 out of 1466 4.16098226466576%	283 out of 15393 1.83849801857987%	7.74371e-10	1.02217e-07	Cluster-8142.25288;Cluster-8142.36657;Cluster-8142.37369;Cluster-8142.59645;Cluster-8581.0;Cluster-13010.0;Cluster-8142.23440;Cluster-8142.2461;Cluster-8142.2463;Cluster-8142.29133;Cluster-8142.32005;Cluster-8142.32006;Cluster-8142.32009;Cluster-8142.32010;Cluster-8142.3626;Cluster-8142.40771;Cluster-8142.451;Cluster-8142.452;Cluster-8142.50380;Cluster-8142.50381;Cluster-8142.53715;Cluster-8142.5…	K00083+K00083+K00083+K00430+K00430+K00430+K00430+K00430+K00430+K00430+K00430+K00430+K00430+K00430+K00430+K00430+K00430+K00430+K00430+K00430+K00430+K00430+K00430+K00430+K00430+K00588+K00588+K00588+K00588+K00588+K00588+K01188+K01188+K01188+K01188+K01188+K01904+K01904+K01904+K01904+K01904+K05349+K06892+K09753+K09753+K09753+K09753+K09753+K09753+K09755+K10775+K10775+K10775+K10775+K13065+K13066+K13066+…	https:\\www.genome.jp\dbget-bin\www_bget?map00940
Biosynthesis of secondary metabolites	ko01110	439 out of 1466 29.9454297407913%	3686 out of 15393 23.9459494575456%	1.85197e-08	2.4446e-06	Cluster-8142.29704;Cluster-8142.33108;Cluster-8142.51119;Cluster-8142.24983;Cluster-8142.31902;Cluster-8142.45620;Cluster-8142.45621;Cluster-8142.12819;Cluster-8142.16587;Cluster-8142.28027;Cluster-8142.32292;Cluster-8142.46797;Cluster-8142.46798;Cluster-8142.40215;Cluster-8142.30970;Cluster-8142.32311;Cluster-8142.1654;Cluster-8142.23382;Cluster-8142.28377;Cluster-8142.37653;Cluster-8142.39727;C…	K00001+K00001+K00002+K00006+K00006+K00006+K00006+K00016+K00021+K00026+K00026+K00026+K00026+K00031+K00033+K00053+K00059+K00059+K00059+K00059+K00059+K00083+K00083+K00083+K00121+K00128+K00134+K00166+K00167+K00224+K00232+K00232+K00276+K00276+K00382+K00422+K00422+K00430+K00430+K00430+K00430+K00430+K00430+K00430+K00430+K00430+K00430+K00430+K00430+K00430+K00430+K00430+K00430+K00430+K00430+K00430+K00430+…	https:\\www.genome.jp\dbget-bin\www_bget?map01110
Glyoxylate and dicarboxylate metabolism	ko00630	57 out of 1466 3.8881309686221%	309 out of 15393 2.00740596374976%	7.89535e-07	0.000104219	Cluster-8142.28027;Cluster-8142.32292;Cluster-8142.46797;Cluster-8142.46798;Cluster-8142.6316;Cluster-8142.31196;Cluster-8142.31107;Cluster-8142.31271;Cluster-8142.49121;Cluster-8142.30616;Cluster-8142.30980;Cluster-8142.30985;Cluster-8142.33435;Cluster-10943.1;Cluster-10943.3;Cluster-8142.30290;Cluster-8142.30291;Cluster-8142.30292;Cluster-8142.32055;Cluster-8142.17584;Cluster-8142.17597;Cluster…	K00026+K00026+K00026+K00026+K00284+K00382+K00600+K00600+K00600+K00605+K00830+K00830+K00830+K01433+K01433+K01455+K01455+K01455+K01455+K01601+K01601+K01601+K01601+K01602+K01602+K01602+K01602+K01602+K01602+K01602+K01602+K01602+K01602+K01602+K01602+K01602+K01602+K01602+K01602+K01602+K01602+K01602+K01602+K01895+K01913+K01915+K02437+K11517+K11517+K11517+K14272+K14272+K14272+K15893+K15919+K18121+K22133	https:\\www.genome.jp\dbget-bin\www_bget?map00630
Carbon fixation in photosynthetic organisms	ko00710	56 out of 1466 3.81991814461119%	306 out of 15393 1.98791658546092%	1.2779e-06	0.000168682	Cluster-8142.28027;Cluster-8142.32292;Cluster-8142.46797;Cluster-8142.46798;Cluster-8142.28100;Cluster-8142.32265;Cluster-8142.27779;Cluster-8142.24616;Cluster-8142.29373;Cluster-8142.32294;Cluster-8142.17584;Cluster-8142.17597;Cluster-8142.26599;Cluster-8142.34320;Cluster-8142.29454;Cluster-8142.29633;Cluster-8142.31037;Cluster-8142.31038;Cluster-8142.31039;Cluster-8142.31040;Cluster-8142.31044;…	K00026+K00026+K00026+K00026+K00134+K00615+K00855+K01006+K01100+K01100+K01601+K01601+K01601+K01601+K01602+K01602+K01602+K01602+K01602+K01602+K01602+K01602+K01602+K01602+K01602+K01602+K01602+K01602+K01602+K01602+K01602+K01602+K01602+K01602+K01623+K01623+K01623+K01803+K01803+K01803+K01807+K01807+K03841+K03841+K03841+K03841+K03841+K03841+K03841+K05298+K05298+K05298+K05298+K14272+K14272+K14272	https:\\www.genome.jp\dbget-bin\www_bget?map00710
Monoterpenoid biosynthesis	ko00902	11 out of 1466 0.750341064120055%	22 out of 15393 0.142922107451439%	1.47477e-06	0.00019467	Cluster-8142.15368;Cluster-8142.15369;Cluster-8142.15370;Cluster-8142.24895;Cluster-8142.29333;Cluster-8142.44946;Cluster-8142.48920;Cluster-8142.51771;Cluster-8142.58927;Cluster-8142.15116;Cluster-8142.3473	K21374+K21374+K21374+K21374+K21374+K21374+K21374+K21374+K23810+K23810+K23810	https:\\www.genome.jp\dbget-bin\www_bget?map00902
Biotin metabolism	ko00780	22 out of 1466 1.50068212824011%	80 out of 15393 0.519716754368869%	3.49785e-06	0.000461716	Cluster-8142.1654;Cluster-8142.23382;Cluster-8142.28377;Cluster-8142.37653;Cluster-8142.39727;Cluster-8142.59154;Cluster-8142.26706;Cluster-8142.2824;Cluster-8142.3037;Cluster-8142.3038;Cluster-8142.3299;Cluster-8142.3300;Cluster-8142.3301;Cluster-8142.3302;Cluster-8142.3303;Cluster-8142.3549;Cluster-8142.3612;Cluster-8142.55877;Cluster-8142.56719;Cluster-8142.48118;Cluster-8142.32916;Cluster-814…	K00059+K00059+K00059+K00059+K00059+K00652+K00652+K00652+K00652+K00652+K00652+K00652+K00652+K00652+K00652+K00652+K00652+K00652+K00652+K01942+K09458+K09458	https:\\www.genome.jp\dbget-bin\www_bget?map00780
Cutin, suberine and wax biosynthesis	ko00073	35 out of 1466 2.38744884038199%	167 out of 15393 1.08490872474501%	6.05672e-06	0.000799487	Cluster-8142.21872;Cluster-8142.27566;Cluster-8142.27567;Cluster-8142.30263;Cluster-8142.30265;Cluster-8142.30268;Cluster-8142.36421;Cluster-8142.38778;Cluster-8142.30447;Cluster-8142.34187;Cluster-8142.38187;Cluster-8142.10452;Cluster-8142.29628;Cluster-8142.29629;Cluster-8142.29631;Cluster-8142.45447;Cluster-8142.45448;Cluster-8142.56053;Cluster-8142.44673;Cluster-8142.44679;Cluster-8142.15984;…	K15402+K15404+K15404+K15404+K15404+K15404+K15404+K15404+K15405+K15405+K15405+K15406+K15406+K15406+K15406+K15406+K15406+K15406+K17991+K17991+K20495+K20495+K20495+K20495+K20495+K20495+K20769+K20769+K20769+K20769+K20769+K21995+K21995+K21995+K21995	https:\\www.genome.jp\dbget-bin\www_bget?map00073
Starch and sucrose metabolism	ko00500	83 out of 1466 5.66166439290587%	545 out of 15393 3.54057038913792%	1.05605e-05	0.00139399	Cluster-8142.17714;Cluster-8142.21446;Cluster-8142.30421;Cluster-8142.52587;Cluster-8142.23358;Cluster-8142.35463;Cluster-8142.15573;Cluster-8142.18958;Cluster-8142.57585;Cluster-8142.7951;Cluster-8142.14408;Cluster-8142.1732;Cluster-8142.1734;Cluster-8142.27356;Cluster-8142.28441;Cluster-8142.28515;Cluster-8142.30612;Cluster-8142.32643;Cluster-8142.32644;Cluster-8142.33534;Cluster-8142.56033;Clu…	K00688+K00688+K00688+K00688+K00700+K00703+K00844+K00844+K00975+K00975+K00975+K00975+K00975+K00975+K00975+K00975+K00975+K00975+K00975+K00975+K00975+K01087+K01087+K01087+K01087+K01087+K01087+K01087+K01176+K01176+K01176+K01176+K01176+K01176+K01176+K01176+K01176+K01176+K01176+K01176+K01176+K01177+K01177+K01179+K01179+K01179+K01179+K01179+K01179+K01187+K01187+K01187+K01187+K01188+K01188+K01188+K01188+…	https:\\www.genome.jp\dbget-bin\www_bget?map00500
MAPK signaling pathway - plant	ko04016	114 out of 1466 7.7762619372442%	818 out of 15393 5.31410381342168%	1.77192e-05	0.00233894	Cluster-8142.30552;Cluster-8142.22670;Cluster-8142.3689;Cluster-8142.34734;Cluster-8142.7782;Cluster-8142.24381;Cluster-8142.3327;Cluster-8142.3329;Cluster-8142.3337;Cluster-8142.54430;Cluster-8142.54434;Cluster-8142.13681;Cluster-8142.25953;Cluster-8142.35762;Cluster-8142.41599;Cluster-8142.50281;Cluster-8142.30277;Cluster-8142.36975;Cluster-8142.54690;Cluster-8142.10064;Cluster-8142.1181;Cluste…	K00940+K02183+K02183+K13413+K13416+K13416+K13416+K13416+K13416+K13416+K13416+K13420+K13420+K13420+K13420+K13420+K13422+K13422+K13422+K13424+K13424+K13424+K13424+K13424+K13424+K13424+K13424+K13424+K13424+K13425+K13425+K13425+K13425+K13425+K13447+K13447+K13447+K13447+K13447+K13449+K13449+K13449+K13449+K13449+K13449+K13449+K13449+K13449+K13449+K13449+K14496+K14497+K14497+K14497+K14497+K14498+K14498+…	https:\\www.genome.jp\dbget-bin\www_bget?map04016
Plant-pathogen interaction	ko04626	138 out of 1466 9.41336971350614%	1052 out of 15393 6.83427531995063%	4.98789e-05	0.00658401	Cluster-8142.22670;Cluster-8142.3689;Cluster-8142.29389;Cluster-8142.31375;Cluster-8142.10273;Cluster-8142.26571;Cluster-8142.32966;Cluster-8142.32967;Cluster-8142.32969;Cluster-8142.32972;Cluster-8142.3824;Cluster-8142.5017;Cluster-8142.37005;Cluster-8142.11046;Cluster-8142.19483;Cluster-8142.27174;Cluster-8142.33667;Cluster-8142.34734;Cluster-8142.7782;Cluster-8142.24381;Cluster-8142.3327;Clust…	K02183+K02183+K02358+K02358+K05391+K05391+K05391+K05391+K05391+K05391+K05391+K05391+K09487+K13412+K13412+K13412+K13412+K13413+K13416+K13416+K13416+K13416+K13416+K13416+K13416+K13420+K13420+K13420+K13420+K13420+K13424+K13424+K13424+K13424+K13424+K13424+K13424+K13424+K13424+K13424+K13425+K13425+K13425+K13425+K13425+K13429+K13429+K13429+K13429+K13430+K13430+K13430+K13430+K13430+K13430+K13434+K13434+…	https:\\www.genome.jp\dbget-bin\www_bget?map04626
Flavonoid biosynthesis	ko00941	16 out of 1466 1.09140518417462%	65 out of 15393 0.422269862924706%	0.000301543	0.0398037	Cluster-8142.14169;Cluster-8142.25450;Cluster-8142.32773;Cluster-8142.32774;Cluster-8142.3790;Cluster-8142.53477;Cluster-10253.0;Cluster-8142.29974;Cluster-8142.39966;Cluster-8142.39967;Cluster-8142.37145;Cluster-8142.44895;Cluster-8142.9529;Cluster-8142.2727;Cluster-8142.11473;Cluster-8142.32402	K00588+K00588+K00588+K00588+K00588+K00588+K00660+K00660+K01859+K01859+K05277+K08695+K13065+K13080+K13082+K13082	https:\\www.genome.jp\dbget-bin\www_bget?map00941
Biosynthesis of unsaturated fatty acids	ko01040	16 out of 1466 1.09140518417462%	70 out of 15393 0.45475216007276%	0.000732001	0.0966241	Cluster-8142.15525;Cluster-8142.15527;Cluster-8142.5736;Cluster-8142.8190;Cluster-8142.12648;Cluster-8142.20218;Cluster-8142.20220;Cluster-8142.20221;Cluster-8142.21277;Cluster-8142.29625;Cluster-8142.33372;Cluster-8142.33376;Cluster-8142.36610;Cluster-8142.57031;Cluster-8142.57032;Cluster-8142.42780	K00232+K00232+K03921+K10251+K10251+K10251+K10251+K10251+K10251+K10251+K10251+K10251+K10251+K10256+K10256+K10258	https:\\www.genome.jp\dbget-bin\www_bget?map01040
Metabolic pathways	ko01100	749 out of 1466 51.0914051841746%	7259 out of 15393 47.1577989995452%	0.000839033	0.110752	Cluster-8142.29704;Cluster-8142.33108;Cluster-8142.51119;Cluster-8142.28335;Cluster-8142.29472;Cluster-8142.29585;Cluster-8142.30275;Cluster-8142.31727;Cluster-8142.12819;Cluster-8142.20270;Cluster-8142.25238;Cluster-8142.25239;Cluster-8142.31082;Cluster-8142.34472;Cluster-8142.42777;Cluster-8142.16587;Cluster-8142.28027;Cluster-8142.32292;Cluster-8142.46797;Cluster-8142.46798;Cluster-8142.40215;…	K00001+K00001+K00002+K00012+K00012+K00012+K00012+K00012+K00016+K00020+K00020+K00020+K00020+K00020+K00020+K00021+K00026+K00026+K00026+K00026+K00031+K00033+K00053+K00059+K00059+K00059+K00059+K00059+K00083+K00083+K00083+K00102+K00103+K00103+K00121+K00128+K00134+K00166+K00167+K00232+K00232+K00276+K00276+K00306+K00382+K00387+K00422+K00422+K00423+K00423+K00430+K00430+K00430+K00430+K00430+K00430+K00430+…	https:\\www.genome.jp\dbget-bin\www_bget?map01100
ABC transporters	ko02010	46 out of 1466 3.13778990450205%	301 out of 15393 1.95543428831287%	0.000873103	0.11525	Cluster-9859.0;Cluster-8142.33960;Cluster-8142.17916;Cluster-8142.13111;Cluster-8142.29302;Cluster-8142.32340;Cluster-8142.33343;Cluster-8142.23849;Cluster-8142.21762;Cluster-8142.21764;Cluster-8142.23471;Cluster-8142.24620;Cluster-8142.27406;Cluster-8142.27408;Cluster-8142.34932;Cluster-8142.34937;Cluster-8142.46566;Cluster-8142.32757;Cluster-8142.18034;Cluster-8142.42179;Cluster-8142.44326;Clus…	K02045+K05643+K05656+K05658+K05658+K05658+K05658+K05665+K05666+K05666+K05666+K05666+K05666+K05666+K05666+K05666+K05666+K05677+K05681+K05681+K05681+K05681+K08711+K08711+K08711+K08711+K08711+K08711+K08712+K08712+K08712+K08712+K08712+K08712+K08712+K08712+K08712+K08712+K08712+K08712+K08712+K08712+K08712+K08712+K08712+K08712	https:\\www.genome.jp\dbget-bin\www_bget?map02010
Fatty acid elongation	ko00062	16 out of 1466 1.09140518417462%	79 out of 15393 0.513220294939258%	0.00281449	0.371512	Cluster-8142.8190;Cluster-8142.12648;Cluster-8142.20218;Cluster-8142.20220;Cluster-8142.20221;Cluster-8142.21277;Cluster-8142.29625;Cluster-8142.33372;Cluster-8142.33376;Cluster-8142.36610;Cluster-8142.42780;Cluster-9103.0;Cluster-14139.0;Cluster-8142.28017;Cluster-8142.30337;Cluster-8142.32924	K10251+K10251+K10251+K10251+K10251+K10251+K10251+K10251+K10251+K10251+K10258+K15397+K15397+K15397+K15397+K15397	https:\\www.genome.jp\dbget-bin\www_bget?map00062
Linoleic acid metabolism	ko00591	9 out of 1466 0.613915416098226%	33 out of 15393 0.214383161177158%	0.00293942	0.388003	Cluster-8142.46182;Cluster-8142.28753;Cluster-8142.15102;Cluster-8142.33725;Cluster-8142.40054;Cluster-8142.40055;Cluster-8142.40057;Cluster-8142.46012;Cluster-8142.46576	K00454+K01047+K15718+K15718+K15718+K15718+K15718+K15718+K15718	https:\\www.genome.jp\dbget-bin\www_bget?map00591
Photosynthesis - antenna proteins	ko00196	12 out of 1466 0.818553888130969%	54 out of 15393 0.350808809198987%	0.00416666	0.55	Cluster-8142.28887;Cluster-8142.26351;Cluster-8142.25852;Cluster-8142.27640;Cluster-8142.27981;Cluster-8142.28074;Cluster-8142.34301;Cluster-8142.34702;Cluster-8142.30874;Cluster-8142.28376;Cluster-8142.29711;Cluster-8142.33469	K08908+K08909+K08912+K08912+K08912+K08912+K08912+K08912+K08915+K08916+K08916+K08916	https:\\www.genome.jp\dbget-bin\www_bget?map00196
Benzoxazinoid biosynthesis	ko00402	4 out of 1466 0.272851296043656%	8 out of 15393 0.0519716754368869%	0.00418935	0.552994	Cluster-8142.6918;Cluster-8142.6919;Cluster-8142.20334;Cluster-8142.25584	K13229+K13229+K13229+K13229	https:\\www.genome.jp\dbget-bin\www_bget?map00402
Stilbenoid, diarylheptanoid and gingerol biosynthesis	ko00945	7 out of 1466 0.477489768076398%	25 out of 15393 0.162411485740272%	0.00724158	0.955889	Cluster-8142.14169;Cluster-8142.25450;Cluster-8142.32773;Cluster-8142.32774;Cluster-8142.3790;Cluster-8142.53477;Cluster-8142.9529	K00588+K00588+K00588+K00588+K00588+K00588+K13065	https:\\www.genome.jp\dbget-bin\www_bget?map00945
Indole alkaloid biosynthesis	ko00901	7 out of 1466 0.477489768076398%	26 out of 15393 0.168907945169882%	0.00911078	1	Cluster-8142.57903;Cluster-8142.57904;Cluster-8142.1846;Cluster-8142.38777;Cluster-8142.43481;Cluster-8142.50561;Cluster-8142.50562	K01593+K01593+K01593+K01757+K01757+K01757+K01757	https:\\www.genome.jp\dbget-bin\www_bget?map00901
Sphingolipid metabolism	ko00600	34 out of 1466 2.31923601637108%	248 out of 15393 1.61112193854349%	0.019291	1	Cluster-8142.22945;Cluster-8142.3402;Cluster-8142.3403;Cluster-8142.56191;Cluster-8142.56192;Cluster-8142.51952;Cluster-8142.12588;Cluster-8142.12589;Cluster-8142.2695;Cluster-8142.29829;Cluster-8142.30199;Cluster-8142.3187;Cluster-8142.3808;Cluster-8142.56166;Cluster-8142.56167;Cluster-8142.56911;Cluster-8142.57998;Cluster-8142.15407;Cluster-8142.26699;Cluster-8142.27096;Cluster-8142.2828;Cluste…	K04708+K04708+K04708+K04708+K04708+K04710+K04713+K04713+K04713+K04713+K04713+K04713+K04713+K04713+K04713+K04713+K07407+K12309+K12309+K12309+K12309+K12309+K12309+K12309+K12309+K12309+K12309+K12309+K12349+K12349+K12349+K12349+K12382+K12382	https:\\www.genome.jp\dbget-bin\www_bget?map00600
Nitrogen metabolism	ko00910	21 out of 1466 1.4324693042292%	147 out of 15393 0.954979536152797%	0.0388666	1	Cluster-8142.6316;Cluster-8142.30290;Cluster-8142.30291;Cluster-8142.30292;Cluster-8142.32055;Cluster-8142.29347;Cluster-8142.29369;Cluster-8142.29377;Cluster-8142.29390;Cluster-8142.29400;Cluster-7487.0;Cluster-8142.16491;Cluster-8142.20280;Cluster-8142.23179;Cluster-8142.25651;Cluster-8142.49704;Cluster-8142.28773;Cluster-8142.28879;Cluster-8142.28326;Cluster-8142.34138;Cluster-8142.28404	K00284+K01455+K01455+K01455+K01455+K01673+K01673+K01673+K01673+K01673+K01674+K01674+K01674+K01674+K01674+K01674+K01725+K01915+K02575+K02575+K10534	https:\\www.genome.jp\dbget-bin\www_bget?map00910
Carbon metabolism	ko01200	109 out of 1466 7.43519781718963%	975 out of 15393 6.33404794387059%	0.0411312	1	Cluster-8142.28027;Cluster-8142.32292;Cluster-8142.46797;Cluster-8142.46798;Cluster-8142.40215;Cluster-8142.30970;Cluster-8142.28348;Cluster-8142.28100;Cluster-8142.15525;Cluster-8142.15527;Cluster-8142.31196;Cluster-8142.31107;Cluster-8142.31271;Cluster-8142.49121;Cluster-8142.30616;Cluster-8142.32265;Cluster-8142.25963;Cluster-8142.30980;Cluster-8142.30985;Cluster-8142.33435;Cluster-8142.15573;…	K00026+K00026+K00026+K00026+K00031+K00033+K00121+K00134+K00232+K00232+K00382+K00600+K00600+K00600+K00605+K00615+K00616+K00830+K00830+K00830+K00844+K00844+K00850+K00850+K00850+K00850+K00850+K00850+K00850+K00855+K00873+K00873+K01006+K01057+K01070+K01100+K01100+K01455+K01455+K01455+K01455+K01601+K01601+K01601+K01601+K01602+K01602+K01602+K01602+K01602+K01602+K01602+K01602+K01602+K01602+K01602+K01602+…	https:\\www.genome.jp\dbget-bin\www_bget?map01200
Plant hormone signal transduction	ko04075	84 out of 1466 5.72987721691678%	741 out of 15393 4.81387643734165%	0.0511765	1	Cluster-8142.34734;Cluster-8142.58449;Cluster-8142.11213;Cluster-8142.18687;Cluster-8142.33554;Cluster-8142.47446;Cluster-8142.5280;Cluster-8142.54755;Cluster-8142.55932;Cluster-8142.7782;Cluster-8142.24381;Cluster-8142.3327;Cluster-8142.3329;Cluster-8142.3337;Cluster-8142.54430;Cluster-8142.54434;Cluster-8142.30277;Cluster-8142.36975;Cluster-8142.54690;Cluster-8142.7230;Cluster-8142.9027;Cluster…	K13413+K13415+K13415+K13415+K13415+K13415+K13415+K13415+K13415+K13416+K13416+K13416+K13416+K13416+K13416+K13416+K13422+K13422+K13422+K13449+K13449+K13449+K13449+K13449+K13449+K13449+K13449+K13449+K13449+K13449+K13464+K13464+K13464+K13464+K13464+K13464+K13946+K14431+K14431+K14431+K14431+K14431+K14484+K14484+K14484+K14486+K14486+K14488+K14488+K14488+K14488+K14488+K14488+K14488+K14488+K14488+K14491+…	https:\\www.genome.jp\dbget-bin\www_bget?map04075
alpha-Linolenic acid metabolism	ko00592	19 out of 1466 1.29604365620737%	137 out of 15393 0.890014941856688%	0.0610337	1	Cluster-8142.23646;Cluster-8142.15525;Cluster-8142.15527;Cluster-8142.46182;Cluster-8142.28753;Cluster-8142.29826;Cluster-8142.3516;Cluster-8142.56071;Cluster-8142.58336;Cluster-8142.40170;Cluster-8142.40173;Cluster-8142.28432;Cluster-8142.29270;Cluster-8142.31224;Cluster-8142.3392;Cluster-8142.37999;Cluster-8142.56263;Cluster-8142.57073;Cluster-8142.9365	K00224+K00232+K00232+K00454+K01047+K01723+K01723+K01723+K05894+K05894+K05894+K10529+K10529+K16818+K16818+K16818+K16818+K16818+K22389	https:\\www.genome.jp\dbget-bin\www_bget?map00592
Anthocyanin biosynthesis	ko00942	3 out of 1466 0.204638472032742%	10 out of 15393 0.0649645942961086%	0.0621716	1	Cluster-8142.42634;Cluster-8142.42635;Cluster-8142.49706	K12930+K12930+K21383	https:\\www.genome.jp\dbget-bin\www_bget?map00942
Betalain biosynthesis	ko00965	5 out of 1466 0.34106412005457%	24 out of 15393 0.155915026310661%	0.0718684	1	Cluster-8142.57903;Cluster-8142.57904;Cluster-8142.1846;Cluster-8142.9845;Cluster-8142.42515	K01593+K01593+K01593+K15777+K15777	https:\\www.genome.jp\dbget-bin\www_bget?map00965
Cyanoamino acid metabolism	ko00460	15 out of 1466 1.02319236016371%	105 out of 15393 0.682128240109141%	0.0724243	1	Cluster-8142.31107;Cluster-8142.31271;Cluster-8142.49121;Cluster-8142.30047;Cluster-8142.31020;Cluster-8142.31863;Cluster-8142.34128;Cluster-8142.42015;Cluster-8142.30290;Cluster-8142.30291;Cluster-8142.30292;Cluster-8142.32055;Cluster-8142.50350;Cluster-8142.38971;Cluster-8142.19062	K00600+K00600+K00600+K01188+K01188+K01188+K01188+K01188+K01455+K01455+K01455+K01455+K05349+K16266+K18592	https:\\www.genome.jp\dbget-bin\www_bget?map00460
Zeatin biosynthesis	ko00908	9 out of 1466 0.613915416098226%	56 out of 15393 0.363801728058208%	0.0811631	1	Cluster-8142.2405;Cluster-8142.54868;Cluster-8142.21664;Cluster-8142.29975;Cluster-8142.47585;Cluster-8142.30820;Cluster-8142.25698;Cluster-8142.37550;Cluster-8142.37551	K00279+K00279+K10760+K10760+K10760+K13495+K13496+K13496+K13496	https:\\www.genome.jp\dbget-bin\www_bget?map00908
Isoquinoline alkaloid biosynthesis	ko00950	11 out of 1466 0.750341064120055%	74 out of 15393 0.480737997791204%	0.090678	1	Cluster-8142.19999;Cluster-8142.53614;Cluster-8142.25263;Cluster-8142.4681;Cluster-8142.54357;Cluster-8142.54358;Cluster-8142.57903;Cluster-8142.57904;Cluster-8142.1846;Cluster-8142.50343;Cluster-9724.0	K00276+K00276+K00422+K00422+K00815+K00815+K01593+K01593+K01593+K13396+K22097	https:\\www.genome.jp\dbget-bin\www_bget?map00950
Brassinosteroid biosynthesis	ko00905	5 out of 1466 0.34106412005457%	27 out of 15393 0.175404404599493%	0.10816	1	Cluster-8142.33334;Cluster-8142.50322;Cluster-8142.17737;Cluster-8142.55908;Cluster-8142.40914	K09591+K12637+K15639+K15639+K20623	https:\\www.genome.jp\dbget-bin\www_bget?map00905
Fructose and mannose metabolism	ko00051	26 out of 1466 1.77353342428377%	214 out of 15393 1.39024231793672%	0.117064	1	Cluster-8142.15573;Cluster-8142.18958;Cluster-8142.27974;Cluster-8142.27978;Cluster-8142.30916;Cluster-8142.33243;Cluster-8142.33244;Cluster-8142.39820;Cluster-8142.47086;Cluster-8142.18858;Cluster-8142.46187;Cluster-8142.17773;Cluster-8142.27026;Cluster-8142.43207;Cluster-8142.2499;Cluster-8142.51972;Cluster-8142.56693;Cluster-8142.23918;Cluster-8142.25013;Cluster-8142.28517;Cluster-8142.28559;C…	K00844+K00844+K00850+K00850+K00850+K00850+K00850+K00850+K00850+K00966+K00966+K01623+K01623+K01623+K01803+K01803+K01803+K01805+K01805+K03841+K03841+K03841+K03841+K03841+K03841+K03841	https:\\www.genome.jp\dbget-bin\www_bget?map00051
RNA polymerase	ko03020	24 out of 1466 1.63710777626194%	196 out of 15393 1.27330604820373%	0.120249	1	Cluster-8142.16569;Cluster-8142.45403;Cluster-8142.58632;Cluster-9618.0;Cluster-12389.0;Cluster-8142.1035;Cluster-8142.1260;Cluster-8142.14534;Cluster-8142.1690;Cluster-8142.17730;Cluster-8142.20066;Cluster-8142.20364;Cluster-8142.22920;Cluster-8142.3239;Cluster-8142.38956;Cluster-8142.41025;Cluster-8142.43572;Cluster-8142.50196;Cluster-8142.5159;Cluster-8142.51753;Cluster-8142.54154;Cluster-8142…	K03002+K03002+K03006+K03006+K03006+K03006+K03006+K03006+K03006+K03006+K03006+K03006+K03006+K03006+K03006+K03006+K03006+K03006+K03006+K03006+K03006+K03022+K03024+K03046	https:\\www.genome.jp\dbget-bin\www_bget?map03020
Fatty acid metabolism	ko01212	26 out of 1466 1.77353342428377%	216 out of 15393 1.40323523679595%	0.126511	1	Cluster-8142.1654;Cluster-8142.23382;Cluster-8142.28377;Cluster-8142.37653;Cluster-8142.39727;Cluster-8142.15525;Cluster-8142.15527;Cluster-8142.27137;Cluster-8142.27138;Cluster-8142.47341;Cluster-8142.5736;Cluster-8142.32916;Cluster-8142.36541;Cluster-8142.8190;Cluster-8142.12648;Cluster-8142.20218;Cluster-8142.20220;Cluster-8142.20221;Cluster-8142.21277;Cluster-8142.29625;Cluster-8142.33372;Clu…	K00059+K00059+K00059+K00059+K00059+K00232+K00232+K01897+K01897+K02160+K03921+K09458+K09458+K10251+K10251+K10251+K10251+K10251+K10251+K10251+K10251+K10251+K10251+K10256+K10256+K10258	https:\\www.genome.jp\dbget-bin\www_bget?map01212
Glutathione metabolism	ko00480	23 out of 1466 1.56889495225102%	193 out of 15393 1.2538166699149%	0.15457	1	Cluster-8142.40215;Cluster-8142.30970;Cluster-8142.21495;Cluster-8142.26098;Cluster-8142.37706;Cluster-8142.5761;Cluster-8142.14632;Cluster-8142.27708;Cluster-8142.30272;Cluster-8142.31730;Cluster-8142.33807;Cluster-8142.34717;Cluster-8142.36414;Cluster-8142.39171;Cluster-8142.42892;Cluster-8142.44831;Cluster-8142.18057;Cluster-8142.19062;Cluster-8142.26784;Cluster-8142.28547;Cluster-8142.28548;C…	K00031+K00033+K00432+K00432+K00434+K00799+K00799+K00799+K00799+K00799+K00799+K00799+K00799+K00799+K00799+K00799+K01255+K18592+K22596+K22596+K22596+K22596+K22596	https:\\www.genome.jp\dbget-bin\www_bget?map00480
Sesquiterpenoid and triterpenoid biosynthesis	ko00909	4 out of 1466 0.272851296043656%	23 out of 15393 0.14941856688105%	0.170315	1	Cluster-8142.10200;Cluster-8142.30221;Cluster-8142.30222;Cluster-8142.30224	K00801+K00801+K00801+K00801	https:\\www.genome.jp\dbget-bin\www_bget?map00909
Glycosphingolipid biosynthesis - ganglio series	ko00604	11 out of 1466 0.750341064120055%	84 out of 15393 0.545702592087312%	0.173359	1	Cluster-8142.15407;Cluster-8142.26699;Cluster-8142.27096;Cluster-8142.2828;Cluster-8142.2829;Cluster-8142.2830;Cluster-8142.29501;Cluster-8142.34175;Cluster-8142.5094;Cluster-8142.57071;Cluster-8142.57430	K12309+K12309+K12309+K12309+K12309+K12309+K12309+K12309+K12309+K12309+K12309	https:\\www.genome.jp\dbget-bin\www_bget?map00604
Glycerophospholipid metabolism	ko00564	32 out of 1466 2.18281036834925%	283 out of 15393 1.83849801857987%	0.17519	1	Cluster-8142.24983;Cluster-8142.31902;Cluster-8142.45620;Cluster-8142.45621;Cluster-8142.8074;Cluster-8142.36577;Cluster-8142.32600;Cluster-8142.38072;Cluster-8142.56556;Cluster-8142.28753;Cluster-8142.9434;Cluster-8142.25655;Cluster-8142.34308;Cluster-8142.17948;Cluster-8142.20593;Cluster-8142.19179;Cluster-8142.45686;Cluster-8142.50019;Cluster-8142.18134;Cluster-8142.27565;Cluster-8142.30251;Cl…	K00006+K00006+K00006+K00006+K00655+K00655+K00901+K00901+K00993+K01047+K01115+K01115+K01115+K01126+K01126+K06123+K06129+K06130+K13508+K13508+K13508+K13509+K13510+K13519+K13523+K16818+K16818+K16818+K16818+K16818+K18693+K22389	https:\\www.genome.jp\dbget-bin\www_bget?map00564
Glycerolipid metabolism	ko00561	27 out of 1466 1.84174624829468%	240 out of 15393 1.55915026310661%	0.206715	1	Cluster-8142.51119;Cluster-8142.25922;Cluster-8142.8074;Cluster-8142.36577;Cluster-8142.6709;Cluster-10016.0;Cluster-8142.24098;Cluster-8142.24752;Cluster-8142.2762;Cluster-8142.30812;Cluster-8142.3452;Cluster-8142.46934;Cluster-8142.53835;Cluster-8142.32600;Cluster-8142.38072;Cluster-8142.26503;Cluster-8142.29875;Cluster-8142.45337;Cluster-8142.50749;Cluster-8142.57998;Cluster-8142.18134;Cluster…	K00002+K00128+K00655+K00655+K00679+K00679+K00679+K00679+K00679+K00679+K00679+K00679+K00679+K00901+K00901+K01054+K01054+K01054+K03715+K07407+K13508+K13508+K13508+K13509+K13519+K13523+K18693	https:\\www.genome.jp\dbget-bin\www_bget?map00561
Taurine and hypotaurine metabolism	ko00430	4 out of 1466 0.272851296043656%	25 out of 15393 0.162411485740272%	0.210366	1	Cluster-8142.25899;Cluster-8142.21805;Cluster-8142.38830;Cluster-8142.19062	K01580+K10712+K10712+K18592	https:\\www.genome.jp\dbget-bin\www_bget?map00430
Pentose phosphate pathway	ko00030	25 out of 1466 1.70532060027285%	222 out of 15393 1.44221399337361%	0.216038	1	Cluster-8142.30970;Cluster-8142.32265;Cluster-8142.25963;Cluster-8142.27974;Cluster-8142.27978;Cluster-8142.30916;Cluster-8142.33243;Cluster-8142.33244;Cluster-8142.39820;Cluster-8142.47086;Cluster-8142.17542;Cluster-8142.17773;Cluster-8142.27026;Cluster-8142.43207;Cluster-8142.20188;Cluster-8142.32650;Cluster-8142.17850;Cluster-8142.29861;Cluster-8142.28517;Cluster-8142.28559;Cluster-8142.28795;…	K00033+K00615+K00616+K00850+K00850+K00850+K00850+K00850+K00850+K00850+K01057+K01623+K01623+K01623+K01807+K01807+K01810+K01835+K03841+K03841+K03841+K03841+K03841+K03841+K03841	https:\\www.genome.jp\dbget-bin\www_bget?map00030
Glycine, serine and threonine metabolism	ko00260	22 out of 1466 1.50068212824011%	194 out of 15393 1.26031312934451%	0.223922	1	Cluster-8142.19999;Cluster-8142.53614;Cluster-8142.3260;Cluster-8142.31196;Cluster-8142.31107;Cluster-8142.31271;Cluster-8142.49121;Cluster-8142.30616;Cluster-8142.14050;Cluster-8142.45984;Cluster-8142.30980;Cluster-8142.30985;Cluster-8142.33435;Cluster-8142.26501;Cluster-8142.30914;Cluster-8142.52517;Cluster-8142.25565;Cluster-8142.26116;Cluster-8142.32660;Cluster-8142.31846;Cluster-8142.29029;C…	K00276+K00276+K00306+K00382+K00600+K00600+K00600+K00605+K00827+K00827+K00830+K00830+K00830+K01733+K02437+K06001+K14272+K14272+K14272+K15633+K15893+K15919	https:\\www.genome.jp\dbget-bin\www_bget?map00260
Glycosaminoglycan degradation	ko00531	13 out of 1466 0.886766712141883%	111 out of 15393 0.721106996686806%	0.257139	1	Cluster-8142.26527;Cluster-8142.26528;Cluster-8142.15407;Cluster-8142.26699;Cluster-8142.27096;Cluster-8142.2828;Cluster-8142.2829;Cluster-8142.2830;Cluster-8142.29501;Cluster-8142.34175;Cluster-8142.5094;Cluster-8142.57071;Cluster-8142.57430	K07964+K07964+K12309+K12309+K12309+K12309+K12309+K12309+K12309+K12309+K12309+K12309+K12309	https:\\www.genome.jp\dbget-bin\www_bget?map00531
Glycolysis / Gluconeogenesis	ko00010	45 out of 1466 3.06957708049113%	434 out of 15393 2.81946339245111%	0.294432	1	Cluster-8142.29704;Cluster-8142.33108;Cluster-8142.51119;Cluster-8142.12819;Cluster-8142.28348;Cluster-8142.25922;Cluster-8142.28100;Cluster-8142.31196;Cluster-8142.15573;Cluster-8142.18958;Cluster-8142.27974;Cluster-8142.27978;Cluster-8142.30916;Cluster-8142.33243;Cluster-8142.33244;Cluster-8142.39820;Cluster-8142.47086;Cluster-8142.16896;Cluster-8142.29112;Cluster-8142.24616;Cluster-8142.29079;…	K00001+K00001+K00002+K00016+K00121+K00128+K00134+K00382+K00844+K00844+K00850+K00850+K00850+K00850+K00850+K00850+K00850+K00873+K00873+K01006+K01568+K01568+K01623+K01623+K01623+K01792+K01792+K01792+K01792+K01803+K01803+K01803+K01810+K01835+K01895+K01913+K03103+K03841+K03841+K03841+K03841+K03841+K03841+K03841+K15633	https:\\www.genome.jp\dbget-bin\www_bget?map00010
Other types of O-glycan biosynthesis	ko00514	5 out of 1466 0.34106412005457%	39 out of 15393 0.253361917754824%	0.312434	1	Cluster-8142.22897;Cluster-8142.15170;Cluster-8142.18198;Cluster-8142.18199;Cluster-8142.34200	K13667+K18134+K18134+K18134+K20782	https:\\www.genome.jp\dbget-bin\www_bget?map00514
Steroid biosynthesis	ko00100	8 out of 1466 0.545702592087312%	68 out of 15393 0.441759241213539%	0.319501	1	Cluster-8142.10200;Cluster-8142.30221;Cluster-8142.30222;Cluster-8142.30224;Cluster-8142.36763;Cluster-8142.17925;Cluster-8142.41890;Cluster-8142.32159	K00801+K00801+K00801+K00801+K01824+K01853+K01853+K08242	https:\\www.genome.jp\dbget-bin\www_bget?map00100
Sulfur metabolism	ko00920	18 out of 1466 1.22783083219645%	167 out of 15393 1.08490872474501%	0.325868	1	Cluster-8142.19687;Cluster-8142.54782;Cluster-7450.0;Cluster-8142.19642;Cluster-8142.22235;Cluster-8142.35911;Cluster-8142.46273;Cluster-8142.55269;Cluster-8142.55469;Cluster-9859.0;Cluster-8142.21995;Cluster-8142.34521;Cluster-8142.30875;Cluster-8142.30876;Cluster-8142.31166;Cluster-8142.31899;Cluster-8142.44211;Cluster-8142.44212	K00387+K00860+K01738+K01738+K01738+K01738+K01738+K01738+K01738+K02045+K05907+K05907+K13811+K13811+K13811+K13811+K17285+K17285	https:\\www.genome.jp\dbget-bin\www_bget?map00920
Arachidonic acid metabolism	ko00590	7 out of 1466 0.477489768076398%	59 out of 15393 0.383291106347041%	0.329367	1	Cluster-8142.21495;Cluster-8142.26098;Cluster-8142.28753;Cluster-8142.53907;Cluster-8142.53909;Cluster-8142.4213;Cluster-8142.19062	K00432+K00432+K01047+K08726+K08726+K15730+K18592	https:\\www.genome.jp\dbget-bin\www_bget?map00590
Porphyrin and chlorophyll metabolism	ko00860	17 out of 1466 1.15961800818554%	159 out of 15393 1.03293704930813%	0.344812	1	Cluster-8142.52132;Cluster-8142.52134;Cluster-8142.26337;Cluster-8142.33601;Cluster-8142.33714;Cluster-8142.29360;Cluster-8142.11474;Cluster-8142.11475;Cluster-8142.48535;Cluster-8142.48536;Cluster-8142.48537;Cluster-8142.48539;Cluster-8142.13962;Cluster-8142.35318;Cluster-8142.31041;Cluster-8142.31042;Cluster-8142.31043	K01772+K01772+K01845+K01845+K01845+K03428+K08099+K08099+K08099+K08099+K08099+K08099+K13071+K13606+K22013+K22013+K22013	https:\\www.genome.jp\dbget-bin\www_bget?map00860
Riboflavin metabolism	ko00740	11 out of 1466 0.750341064120055%	101 out of 15393 0.656142402390697%	0.366676	1	Cluster-7585.0;Cluster-8142.33571;Cluster-8142.35117;Cluster-8142.40527;Cluster-8142.39744;Cluster-8142.20132;Cluster-8142.30487;Cluster-8142.30493;Cluster-8142.30494;Cluster-8142.31649;Cluster-8142.33419	K01513+K01513+K14379+K14379+K14652+K20884+K20884+K20884+K20884+K20884+K20884	https:\\www.genome.jp\dbget-bin\www_bget?map00740
Selenocompound metabolism	ko00450	8 out of 1466 0.545702592087312%	73 out of 15393 0.474241538361593%	0.393648	1	Cluster-8142.608;Cluster-5026.0;Cluster-8142.1833;Cluster-8142.54667;Cluster-8142.30875;Cluster-8142.30876;Cluster-8142.31166;Cluster-8142.31899	K00384+K00384+K00384+K01761+K13811+K13811+K13811+K13811	https:\\www.genome.jp\dbget-bin\www_bget?map00450
Mannose type O-glycan biosynthesis	ko00515	1 out of 1466 0.0682128240109141%	5 out of 15393 0.0324822971480543%	0.393764	1	Cluster-11386.0	K18207	https:\\www.genome.jp\dbget-bin\www_bget?map00515
Base excision repair	ko03410	11 out of 1466 0.750341064120055%	106 out of 15393 0.688624699538751%	0.429381	1	Cluster-8142.25562;Cluster-8142.46358;Cluster-8142.58895;Cluster-8142.16629;Cluster-8142.23418;Cluster-8142.37117;Cluster-8142.48501;Cluster-8142.21244;Cluster-8142.54102;Cluster-8142.4810;Cluster-8142.53526	K02335+K02335+K03512+K03648+K03648+K03648+K03648+K04799+K04799+K10771+K10801	https:\\www.genome.jp\dbget-bin\www_bget?map03410
beta-Alanine metabolism	ko00410	14 out of 1466 0.954979536152797%	138 out of 15393 0.896511401286299%	0.443396	1	Cluster-8142.25922;Cluster-8142.15525;Cluster-8142.15527;Cluster-8142.19999;Cluster-8142.53614;Cluster-8142.11677;Cluster-8142.11679;Cluster-8142.25899;Cluster-8142.1496;Cluster-8142.30519;Cluster-8142.38634;Cluster-8142.52930;Cluster-8142.5725;Cluster-8142.5726	K00128+K00232+K00232+K00276+K00276+K01431+K01431+K01580+K05605+K05605+K05605+K13366+K13366+K13366	https:\\www.genome.jp\dbget-bin\www_bget?map00410
Monobactam biosynthesis	ko00261	4 out of 1466 0.272851296043656%	36 out of 15393 0.233872539465991%	0.45259	1	Cluster-8142.30875;Cluster-8142.30876;Cluster-8142.31166;Cluster-8142.31899	K13811+K13811+K13811+K13811	https:\\www.genome.jp\dbget-bin\www_bget?map00261
Non-homologous end-joining	ko03450	3 out of 1466 0.204638472032742%	27 out of 15393 0.175404404599493%	0.481695	1	Cluster-8142.58895;Cluster-8142.21244;Cluster-8142.54102	K03512+K04799+K04799	https:\\www.genome.jp\dbget-bin\www_bget?map03450
Ribosome	ko03010	46 out of 1466 3.13778990450205%	477 out of 15393 3.09881114792438%	0.487467	1	Cluster-8142.31147;Cluster-8142.30659;Cluster-8142.40613;Cluster-8142.29979;Cluster-8142.28249;Cluster-8142.27572;Cluster-8142.7576;Cluster-8142.26930;Cluster-8142.28056;Cluster-8142.28640;Cluster-8142.21752;Cluster-8142.29175;Cluster-8142.29180;Cluster-8142.24911;Cluster-8142.7241;Cluster-8142.27801;Cluster-8142.27387;Cluster-8142.32934;Cluster-8142.28958;Cluster-8142.33420;Cluster-8142.30947;Cl…	K02864+K02867+K02871+K02876+K02883+K02884+K02885+K02885+K02885+K02888+K02894+K02895+K02895+K02896+K02900+K02902+K02904+K02905+K02906+K02909+K02914+K02916+K02919+K02920+K02920+K02925+K02926+K02926+K02931+K02933+K02935+K02938+K02942+K02943+K02945+K02946+K02946+K02952+K02964+K02968+K02981+K02988+K02989+K02990+K02995+K02996	https:\\www.genome.jp\dbget-bin\www_bget?map03010
Phenylalanine metabolism	ko00360	12 out of 1466 0.818553888130969%	122 out of 15393 0.792568050412525%	0.498108	1	Cluster-8142.19999;Cluster-8142.53614;Cluster-8142.54357;Cluster-8142.54358;Cluster-8142.10830;Cluster-8142.57903;Cluster-8142.57904;Cluster-8142.1846;Cluster-8142.30464;Cluster-8142.55909;Cluster-8142.55911;Cluster-8142.55978	K00276+K00276+K00815+K00815+K01426+K01593+K01593+K01593+K10775+K10775+K10775+K10775	https:\\www.genome.jp\dbget-bin\www_bget?map00360
One carbon pool by folate	ko00670	7 out of 1466 0.477489768076398%	71 out of 15393 0.461248619502371%	0.520368	1	Cluster-8142.31107;Cluster-8142.31271;Cluster-8142.49121;Cluster-8142.13545;Cluster-8142.30616;Cluster-10943.1;Cluster-10943.3	K00600+K00600+K00600+K00604+K00605+K01433+K01433	https:\\www.genome.jp\dbget-bin\www_bget?map00670
Galactose metabolism	ko00052	40 out of 1466 2.72851296043656%	421 out of 15393 2.73500941986617%	0.531409	1	Cluster-8142.15573;Cluster-8142.18958;Cluster-8142.27974;Cluster-8142.27978;Cluster-8142.30916;Cluster-8142.33243;Cluster-8142.33244;Cluster-8142.39820;Cluster-8142.47086;Cluster-8142.20398;Cluster-8142.23833;Cluster-8142.30546;Cluster-8142.55302;Cluster-8142.58419;Cluster-8142.6617;Cluster-8142.3307;Cluster-8142.50507;Cluster-8142.50508;Cluster-8142.29861;Cluster-8142.57998;Cluster-8142.15407;Cl…	K00844+K00844+K00850+K00850+K00850+K00850+K00850+K00850+K00850+K01187+K01187+K01187+K01187+K01193+K01193+K01193+K01193+K01193+K01835+K07407+K12309+K12309+K12309+K12309+K12309+K12309+K12309+K12309+K12309+K12309+K12309+K12447+K12447+K12447+K12447+K12447+K12447+K12447+K18819+K18819	https:\\www.genome.jp\dbget-bin\www_bget?map00052
Diterpenoid biosynthesis	ko00904	8 out of 1466 0.545702592087312%	87 out of 15393 0.565191970376145%	0.595332	1	Cluster-8142.1635;Cluster-8142.14445;Cluster-8142.1910;Cluster-8142.39829;Cluster-8142.44062;Cluster-8142.49845;Cluster-8142.19815;Cluster-8142.55320	K04124+K04125+K04125+K04125+K04125+K04125+K05282+K13070	https:\\www.genome.jp\dbget-bin\www_bget?map00904
Valine, leucine and isoleucine degradation	ko00280	18 out of 1466 1.22783083219645%	199 out of 15393 1.29279542649256%	0.62719	1	Cluster-8142.20270;Cluster-8142.25238;Cluster-8142.25239;Cluster-8142.31082;Cluster-8142.34472;Cluster-8142.42777;Cluster-8142.25922;Cluster-8142.41965;Cluster-8142.45681;Cluster-8142.31196;Cluster-8142.14050;Cluster-8142.45984;Cluster-8142.28737;Cluster-8142.30850;Cluster-8142.47924;Cluster-8142.1496;Cluster-8142.30519;Cluster-8142.38634	K00020+K00020+K00020+K00020+K00020+K00020+K00128+K00166+K00167+K00382+K00827+K00827+K01968+K01968+K01968+K05605+K05605+K05605	https:\\www.genome.jp\dbget-bin\www_bget?map00280
Fatty acid biosynthesis	ko00061	11 out of 1466 0.750341064120055%	125 out of 15393 0.812057428701358%	0.653766	1	Cluster-8142.1654;Cluster-8142.23382;Cluster-8142.28377;Cluster-8142.37653;Cluster-8142.39727;Cluster-8142.27137;Cluster-8142.27138;Cluster-8142.47341;Cluster-8142.5736;Cluster-8142.32916;Cluster-8142.36541	K00059+K00059+K00059+K00059+K00059+K01897+K01897+K02160+K03921+K09458+K09458	https:\\www.genome.jp\dbget-bin\www_bget?map00061
Cysteine and methionine metabolism	ko00270	29 out of 1466 1.97817189631651%	328 out of 15393 2.13083869291236%	0.6923	1	Cluster-8142.12819;Cluster-8142.28027;Cluster-8142.32292;Cluster-8142.46797;Cluster-8142.46798;Cluster-8142.29314;Cluster-8142.19088;Cluster-8142.2630;Cluster-8142.40011;Cluster-8142.28782;Cluster-8142.32909;Cluster-8142.54357;Cluster-8142.54358;Cluster-8142.14050;Cluster-8142.45984;Cluster-8142.33129;Cluster-7450.0;Cluster-8142.19642;Cluster-8142.22235;Cluster-8142.35911;Cluster-8142.46273;Clust…	K00016+K00026+K00026+K00026+K00026+K00547+K00558+K00558+K00558+K00789+K00789+K00815+K00815+K00827+K00827+K01244+K01738+K01738+K01738+K01738+K01738+K01738+K01738+K01761+K05933+K05933+K05933+K08967+K23977	https:\\www.genome.jp\dbget-bin\www_bget?map00270
Isoflavonoid biosynthesis	ko00943	2 out of 1466 0.136425648021828%	25 out of 15393 0.162411485740272%	0.702762	1	Cluster-8142.50692;Cluster-8142.49707	K13258+K13264	https:\\www.genome.jp\dbget-bin\www_bget?map00943
Alanine, aspartate and glutamate metabolism	ko00250	17 out of 1466 1.15961800818554%	198 out of 15393 1.28629896706295%	0.709651	1	Cluster-8142.16980;Cluster-8142.55814;Cluster-8142.14050;Cluster-8142.45984;Cluster-8142.30980;Cluster-8142.30985;Cluster-8142.33435;Cluster-8142.25899;Cluster-8142.28879;Cluster-8142.29272;Cluster-8142.29854;Cluster-8142.31619;Cluster-8142.31620;Cluster-8142.31624;Cluster-8142.25565;Cluster-8142.26116;Cluster-8142.32660	K00609+K00609+K00827+K00827+K00830+K00830+K00830+K01580+K01915+K01940+K01953+K01953+K01953+K01953+K14272+K14272+K14272	https:\\www.genome.jp\dbget-bin\www_bget?map00250
Other glycan degradation	ko00511	13 out of 1466 0.886766712141883%	154 out of 15393 1.00045475216007%	0.716894	1	Cluster-8142.23769;Cluster-8142.41135;Cluster-8142.15407;Cluster-8142.26699;Cluster-8142.27096;Cluster-8142.2828;Cluster-8142.2829;Cluster-8142.2830;Cluster-8142.29501;Cluster-8142.34175;Cluster-8142.5094;Cluster-8142.57071;Cluster-8142.57430	K01191+K01191+K12309+K12309+K12309+K12309+K12309+K12309+K12309+K12309+K12309+K12309+K12309	https:\\www.genome.jp\dbget-bin\www_bget?map00511
Amino sugar and nucleotide sugar metabolism	ko00520	51 out of 1466 3.47885402455662%	574 out of 15393 3.72896771259663%	0.72314	1	Cluster-8142.28335;Cluster-8142.29472;Cluster-8142.29585;Cluster-8142.30275;Cluster-8142.31727;Cluster-8142.15573;Cluster-8142.18958;Cluster-8142.18858;Cluster-8142.46187;Cluster-8142.57585;Cluster-8142.7951;Cluster-8142.14408;Cluster-8142.1732;Cluster-8142.1734;Cluster-8142.27356;Cluster-8142.28441;Cluster-8142.28515;Cluster-8142.30612;Cluster-8142.32643;Cluster-8142.32644;Cluster-8142.33534;Clu…	K00012+K00012+K00012+K00012+K00012+K00844+K00844+K00966+K00966+K00975+K00975+K00975+K00975+K00975+K00975+K00975+K00975+K00975+K00975+K00975+K00975+K00975+K01183+K01183+K01183+K01183+K01183+K01183+K01183+K01183+K01183+K01183+K01810+K01835+K08678+K08678+K08679+K12447+K12447+K12447+K12447+K12447+K12447+K12447+K12449+K12449+K13648+K18677+K20547+K20547+K20547	https:\\www.genome.jp\dbget-bin\www_bget?map00520
Flavone and flavonol biosynthesis	ko00944	2 out of 1466 0.136425648021828%	27 out of 15393 0.175404404599493%	0.742633	1	Cluster-8142.2727;Cluster-8142.49707	K13080+K13264	https:\\www.genome.jp\dbget-bin\www_bget?map00944
Arginine biosynthesis	ko00220	11 out of 1466 0.750341064120055%	136 out of 15393 0.883518482427077%	0.758183	1	Cluster-8142.33136;Cluster-8142.34956;Cluster-8142.34957;Cluster-8142.34958;Cluster-8142.29867;Cluster-8142.33840;Cluster-8142.28879;Cluster-8142.29272;Cluster-8142.25565;Cluster-8142.26116;Cluster-8142.32660	K00611+K00611+K00611+K00611+K00620+K00818+K01915+K01940+K14272+K14272+K14272	https:\\www.genome.jp\dbget-bin\www_bget?map00220
Ether lipid metabolism	ko00565	8 out of 1466 0.545702592087312%	102 out of 15393 0.662638861820308%	0.767084	1	Cluster-8142.56556;Cluster-8142.28753;Cluster-8142.9434;Cluster-8142.25655;Cluster-8142.34308;Cluster-8142.19179;Cluster-8142.22445;Cluster-8142.1165	K00993+K01047+K01115+K01115+K01115+K06123+K13510+K13519	https:\\www.genome.jp\dbget-bin\www_bget?map00565
Tyrosine metabolism	ko00350	12 out of 1466 0.818553888130969%	151 out of 15393 0.98096537387124%	0.785147	1	Cluster-8142.29704;Cluster-8142.33108;Cluster-8142.28348;Cluster-8142.19999;Cluster-8142.53614;Cluster-8142.25263;Cluster-8142.4681;Cluster-8142.54357;Cluster-8142.54358;Cluster-8142.57903;Cluster-8142.57904;Cluster-8142.1846	K00001+K00001+K00121+K00276+K00276+K00422+K00422+K00815+K00815+K01593+K01593+K01593	https:\\www.genome.jp\dbget-bin\www_bget?map00350
Phosphonate and phosphinate metabolism	ko00440	1 out of 1466 0.0682128240109141%	16 out of 15393 0.103943350873774%	0.798538	1	Cluster-8142.56556	K00993	https:\\www.genome.jp\dbget-bin\www_bget?map00440
Circadian rhythm - plant	ko04712	16 out of 1466 1.09140518417462%	200 out of 15393 1.29929188592217%	0.802994	1	Cluster-10253.0;Cluster-8142.29974;Cluster-8142.21085;Cluster-8142.21086;Cluster-8142.39503;Cluster-8142.7776;Cluster-8142.10973;Cluster-8142.29883;Cluster-8142.58848;Cluster-8142.58849;Cluster-8142.25256;Cluster-8142.51879;Cluster-8142.23207;Cluster-8142.23208;Cluster-8142.37071;Cluster-8142.4990	K00660+K00660+K12121+K12121+K12121+K12124+K12125+K12127+K12135+K12135+K12135+K12135+K16240+K16240+K16241+K16241	https:\\www.genome.jp\dbget-bin\www_bget?map04712
Peroxisome	ko04146	20 out of 1466 1.36425648021828%	246 out of 15393 1.59812901968427%	0.80321	1	Cluster-8142.40215;Cluster-8142.15525;Cluster-8142.15527;Cluster-8142.3260;Cluster-8142.30980;Cluster-8142.30985;Cluster-8142.33435;Cluster-8142.27137;Cluster-8142.27138;Cluster-8142.23154;Cluster-8142.29427;Cluster-8142.31680;Cluster-8142.32757;Cluster-8142.53907;Cluster-8142.53909;Cluster-8142.35818;Cluster-8142.31001;Cluster-8142.31002;Cluster-8142.31003;Cluster-8142.27656	K00031+K00232+K00232+K00306+K00830+K00830+K00830+K01897+K01897+K04564+K04564+K04564+K05677+K08726+K08726+K11187+K11517+K11517+K11517+K13348	https:\\www.genome.jp\dbget-bin\www_bget?map04146
Propanoate metabolism	ko00640	11 out of 1466 0.750341064120055%	146 out of 15393 0.948483076723186%	0.832357	1	Cluster-8142.12819;Cluster-8142.41965;Cluster-8142.45681;Cluster-8142.15525;Cluster-8142.15527;Cluster-8142.31196;Cluster-8142.33224;Cluster-8142.47341;Cluster-8142.1496;Cluster-8142.30519;Cluster-8142.38634	K00016+K00166+K00167+K00232+K00232+K00382+K01895+K02160+K05605+K05605+K05605	https:\\www.genome.jp\dbget-bin\www_bget?map00640
Fatty acid degradation	ko00071	14 out of 1466 0.954979536152797%	184 out of 15393 1.1953485350484%	0.846028	1	Cluster-8142.29704;Cluster-8142.33108;Cluster-8142.28348;Cluster-8142.25922;Cluster-8142.15525;Cluster-8142.15527;Cluster-8142.27137;Cluster-8142.27138;Cluster-8142.15984;Cluster-8142.15985;Cluster-8142.23870;Cluster-8142.34664;Cluster-8142.40328;Cluster-8142.40331	K00001+K00001+K00121+K00128+K00232+K00232+K01897+K01897+K20495+K20495+K20495+K20495+K20495+K20495	https:\\www.genome.jp\dbget-bin\www_bget?map00071
Nucleotide excision repair	ko03420	13 out of 1466 0.886766712141883%	173 out of 15393 1.12388748132268%	0.850898	1	Cluster-8142.25562;Cluster-8142.46358;Cluster-8142.5487;Cluster-8142.25325;Cluster-8142.23476;Cluster-8142.7913;Cluster-4975.0;Cluster-8142.56102;Cluster-8142.28977;Cluster-8142.29496;Cluster-8142.29497;Cluster-8142.33082;Cluster-8142.52681	K02335+K02335+K03868+K10570+K10739+K10755+K10839+K10840+K10844+K10844+K10844+K10844+K10848	https:\\www.genome.jp\dbget-bin\www_bget?map03420
Proteasome	ko03050	11 out of 1466 0.750341064120055%	151 out of 15393 0.98096537387124%	0.862259	1	Cluster-8142.28283;Cluster-8142.37608;Cluster-8142.44503;Cluster-8142.22676;Cluster-8142.27281;Cluster-8142.3782;Cluster-8142.38740;Cluster-8142.21998;Cluster-8142.24123;Cluster-8142.31851;Cluster-8142.34744	K03029+K03029+K03029+K03063+K03063+K03063+K03064+K06699+K06699+K06700+K11599	https:\\www.genome.jp\dbget-bin\www_bget?map03050
Oxidative phosphorylation	ko00190	27 out of 1466 1.84174624829468%	340 out of 15393 2.20879620606769%	0.865445	1	Cluster-8142.57559;Cluster-8142.57560;Cluster-8142.47493;Cluster-13886.0;Cluster-8142.17911;Cluster-8142.17922;Cluster-8142.21437;Cluster-8142.2160;Cluster-8142.22111;Cluster-8142.22112;Cluster-8142.22114;Cluster-8000.0;Cluster-8142.30077;Cluster-8142.10277;Cluster-8142.25568;Cluster-8142.27680;Cluster-8142.35531;Cluster-8142.32452;Cluster-8142.19882;Cluster-8142.5584;Cluster-8142.26138;Cluster-8…	K01507+K01507+K01507+K01535+K01535+K01535+K01535+K01535+K01535+K01535+K01535+K02108+K02109+K02111+K02113+K02113+K02113+K02115+K02267+K03878+K03884+K03935+K03936+K03942+K03946+K03946+K03950	https:\\www.genome.jp\dbget-bin\www_bget?map00190
Endocytosis	ko04144	40 out of 1466 2.72851296043656%	490 out of 15393 3.18326512050932%	0.870132	1	Cluster-9526.0;Cluster-8142.20437;Cluster-8142.9434;Cluster-8142.25655;Cluster-8142.34308;Cluster-8142.8065;Cluster-8142.9461;Cluster-13412.0;Cluster-8142.15085;Cluster-8142.24044;Cluster-8142.3633;Cluster-8142.53557;Cluster-8142.54408;Cluster-8142.54411;Cluster-8142.27151;Cluster-8142.30247;Cluster-8142.11920;Cluster-8142.18696;Cluster-8142.2341;Cluster-8142.30977;Cluster-8142.30978;Cluster-8142…	K00889+K00889+K01115+K01115+K01115+K01528+K01528+K01528+K01528+K01528+K01528+K01528+K01528+K01528+K03283+K03283+K07904+K07904+K07904+K07937+K07937+K07937+K11866+K12183+K12183+K12189+K12194+K12194+K12198+K12200+K12200+K12472+K12472+K12486+K12486+K12486+K12492+K18443+K19366+K19476	https:\\www.genome.jp\dbget-bin\www_bget?map04144
Lysine degradation	ko00310	9 out of 1466 0.613915416098226%	130 out of 15393 0.844539725849412%	0.881765	1	Cluster-8142.25922;Cluster-8142.3260;Cluster-8142.31196;Cluster-8142.1380;Cluster-8142.30804;Cluster-8142.46218;Cluster-8142.31314;Cluster-8142.48140;Cluster-8142.48142	K00128+K00306+K00382+K11423+K11426+K11430+K15588+K18826+K18826	https:\\www.genome.jp\dbget-bin\www_bget?map00310
Tryptophan metabolism	ko00380	9 out of 1466 0.613915416098226%	131 out of 15393 0.851036185279023%	0.886971	1	Cluster-8142.25922;Cluster-8142.31196;Cluster-8142.10830;Cluster-8142.57903;Cluster-8142.57904;Cluster-8142.1846;Cluster-8142.22895;Cluster-8142.36152;Cluster-8142.38388	K00128+K00382+K01426+K01593+K01593+K01593+K07408+K07408+K22450	https:\\www.genome.jp\dbget-bin\www_bget?map00380
C5-Branched dibasic acid metabolism	ko00660	1 out of 1466 0.0682128240109141%	23 out of 15393 0.14941856688105%	0.900107	1	Cluster-8142.3526	K01653	https:\\www.genome.jp\dbget-bin\www_bget?map00660
Pyrimidine metabolism	ko00240	21 out of 1466 1.4324693042292%	281 out of 15393 1.82550509972065%	0.904077	1	Cluster-8142.16980;Cluster-8142.55814;Cluster-8142.15347;Cluster-8142.30552;Cluster-8142.1735;Cluster-8142.8891;Cluster-8142.19513;Cluster-8142.11677;Cluster-8142.11679;Cluster-7585.0;Cluster-8142.33571;Cluster-8142.22184;Cluster-8142.24907;Cluster-8142.36933;Cluster-8142.54639;Cluster-8142.33230;Cluster-8142.37598;Cluster-8142.17437;Cluster-8142.17834;Cluster-8142.32405;Cluster-8142.53328	K00609+K00609+K00876+K00940+K00943+K01081+K01081+K01431+K01431+K01513+K01513+K06966+K06966+K06966+K06966+K09903+K09903+K13800+K13800+K13800+K13800	https:\\www.genome.jp\dbget-bin\www_bget?map00240
Limonene and pinene degradation	ko00903	1 out of 1466 0.0682128240109141%	24 out of 15393 0.155915026310661%	0.909634	1	Cluster-8142.25922	K00128	https:\\www.genome.jp\dbget-bin\www_bget?map00903
Glycosphingolipid biosynthesis - globo and isoglobo series	ko00603	1 out of 1466 0.0682128240109141%	24 out of 15393 0.155915026310661%	0.909634	1	Cluster-8142.57998	K07407	https:\\www.genome.jp\dbget-bin\www_bget?map00603
Aminoacyl-tRNA biosynthesis	ko00970	19 out of 1466 1.29604365620737%	260 out of 15393 1.68907945169882%	0.913145	1	Cluster-8142.13545;Cluster-8142.20151;Cluster-8142.24454;Cluster-8142.14354;Cluster-8142.55985;Cluster-8142.32365;Cluster-8142.15660;Cluster-8142.29787;Cluster-8142.35465;Cluster-8142.45209;Cluster-8142.36892;Cluster-8142.25576;Cluster-8142.14130;Cluster-8142.40460;Cluster-5953.0;Cluster-8142.29073;Cluster-8142.35549;Cluster-8142.10772;Cluster-8142.42976	K00604+K01866+K01866+K01870+K01870+K01872+K01873+K01873+K01875+K01875+K01876+K01881+K01889+K01889+K01893+K02433+K02433+K02434+K04567	https:\\www.genome.jp\dbget-bin\www_bget?map00970
Mismatch repair	ko03430	6 out of 1466 0.409276944065484%	98 out of 15393 0.636653024101865%	0.914745	1	Cluster-8142.23953;Cluster-8142.28272;Cluster-8142.43007;Cluster-8142.23476;Cluster-8142.7913;Cluster-8142.8151	K07456+K08737+K08737+K10739+K10755+K10858	https:\\www.genome.jp\dbget-bin\www_bget?map03430
Folate biosynthesis	ko00790	4 out of 1466 0.272851296043656%	73 out of 15393 0.474241538361593%	0.926382	1	Cluster-8142.32123;Cluster-8142.39744;Cluster-8142.31874;Cluster-8142.36888	K03639+K14652+K15631+K20457	https:\\www.genome.jp\dbget-bin\www_bget?map00790
Tropane, piperidine and pyridine alkaloid biosynthesis	ko00960	4 out of 1466 0.272851296043656%	73 out of 15393 0.474241538361593%	0.926382	1	Cluster-8142.19999;Cluster-8142.53614;Cluster-8142.54357;Cluster-8142.54358	K00276+K00276+K00815+K00815	https:\\www.genome.jp\dbget-bin\www_bget?map00960
Pentose and glucuronate interconversions	ko00040	37 out of 1466 2.52387448840382%	479 out of 15393 3.1118040667836%	0.928767	1	Cluster-8142.51119;Cluster-8142.28335;Cluster-8142.29472;Cluster-8142.29585;Cluster-8142.30275;Cluster-8142.31727;Cluster-8142.58187;Cluster-8142.5877;Cluster-8142.16253;Cluster-8142.23901;Cluster-8142.24097;Cluster-8142.24190;Cluster-8142.24192;Cluster-8142.24656;Cluster-8142.26212;Cluster-8142.26990;Cluster-8142.31835;Cluster-8142.33896;Cluster-8142.33900;Cluster-8142.34872;Cluster-8142.35344;C…	K00002+K00012+K00012+K00012+K00012+K00012+K01051+K01051+K01051+K01051+K01051+K01051+K01051+K01051+K01051+K01051+K01051+K01051+K01051+K01051+K01051+K01051+K01051+K01184+K01184+K01184+K01184+K01184+K01805+K01805+K12447+K12447+K12447+K12447+K12447+K12447+K12447	https:\\www.genome.jp\dbget-bin\www_bget?map00040
Histidine metabolism	ko00340	5 out of 1466 0.34106412005457%	89 out of 15393 0.578184889235367%	0.934751	1	Cluster-8142.25922;Cluster-8142.36303;Cluster-8142.36304;Cluster-8142.36305;Cluster-8142.28151	K00128+K01693+K01693+K01693+K14152	https:\\www.genome.jp\dbget-bin\www_bget?map00340
Ubiquinone and other terpenoid-quinone biosynthesis	ko00130	9 out of 1466 0.613915416098226%	143 out of 15393 0.928993698434353%	0.935895	1	Cluster-8142.54357;Cluster-8142.54358;Cluster-8142.57594;Cluster-8142.8254;Cluster-8142.8255;Cluster-8142.9129;Cluster-8142.9130;Cluster-8142.2700;Cluster-8142.56650	K00815+K00815+K01904+K01904+K01904+K01904+K01904+K12501+K12501	https:\\www.genome.jp\dbget-bin\www_bget?map00130
Sulfur relay system	ko04122	2 out of 1466 0.136425648021828%	45 out of 15393 0.292340674332489%	0.936773	1	Cluster-8142.32123;Cluster-8142.9924	K03639+K14169	https:\\www.genome.jp\dbget-bin\www_bget?map04122
Butanoate metabolism	ko00650	4 out of 1466 0.272851296043656%	76 out of 15393 0.493730916650426%	0.939489	1	Cluster-8142.25899;Cluster-8142.3526;Cluster-8142.20903;Cluster-8142.32228	K01580+K01653+K01913+K18121	https:\\www.genome.jp\dbget-bin\www_bget?map00650
Basal transcription factors	ko03022	7 out of 1466 0.477489768076398%	122 out of 15393 0.792568050412525%	0.952348	1	Cluster-8142.40678;Cluster-8142.22659;Cluster-8142.39660;Cluster-8142.28977;Cluster-8142.29496;Cluster-8142.29497;Cluster-8142.33082	K03120+K03122+K03131+K10844+K10844+K10844+K10844	https:\\www.genome.jp\dbget-bin\www_bget?map03022
Purine metabolism	ko00230	31 out of 1466 2.11459754433834%	424 out of 15393 2.75449879815501%	0.955526	1	Cluster-8142.54782;Cluster-8142.16896;Cluster-8142.29112;Cluster-8142.30552;Cluster-8142.44867;Cluster-8142.17657;Cluster-8142.29698;Cluster-8142.8891;Cluster-8142.19513;Cluster-8142.40534;Cluster-8142.11269;Cluster-8142.46813;Cluster-7585.0;Cluster-8142.33571;Cluster-8142.58906;Cluster-8142.7866;Cluster-8142.22264;Cluster-8142.2813;Cluster-8142.49301;Cluster-8142.52938;Cluster-8142.29861;Cluster…	K00860+K00873+K00873+K00940+K00942+K00951+K00951+K01081+K01081+K01466+K01487+K01488+K01513+K01513+K01768+K01768+K01768+K01768+K01768+K01768+K01835+K01951+K02083+K06966+K06966+K06966+K06966+K13811+K13811+K13811+K13811	https:\\www.genome.jp\dbget-bin\www_bget?map00230
Inositol phosphate metabolism	ko00562	17 out of 1466 1.15961800818554%	257 out of 15393 1.66959007340999%	0.962021	1	Cluster-8142.43698;Cluster-9526.0;Cluster-8142.20437;Cluster-8142.24499;Cluster-8142.33560;Cluster-8142.47889;Cluster-8142.29077;Cluster-8142.32979;Cluster-8142.32541;Cluster-8142.2499;Cluster-8142.51972;Cluster-8142.56693;Cluster-8142.35547;Cluster-8142.1695;Cluster-8142.49107;Cluster-8142.34375;Cluster-8142.48844	K00469+K00889+K00889+K00913+K00913+K00915+K01092+K01099+K01765+K01803+K01803+K01803+K03103+K18081+K18081+K21797+K21797	https:\\www.genome.jp\dbget-bin\www_bget?map00562
DNA replication	ko03030	6 out of 1466 0.409276944065484%	115 out of 15393 0.747092834405249%	0.968293	1	Cluster-8142.25562;Cluster-8142.46358;Cluster-8142.21244;Cluster-8142.54102;Cluster-8142.23476;Cluster-8142.7913	K02335+K02335+K04799+K04799+K10739+K10755	https:\\www.genome.jp\dbget-bin\www_bget?map03030
Carotenoid biosynthesis	ko00906	4 out of 1466 0.272851296043656%	90 out of 15393 0.584681348664978%	0.976785	1	Cluster-8142.22743;Cluster-8142.35357;Cluster-8142.7530;Cluster-8142.51334	K09835+K09835+K09840+K09840	https:\\www.genome.jp\dbget-bin\www_bget?map00906
Phosphatidylinositol signaling system	ko04070	15 out of 1466 1.02319236016371%	243 out of 15393 1.57863964139544%	0.977134	1	Cluster-9526.0;Cluster-8142.20437;Cluster-8142.32600;Cluster-8142.38072;Cluster-8142.24499;Cluster-8142.33560;Cluster-8142.47889;Cluster-8142.29077;Cluster-8142.32979;Cluster-8142.22670;Cluster-8142.3689;Cluster-8142.1695;Cluster-8142.49107;Cluster-8142.34375;Cluster-8142.48844	K00889+K00889+K00901+K00901+K00913+K00913+K00915+K01092+K01099+K02183+K02183+K18081+K18081+K21797+K21797	https:\\www.genome.jp\dbget-bin\www_bget?map04070
Phenylalanine, tyrosine and tryptophan biosynthesis	ko00400	10 out of 1466 0.682128240109141%	182 out of 15393 1.18235561618918%	0.982975	1	Cluster-8142.54357;Cluster-8142.54358;Cluster-8142.27085;Cluster-8142.37381;Cluster-8142.38822;Cluster-8142.26519;Cluster-8142.50105;Cluster-8142.52517;Cluster-8142.339;Cluster-8142.340	K00815+K00815+K00891+K01609+K01657+K01850+K01850+K06001+K15227+K15227	https:\\www.genome.jp\dbget-bin\www_bget?map00400
Ascorbate and aldarate metabolism	ko00053	19 out of 1466 1.29604365620737%	302 out of 15393 1.96193074774248%	0.983415	1	Cluster-8142.28335;Cluster-8142.29472;Cluster-8142.29585;Cluster-8142.30275;Cluster-8142.31727;Cluster-6976.0;Cluster-8142.33810;Cluster-8142.25922;Cluster-8142.27034;Cluster-8142.27035;Cluster-8142.37706;Cluster-8142.43698;Cluster-8142.7142;Cluster-8142.7942;Cluster-8142.8000;Cluster-8142.8003;Cluster-1254.0;Cluster-8142.49878;Cluster-8142.50461	K00012+K00012+K00012+K00012+K00012+K00103+K00103+K00128+K00423+K00423+K00434+K00469+K12447+K12447+K12447+K12447+K12447+K12447+K12447	https:\\www.genome.jp\dbget-bin\www_bget?map00053
Valine, leucine and isoleucine biosynthesis	ko00290	2 out of 1466 0.136425648021828%	65 out of 15393 0.422269862924706%	0.988393	1	Cluster-8142.32311;Cluster-8142.3526	K00053+K01653	https:\\www.genome.jp\dbget-bin\www_bget?map00290
Homologous recombination	ko03440	12 out of 1466 0.818553888130969%	219 out of 15393 1.42272461508478%	0.989713	1	Cluster-8142.25562;Cluster-8142.46358;Cluster-8142.13670;Cluster-8142.47224;Cluster-8142.16293;Cluster-8142.54877;Cluster-8142.47340;Cluster-8142.23476;Cluster-8142.8322;Cluster-8142.34126;Cluster-8142.396;Cluster-8142.8648	K02335+K02335+K03165+K03165+K03655+K04728+K10683+K10739+K12173+K12173+K12173+K15362	https:\\www.genome.jp\dbget-bin\www_bget?map03440
Biosynthesis of amino acids	ko01230	65 out of 1466 4.43383356070941%	877 out of 15393 5.69739491976873%	0.989794	1	Cluster-8142.40215;Cluster-8142.32311;Cluster-8142.28100;Cluster-8142.31107;Cluster-8142.31271;Cluster-8142.49121;Cluster-8142.33136;Cluster-8142.34956;Cluster-8142.34957;Cluster-8142.34958;Cluster-8142.32265;Cluster-8142.25963;Cluster-8142.29867;Cluster-8142.28782;Cluster-8142.32909;Cluster-8142.33840;Cluster-8142.27974;Cluster-8142.27978;Cluster-8142.30916;Cluster-8142.33243;Cluster-8142.33244;…	K00031+K00053+K00134+K00600+K00600+K00600+K00611+K00611+K00611+K00611+K00615+K00616+K00620+K00789+K00789+K00818+K00850+K00850+K00850+K00850+K00850+K00850+K00850+K00873+K00873+K00891+K01609+K01623+K01623+K01623+K01653+K01657+K01693+K01693+K01693+K01733+K01738+K01738+K01738+K01738+K01738+K01738+K01738+K01803+K01803+K01803+K01807+K01807+K01850+K01850+K01915+K01940+K01953+K01953+K01953+K01953+K06001+…	https:\\www.genome.jp\dbget-bin\www_bget?map01230
Phagosome	ko04145	8 out of 1466 0.545702592087312%	169 out of 15393 1.09790164360424%	0.993104	1	Cluster-8142.42514;Cluster-8142.43615;Cluster-8142.56596;Cluster-8142.10004;Cluster-8142.26451;Cluster-8142.49985;Cluster-8142.49987;Cluster-8142.49988	K04392+K04392+K04392+K07374+K07375+K07375+K07375+K07375	https:\\www.genome.jp\dbget-bin\www_bget?map04145
SNARE interactions in vesicular transport	ko04130	2 out of 1466 0.136425648021828%	73 out of 15393 0.474241538361593%	0.994247	1	Cluster-8142.32754;Cluster-8142.52112	K08490+K08507	https:\\www.genome.jp\dbget-bin\www_bget?map04130
Lysine biosynthesis	ko00300	1 out of 1466 0.0682128240109141%	52 out of 15393 0.337815890339765%	0.994557	1	Cluster-8142.58240	K10206	https:\\www.genome.jp\dbget-bin\www_bget?map00300
Vitamin B6 metabolism	ko00750	1 out of 1466 0.0682128240109141%	53 out of 15393 0.344312349769376%	0.995077	1	Cluster-8142.26501	K01733	https:\\www.genome.jp\dbget-bin\www_bget?map00750
Pantothenate and CoA biosynthesis	ko00770	7 out of 1466 0.477489768076398%	163 out of 15393 1.05892288702657%	0.996159	1	Cluster-8142.32311;Cluster-8142.25922;Cluster-8142.11677;Cluster-8142.11679;Cluster-7585.0;Cluster-8142.33571;Cluster-8142.3526	K00053+K00128+K01431+K01431+K01513+K01513+K01653	https:\\www.genome.jp\dbget-bin\www_bget?map00770
Thiamine metabolism	ko00730	1 out of 1466 0.0682128240109141%	56 out of 15393 0.363801728058208%	0.996358	1	Cluster-8142.17502	K20896	https:\\www.genome.jp\dbget-bin\www_bget?map00730
Nicotinate and nicotinamide metabolism	ko00760	4 out of 1466 0.272851296043656%	118 out of 15393 0.766582212694082%	0.997096	1	Cluster-8142.8891;Cluster-8142.19513;Cluster-7585.0;Cluster-8142.33571	K01081+K01081+K01513+K01513	https:\\www.genome.jp\dbget-bin\www_bget?map00760
Terpenoid backbone biosynthesis	ko00900	3 out of 1466 0.204638472032742%	101 out of 15393 0.656142402390697%	0.997307	1	Cluster-8142.16587;Cluster-8142.29594;Cluster-8142.2167	K00021+K11778+K15889	https:\\www.genome.jp\dbget-bin\www_bget?map00900
RNA transport	ko03013	27 out of 1466 1.84174624829468%	470 out of 15393 3.05333593191711%	0.999044	1	Cluster-8142.52610;Cluster-8142.231;Cluster-8142.19881;Cluster-8142.4603;Cluster-8142.29162;Cluster-8142.30830;Cluster-8142.59319;Cluster-8142.12414;Cluster-8142.50180;Cluster-8142.36917;Cluster-8142.32407;Cluster-8142.37268;Cluster-8142.35116;Cluster-8142.9183;Cluster-6016.4;Cluster-11463.0;Cluster-11463.1;Cluster-8142.40915;Cluster-8142.27902;Cluster-8142.18782;Cluster-8142.58761;Cluster-8142.5…	K00974+K03231+K03239+K03239+K03250+K03257+K03260+K03260+K03539+K12879+K13126+K13126+K13137+K14292+K14292+K14293+K14293+K14294+K14297+K14299+K14301+K14301+K14301+K14303+K14308+K14311+K18213	https:\\www.genome.jp\dbget-bin\www_bget?map03013
Citrate cycle (TCA cycle)	ko00020	6 out of 1466 0.409276944065484%	167 out of 15393 1.08490872474501%	0.999049	1	Cluster-8142.28027;Cluster-8142.32292;Cluster-8142.46797;Cluster-8142.46798;Cluster-8142.40215;Cluster-8142.31196	K00026+K00026+K00026+K00026+K00031+K00382	https:\\www.genome.jp\dbget-bin\www_bget?map00020
Arginine and proline metabolism	ko00330	7 out of 1466 0.477489768076398%	184 out of 15393 1.1953485350484%	0.999083	1	Cluster-8142.25922;Cluster-8142.58270;Cluster-8142.36643;Cluster-8142.10830;Cluster-8142.52930;Cluster-8142.5725;Cluster-8142.5726	K00128+K00472+K00472+K01426+K13366+K13366+K13366	https:\\www.genome.jp\dbget-bin\www_bget?map00330
Ribosome biogenesis in eukaryotes	ko03008	12 out of 1466 0.818553888130969%	266 out of 15393 1.72805820827649%	0.999306	1	Cluster-8142.44108;Cluster-8142.50180;Cluster-8142.24127;Cluster-8142.28831;Cluster-8142.32339;Cluster-8142.50364;Cluster-8142.39253;Cluster-8142.30486;Cluster-8142.6288;Cluster-8142.36840;Cluster-8142.15831;Cluster-8142.31357	K03264+K03539+K11131+K11883+K11883+K14521+K14545+K14556+K14560+K14563+K14573+K14575	https:\\www.genome.jp\dbget-bin\www_bget?map03008
Ubiquitin mediated proteolysis	ko04120	22 out of 1466 1.50068212824011%	419 out of 15393 2.72201650100695%	0.99959	1	Cluster-8142.43937;Cluster-8142.5487;Cluster-8142.51228;Cluster-8142.21442;Cluster-8142.37458;Cluster-8142.18716;Cluster-8142.10391;Cluster-8142.25493;Cluster-8142.37283;Cluster-8142.3803;Cluster-8142.4220;Cluster-8142.56023;Cluster-8142.57332;Cluster-8142.25325;Cluster-8142.45710;Cluster-8142.11246;Cluster-9676.0;Cluster-9676.1;Cluster-8142.36795;Cluster-8142.47818;Cluster-8142.17300;Cluster-814…	K03354+K03868+K03875+K04506+K04506+K09561+K10144+K10260+K10260+K10260+K10260+K10260+K10260+K10570+K10573+K10576+K10581+K10581+K10581+K10604+K10606+K10615	https:\\www.genome.jp\dbget-bin\www_bget?map04120
mRNA surveillance pathway	ko03015	11 out of 1466 0.750341064120055%	260 out of 15393 1.68907945169882%	0.99961	1	Cluster-8142.32407;Cluster-8142.37268;Cluster-8142.33005;Cluster-8142.40915;Cluster-8142.34332;Cluster-8142.41175;Cluster-8142.47523;Cluster-8142.47524;Cluster-8142.50697;Cluster-8142.29365;Cluster-8142.31826	K13126+K13126+K13917+K14294+K14398+K14399+K14399+K14399+K14399+K14402+K14402	https:\\www.genome.jp\dbget-bin\www_bget?map03015
Pyruvate metabolism	ko00620	15 out of 1466 1.02319236016371%	324 out of 15393 2.10485285519392%	0.99969	1	Cluster-8142.12819;Cluster-8142.28027;Cluster-8142.32292;Cluster-8142.46797;Cluster-8142.46798;Cluster-8142.26708;Cluster-8142.25922;Cluster-8142.31196;Cluster-8142.16896;Cluster-8142.29112;Cluster-8142.24616;Cluster-8142.33224;Cluster-8142.20903;Cluster-8142.47341;Cluster-8142.32771	K00016+K00026+K00026+K00026+K00026+K00102+K00128+K00382+K00873+K00873+K01006+K01895+K01913+K02160+K18881	https:\\www.genome.jp\dbget-bin\www_bget?map00620
2-Oxocarboxylic acid metabolism	ko01210	8 out of 1466 0.545702592087312%	217 out of 15393 1.40973169622556%	0.999714	1	Cluster-8142.40215;Cluster-8142.32311;Cluster-8142.29867;Cluster-8142.33840;Cluster-8142.3526;Cluster-8142.25565;Cluster-8142.26116;Cluster-8142.32660	K00031+K00053+K00620+K00818+K01653+K14272+K14272+K14272	https:\\www.genome.jp\dbget-bin\www_bget?map01210
Protein export	ko03060	3 out of 1466 0.204638472032742%	129 out of 15393 0.838043266419801%	0.999748	1	Cluster-8142.34259;Cluster-8142.28179;Cluster-8142.33830	K03070+K03116+K03217	https:\\www.genome.jp\dbget-bin\www_bget?map03060
Autophagy - other	ko04136	3 out of 1466 0.204638472032742%	130 out of 15393 0.844539725849412%	0.999769	1	Cluster-9605.0;Cluster-8142.9203;Cluster-8142.47296	K07203+K08334+K08334	https:\\www.genome.jp\dbget-bin\www_bget?map04136
N-Glycan biosynthesis	ko00510	6 out of 1466 0.409276944065484%	201 out of 15393 1.30578834535178%	0.999926	1	Cluster-8142.13733;Cluster-8142.30093;Cluster-8142.25403;Cluster-8142.31322;Cluster-8142.50420;Cluster-8142.46740	K00721+K00729+K01230+K03844+K05546+K07441	https:\\www.genome.jp\dbget-bin\www_bget?map00510
Glycosylphosphatidylinositol (GPI)-anchor biosynthesis	ko00563	1 out of 1466 0.0682128240109141%	102 out of 15393 0.662638861820308%	0.999964	1	Cluster-8142.55370	K11001	https:\\www.genome.jp\dbget-bin\www_bget?map00563
RNA degradation	ko03018	24 out of 1466 1.63710777626194%	506 out of 15393 3.2872084713831%	0.999983	1	Cluster-8142.27974;Cluster-8142.27978;Cluster-8142.30916;Cluster-8142.33243;Cluster-8142.33244;Cluster-8142.39820;Cluster-8142.47086;Cluster-8142.27909;Cluster-8142.27912;Cluster-8142.23714;Cluster-8142.45580;Cluster-8142.45764;Cluster-8142.49425;Cluster-8142.1717;Cluster-8142.45581;Cluster-8142.7513;Cluster-8142.9633;Cluster-8142.38536;Cluster-8142.51485;Cluster-8142.51427;Cluster-8142.32407;Clu…	K00850+K00850+K00850+K00850+K00850+K00850+K00850+K00962+K00962+K03681+K04077+K04077+K12580+K12581+K12591+K12598+K12598+K12598+K12598+K12600+K13126+K13126+K14442+K14442	https:\\www.genome.jp\dbget-bin\www_bget?map03018
Various types of N-glycan biosynthesis	ko00513	3 out of 1466 0.204638472032742%	160 out of 15393 1.03943350873774%	0.999984	1	Cluster-8142.25403;Cluster-8142.31322;Cluster-8142.46740	K01230+K03844+K07441	https:\\www.genome.jp\dbget-bin\www_bget?map00513
Spliceosome	ko03040	23 out of 1466 1.56889495225102%	567 out of 15393 3.68349249658936%	1	1	Cluster-8142.27151;Cluster-8142.30247;Cluster-8142.6763;Cluster-8142.5427;Cluster-8142.51256;Cluster-8142.43889;Cluster-8142.43891;Cluster-8142.46896;Cluster-8142.46897;Cluster-8142.56835;Cluster-8142.7761;Cluster-8142.56612;Cluster-8142.34615;Cluster-8142.42670;Cluster-8142.42679;Cluster-8142.14216;Cluster-8142.36205;Cluster-8142.14756;Cluster-8142.29176;Cluster-8142.18483;Cluster-8142.36525;Clu…	K03283+K03283+K11095+K12741+K12816+K12818+K12818+K12820+K12820+K12823+K12831+K12835+K12836+K12842+K12842+K12850+K12850+K12860+K12860+K12862+K12862+K12879+K12900	https:\\www.genome.jp\dbget-bin\www_bget?map03040
Protein processing in endoplasmic reticulum	ko04141	22 out of 1466 1.50068212824011%	633 out of 15393 4.11225881894368%	1	1	Cluster-8142.25403;Cluster-8142.27151;Cluster-8142.30247;Cluster-8142.5487;Cluster-8142.1;Cluster-8142.48802;Cluster-8142.50420;Cluster-8142.37005;Cluster-8142.30259;Cluster-8142.30261;Cluster-8142.57134;Cluster-8142.18716;Cluster-8142.24590;Cluster-4975.0;Cluster-8142.12935;Cluster-8142.13649;Cluster-8142.25739;Cluster-8142.26375;Cluster-8142.27914;Cluster-8142.8387;Cluster-8142.51554;Cluster-81…	K01230+K03283+K03283+K03868+K04374+K04374+K05546+K09487+K09523+K09523+K09523+K09561+K09580+K10839+K11718+K13249+K14006+K14006+K14006+K14016+K14018+K16196	https:\\www.genome.jp\dbget-bin\www_bget?map04141
