# Supplementary material for: Efficient Accumulation of Amylopectin and Its Molecular Mechanism in the Submerged Duckweed Mutant
Source: Int J Mol Sci. 2023 Feb 2;24(3):2934. doi: 10.3390/ijms24032934 (PMC9917893; doi:10.3390/ijms24032934)
Supplement: Supplementary file 1 [file ijms-24-02934-s001.zip › Table S8 Differentially expressed transcription factors between two groups.xlsx]

## Sheet: CK-0H vs sub1-0H
ID	Family	Category	Classification	CK0H-1_fpkm	CK0H-2_fpkm	CK0H-3_fpkm	FS75-0H-1_fpkm	FS75-0H-2_fpkm	FS75-0H-3_fpkm	CK0H-1_count	CK0H-2_count	CK0H-3_count	FS75-0H-1_count	FS75-0H-2_count	FS75-0H-3_count	log2FoldChange	pvalue	padj	regulated
Cluster-10640.0	SBP	TF	SBP	1.53	1.04	1.71	4.3	3.94	4.65	26	17	27	65	50	67	1.36555	7.98617e-05	0.000262252	up
Cluster-11533.1	NAC	TF	NAC	1.17	1.44	1.41	0.71	0.52	1.14	45.34	53.79	50.68	24.47	15	37.13	-1.01127	0.013717	0.0296623	down
Cluster-11640.0	HB-HD-ZIP	TF	HB->HB-HD-ZIP	0.55	0.32	0.42	1.33	0.65	1.38	38.95	21.39	27.05	83.53	34.51	81.82	1.17978	0.00522551	0.0124388	up
Cluster-11696.0	MYB	TF	MYB->MYB	2.2	2.34	2.37	7.83	7.71	7.79	42	43	42	133	110	126	1.52813	2.50802e-11	1.63145e-10	up
Cluster-12416.0	AP2/ERF-ERF	TF	AP2/ERF->AP2/ERF-ERF	0.25	0.73	0.8	3.07	3.77	3.23	6	17	18	66	68	66	2.26963	1.44334e-06	5.97795e-06	up
Cluster-13239.0	WRKY	TF	WRKY	0.4	0.38	0.52	1.12	1.77	1.13	11	10	13	27	36	26	1.39799	0.00716927	0.0165608	up
Cluster-13641.0	AP2/ERF-ERF	TF	AP2/ERF->AP2/ERF-ERF	0.35	0.77	0.32	5.09	3.33	4.46	7	15	6	91	50	76	2.92339	1.04977e-09	5.93037e-09	up
Cluster-13943.0	B3	TF	B3->B3	0.05	0.17	0	0.44	0.66	0.27	4.42	15.87	0	37.37	47.02	21.59	2.42133	0.0186493	0.0390708	up
Cluster-14248.0	AUX/IAA	TR	AUX/IAA	2.46	1.53	2.99	0.65	0.66	1.55	30	18	34	7	6	16	-1.52061	0.0156147	0.0333091	down
Cluster-1617.0	MYB-related	TF	MYB->MYB-related	0	0	0.38	3.67	5.35	6.12	0	0	2	18	22	29	5.09493	6.06434e-05	0.000202532	up
Cluster-1694.0	AP2/ERF-ERF	TF	AP2/ERF->AP2/ERF-ERF	0	0	0	13.7	16.16	16.65	0	0	0	90	89	105	9.00162	1.5166e-13	1.16116e-12	up
Cluster-4488.0	OFP	TF	OFP	0.21	0.14	0.07	15.66	14.57	12.5	3	2	1	201	157	153	6.40544	6.31156e-24	8.54324e-23	up
Cluster-4915.1	GARP-G2-like	TF	GARP->GARP-G2-like	1.15	0.56	0.46	2.17	2.46	2.28	32	15	12	53.75	51.34	53.84	1.44417	0.00108843	0.0029705	up
Cluster-5096.0	C2H2	TF	C2H2	2.53	2.8	2.47	7.42	6.34	6.08	64.5	68.47	58.18	167.99	120.5	130.66	1.12738	2.17074e-07	9.88306e-07	up
Cluster-5157.0	MYB	TF	MYB->MYB	10.6	8.66	10.75	2.99	3.05	3.96	268.61	211.08	252.36	67.46	57.74	84.67	-1.8117	1.18712e-20	1.36812e-19	down
Cluster-5657.0	LOB	TF	LOB	4.38	2.03	2.34	8.47	8.23	7.75	38	17	19	65	53	57	1.24758	0.00156264	0.00414069	up
Cluster-6114.0	C2C2-GATA	TF	C2C2->C2C2-GATA	1.07	0.81	1.31	2.51	2.54	3.22	22	16	25	46	39	56	1.14884	0.00281074	0.00708013	up
Cluster-7502.0	bHLH	TF	bHLH	1	0.81	0.81	0.41	0.37	0.36	36	28	27	13	10	11	-1.42627	0.00275828	0.00696446	down
Cluster-7964.0	AP2/ERF-ERF	TF	AP2/ERF->AP2/ERF-ERF	5.33	5.2	4.99	2.38	2.59	3.65	106.31	99.73	92.42	42.13	38.59	61.6	-1.07012	5.48311e-05	0.000184367	down
Cluster-8142.1	bZIP	TF	bZIP	2.75	1.77	2.35	0.79	1.23	1.05	71.25	44.11	56.39	18.12	23.87	22.97	-1.38638	0.000278655	0.000842435	down
Cluster-8142.10064	WRKY	TF	WRKY	4.42	4.5	5.03	2.26	2.78	2.01	206	202	217	94	97	79	-1.21349	7.81173e-10	4.46578e-09	down
Cluster-8142.10561	Others	TR	Others	0.69	2.38	2.08	4.72	6.82	3.78	16.08	53.32	44.95	97.64	118.59	74.26	1.34466	0.00643769	0.015022	up
Cluster-8142.10742	AP2/ERF-ERF	TF	AP2/ERF->AP2/ERF-ERF	5.34	5.44	4.75	15.82	18.5	16.28	109	107	90	287	282	281	1.47226	1.53809e-19	1.68792e-18	up
Cluster-8142.11198	NAC	TF	NAC	1.18	0.47	1.14	4.86	2.2	5.52	33.51	12.92	29.87	122.29	46.55	132.03	1.93105	5.74537e-05	0.00019253	up
Cluster-8142.11346	GRF	TF	GRF	14	14.11	11.99	4.01	3.77	4.99	249.55	242.11	198.36	63.48	50.13	75.21	-1.88704	7.4776e-22	9.1065e-21	down
Cluster-8142.11398	HB-BELL	TF	HB->HB-BELL	4.25	4.25	3.63	1.99	1.52	2.48	156.11	150.21	123.5	64.94	41.85	77	-1.24277	2.18099e-07	9.92363e-07	down
Cluster-8142.11492	MYB	TF	MYB->MYB	3.21	4.77	3.25	12.67	16.34	15.77	65	93	61	228	247	270	1.76203	3.6548e-14	2.9095e-13	up
Cluster-8142.11583	DBB	TF	DBB	3.25	2.25	2.99	6.76	8.95	8.47	120	80	102	222	247	264	1.28348	2.8881e-10	1.70841e-09	up
Cluster-8142.1178	B3-ARF	TF	B3->B3-ARF	1.07	1.26	1.1	0.36	0.5	0.15	77.31	88	73.28	23	27	9.33	-1.99929	9.21043e-06	3.44143e-05	down
Cluster-8142.1181	WRKY	TF	WRKY	0	0.08	0.17	2.76	2.92	3.91	0	1	2	30.53	27.1	41.34	5.0225	5.37572e-07	2.33861e-06	up
Cluster-8142.12181	NAC	TF	NAC	0.95	0.61	0.71	2.2	2.31	2.76	68.99	42.62	47.36	141.92	125.21	168.9	1.45162	2.76122e-09	1.5045e-08	up
Cluster-8142.12189	bZIP	TF	bZIP	0.28	0.65	0.57	1.44	1.73	2.02	21.7	47.78	40.6	98.59	99.8	131.04	1.55097	1.86363e-05	6.69893e-05	up
Cluster-8142.12351	AP2/ERF-ERF	TF	AP2/ERF->AP2/ERF-ERF	18.28	18.32	15.22	6.23	5.62	5.25	123	119	96	37	28	30	-1.8397	3.75994e-12	2.5969e-11	down
Cluster-8142.1236	WRKY	TF	WRKY	1.82	0.54	0.71	2.49	4.38	3.65	20.74	5.92	7.57	25.15	37.09	35.18	1.5061	0.0149048	0.0319696	up
Cluster-8142.12464	AP2/ERF-ERF	TF	AP2/ERF->AP2/ERF-ERF	2.1	1.15	2.49	7.12	7	7.57	19	10	21	57	47	58	1.68614	3.33416e-05	0.000115626	up
Cluster-8142.1270	AP2/ERF-ERF	TF	AP2/ERF->AP2/ERF-ERF	0.19	0.11	0.48	3.28	3.51	3.25	5.6	3.18	13	86.02	77.3	80.83	3.45931	1.75369e-12	1.24878e-11	up
Cluster-8142.12954	WRKY	TF	WRKY	3.08	3.4	3.01	0.9	1.46	1.67	96	102	87	25	34	44	-1.47113	2.311e-06	9.34811e-06	down
Cluster-8142.13085	bHLH	TF	bHLH	4.91	2.85	0.83	8.5	10.23	8.53	79.1	44.19	12.44	121.47	122.75	116.2	1.44762	0.00620221	0.0145217	up
Cluster-8142.13336	GNAT	TR	GNAT	8.63	9.55	8.4	24.19	18.75	22.31	379.6	403.91	341.91	946.85	616.83	828.07	1.067	7.05787e-19	7.4263e-18	up
Cluster-8142.13555	AP2/ERF-ERF	TF	AP2/ERF->AP2/ERF-ERF	1.98	1.93	0.99	0.98	1.03	0.76	85.49	80.01	39.36	37.51	33.35	27.52	-1.03738	0.0088064	0.0199597	down
Cluster-8142.13660	Others	TR	Others	0.41	0.36	0.49	3.27	2.27	2.78	40.67	34.93	45.23	292.16	170.08	234.96	2.5021	5.11276e-25	7.25184e-24	up
Cluster-8142.13797	C2C2-GATA	TF	C2C2->C2C2-GATA	3.94	3.21	2.65	1.23	2.51	0.85	126.57	99.01	78.68	35.15	60.18	22.95	-1.3276	0.00226687	0.00582141	down
Cluster-8142.13825	TRAF	TR	TRAF	1.08	0.98	0.69	0.21	0.28	0.15	138.25	120.87	80.93	24.46	27.02	16.05	-2.33043	9.22449e-11	5.72882e-10	down
Cluster-8142.14011	B3-ARF	TF	B3->B3-ARF	2.98	4.79	7.04	20.44	18.52	16.22	138.22	213.58	302.2	843.85	642.6	635.05	1.6696	4.35559e-10	2.54634e-09	up
Cluster-8142.14020	B3-ARF	TF	B3->B3-ARF	0	0	0	0.77	0.96	1.15	0	0	0	29.83	31.45	42.6	7.55026	9.61476e-09	5.01206e-08	up
Cluster-8142.14046	Tify	TF	Tify	0.49	0.4	0.15	1.05	0.6	1.15	47.05	37.41	12.95	90.28	43.53	93.68	1.21637	0.0130248	0.0283081	up
Cluster-8142.14203	LOB	TF	LOB	3.19	3.41	3.69	12.07	10.79	10.33	187.9	192.93	201.12	632.86	475.49	513.27	1.464	3.50792e-31	6.45187e-30	up
Cluster-8142.14403	LOB	TF	LOB	3.68	3.86	3.52	9.1	9.21	8.78	198	200	175	436	371	399	1.06565	1.17495e-19	1.29709e-18	up
Cluster-8142.14408	GARP-G2-like	TF	GARP->GARP-G2-like	7.75	7.46	9.13	4.75	3.38	5.22	518.33	479.82	564.44	283.25	169.51	294.88	-1.08897	3.5398e-11	2.27023e-10	down
Cluster-8142.14511	bZIP	TF	bZIP	2.07	2.28	1.99	5.68	7.68	8.13	79.42	84.17	70.76	194.16	220.74	263.79	1.53485	7.61305e-13	5.55329e-12	up
Cluster-8142.14547	TRAF	TR	TRAF	6.93	7.13	4.35	16.67	15.72	18.63	20	20	12	42	33	46	1.20857	0.00358422	0.00882284	up
Cluster-8142.14620	NF-X1	TF	NF-X1	4.63	4.4	5.91	23.93	24.04	23.61	455	416	537	2097	1771	1959	2.03729	4.16924e-77	2.53664e-75	up
Cluster-8142.14649	Others	TR	Others	1.38	1.05	0.65	4.16	2.03	2.73	142.96	104.7	61.76	383.13	157.33	237.51	1.3054	0.000130011	0.00041413	up
Cluster-8142.14652	Others	TR	Others	0	0	0	1.58	1.87	1.23	0	0	0	123.71	122.95	91.53	9.26604	3.88373e-14	3.08677e-13	up
Cluster-8142.1477	SRS	TF	SRS	1.54	0.42	1.45	2.95	3.15	3.57	23	6	20	39	35	45	1.28029	0.0173765	0.0366662	up
Cluster-8142.14807	Others	TR	Others	1.23	1.35	0.64	0	0	0.32	64.27	67.68	30.76	0	0	14.2	-3.58857	0.00262537	0.00665269	down
Cluster-8142.15032	AP2/ERF-ERF	TF	AP2/ERF->AP2/ERF-ERF	0.03	0.02	0.04	0.22	0.26	1.14	4.62	3.55	5.23	29.33	29.34	142.81	3.807	1.70066e-06	6.98608e-06	up
Cluster-8142.15406	C2H2	TF	C2H2	10.69	6.98	8.7	3.42	3.1	3.33	148	93	112	42	32	39	-1.64828	1.71044e-09	9.49959e-09	down
Cluster-8142.15407	C2H2	TF	C2H2	13.2	11.02	8.82	3.56	3.99	4.18	138	111	86	33	31	37	-1.73004	1.07908e-09	6.08894e-09	down
Cluster-8142.15449	bZIP	TF	bZIP	3.62	1.75	1.59	0.54	1.9	0.51	215.91	100.53	87.39	28.62	84.58	25.47	-1.45149	0.0114019	0.0251425	down
Cluster-8142.15640	C3H	TF	C3H	2.65	2.83	1.9	1.41	1.09	1.63	112.22	115.41	74.76	53.32	34.45	58.27	-1.07508	0.000235354	0.000720554	down
Cluster-8142.15831	Whirly	TF	Whirly	18.78	14.25	14.21	8.13	7.46	8.31	522	381	366	201	155	195	-1.20906	1.33128e-16	1.2381e-15	down
Cluster-8142.16200	C2C2-Dof	TF	C2C2->C2C2-Dof	8.82	7.95	9.47	23.71	24.47	24.89	324	281.11	322.02	775.22	672.29	772.15	1.25065	4.55363e-42	1.21335e-40	up
Cluster-8142.16210	C2H2	TF	C2H2	0.3	0.12	0.25	1.66	1.68	1.6	33	12	25	160	136	146	2.65905	3.05713e-16	2.77776e-15	up
Cluster-8142.16233	C2C2-Dof	TF	C2C2->C2C2-Dof	12.5	13.24	10.11	4.96	4.65	4.24	374	381	280	132	104	107	-1.6007	1.43518e-20	1.64823e-19	down
Cluster-8142.16317	LOB	TF	LOB	4.14	4.39	4.41	17.82	20.3	19.33	92	94	91	352	337	363	1.91956	2.69116e-37	6.14322e-36	up
Cluster-8142.16528	bHLH	TF	bHLH	3.34	3.25	3.14	0.31	0.56	0.16	48	45	42	4	6	2	-3.48544	4.81382e-09	2.57694e-08	down
Cluster-8142.16611	bHLH	TF	bHLH	4.86	4.81	4	1.88	2.79	1.65	105	100	80	36	45	30	-1.35	1.27735e-05	4.68718e-05	down
Cluster-8142.16684	GARP-G2-like	TF	GARP->GARP-G2-like	0.72	3.06	2.41	0.99	0.77	1.23	24.5	100.42	76.13	29.94	19.6	35.26	-1.2842	0.0243716	0.0494814	down
Cluster-8142.16804	HMG	TR	HMG	10.42	8.48	8.46	3.98	3.28	4.25	776	607	582	264	183	267	-1.4719	1.33054e-30	2.39077e-29	down
Cluster-8142.16834	BES1	TF	BES1	15.32	16.57	14.58	7.34	8.65	7.03	164.56	171.48	145.91	69.81	69.06	63.94	-1.25165	9.00999e-10	5.11919e-09	down
Cluster-8142.17246	GARP-ARR-B	TF	GARP->GARP-ARR-B	0.89	0.73	1.33	0.37	0.65	0.57	68.98	54.21	95	25.34	37.87	37.45	-1.12203	0.00410132	0.00996492	down
Cluster-8142.1734	GARP-G2-like	TF	GARP->GARP-G2-like	2.69	3.31	3.23	18.46	15.59	14.29	70.25	83.06	78	427.97	303.67	314.63	2.16403	1.14896e-30	2.07205e-29	up
Cluster-8142.17395	SET	TR	SET	1.31	1.61	0.65	3.52	4.08	2.39	128.2	151.14	58.56	306.22	297.83	196.87	1.25773	0.000287659	0.000866985	up
Cluster-8142.17416	C2C2-Dof	TF	C2C2->C2C2-Dof	18.63	13.8	19.45	9.93	9.61	9.52	472.1	336.51	456.74	223.61	181.93	203.74	-1.06159	3.93975e-12	2.71919e-11	down
Cluster-8142.17491	SBP	TF	SBP	0.73	1.03	0.46	0.5	0.17	0.32	83.39	113.72	49.19	51.03	15.02	30.95	-1.38511	0.00435051	0.0105178	down
Cluster-8142.17737	C2H2	TF	C2H2	2.21	1.72	1.38	0.78	1.11	1.11	257.47	192.16	147.94	80.6	96.61	108.92	-1.04609	2.69182e-05	9.46464e-05	down
Cluster-8142.17813	GNAT	TR	GNAT	5.98	5.34	7.17	22.87	23.64	20.26	260.89	223.85	289.34	887.61	771.07	745.65	1.62861	6.18121e-35	1.29526e-33	up
Cluster-8142.18060	bHLH	TF	bHLH	1.16	0.9	1.11	0.26	0.65	0.21	43.59	32.35	38.56	8.63	18.13	6.68	-1.7266	0.00186532	0.00486998	down
Cluster-8142.18139	GRAS	TF	GRAS	29.76	28.6	31.87	80.24	90.7	86.1	1213	1121	1202	2910	2765	2962	1.28355	5.90614e-64	2.72584e-62	up
Cluster-8142.18833	B3-ARF	TF	B3->B3-ARF	5.2	6.76	8.23	3.62	4.72	3.34	388.2	485.23	567.88	240.59	263.91	210.46	-1.01582	2.19604e-06	8.90986e-06	down
Cluster-8142.18944	C2C2-GATA	TF	C2C2->C2C2-GATA	0.33	0.3	0.59	0.11	0.18	0.08	33.29	28.87	55.48	10	13.84	6.59	-1.91208	0.000805248	0.00224962	down
Cluster-8142.19044	bHLH	TF	bHLH	0.35	0.35	0.67	1.55	1.39	1.53	13.87	13.23	24.37	53.95	40.74	50.62	1.49652	0.00040266	0.00118526	up
Cluster-8142.19216	bZIP	TF	bZIP	17.79	18.26	16.27	6.15	6.74	6.15	558.23	551.28	472.87	171.59	158.09	163	-1.6882	5.2032e-45	1.50264e-43	down
Cluster-8142.19226	zf-HD	TF	zf-HD	28.51	25.07	29.19	9.57	14.87	11.07	179	152	172	53	69	59	-1.47004	2.76315e-10	1.63777e-09	down
Cluster-8142.1979	HSF	TF	HSF	1.04	1.19	0.85	9.42	10.78	11.87	29	32	22	234	225	280	3.14836	1.64489e-39	3.97862e-38	up
Cluster-8142.19875	MYB-related	TF	MYB->MYB-related	6.75	5.63	5.91	3.82	3.07	1.61	65.6	52.75	53.57	32.87	22.2	13.24	-1.35281	0.00112876	0.00307174	down
Cluster-8142.1988	B3-ARF	TF	B3->B3-ARF	1.87	1.69	0.99	0.81	0.68	0.12	62.14	53.99	30.59	24.04	16.97	3.4	-1.72827	0.0111756	0.0246967	down
Cluster-8142.1990	B3-ARF	TF	B3->B3-ARF	5.8	5.16	4.96	3.42	2.55	3.24	176.53	151.01	139.99	92.62	57.97	83.34	-1.01469	5.36211e-07	2.33303e-06	down
Cluster-8142.20309	C2C2-GATA	TF	C2C2->C2C2-GATA	3.31	2.69	1.95	1.24	1.7	0.99	143.66	112.31	78.5	48.07	55.26	36.46	-1.24593	0.000188524	0.000586465	down
Cluster-8142.20390	OFP	TF	OFP	12.35	11.54	10.74	5.94	6.05	7.07	472	424	380	202	173	228	-1.08968	1.95352e-19	2.12961e-18	down
Cluster-8142.20461	C2H2	TF	C2H2	7.6	6.77	7.19	18.86	16.94	19.32	85	73	75	187	141	183	1.12063	7.92389e-10	4.52728e-09	up
Cluster-8142.20495	WRKY	TF	WRKY	19.46	17.96	16.93	7.18	6.41	6.25	719	638	579	236	177	195	-1.67962	2.76469e-52	9.63739e-51	down
Cluster-8142.20559	bHLH	TF	bHLH	2.5	2.83	2.51	0.42	0.13	0.48	104.8	114.18	97.17	15.84	4.09	17.08	-3.12809	1.50143e-14	1.22487e-13	down
Cluster-8142.20560	bHLH	TF	bHLH	2.41	3.33	3.23	0.51	0.27	0.32	96.43	128.13	119.56	18.28	8	10.93	-3.24509	1.75353e-17	1.71646e-16	down
Cluster-8142.20561	bHLH	TF	bHLH	31.95	33.24	32.15	6.08	6.22	5.88	1223.01	1223.34	1138.61	207.18	177.91	189.99	-2.6499	2.24054e-178	6.38339e-176	down
Cluster-8142.20779	AP2/ERF-ERF	TF	AP2/ERF->AP2/ERF-ERF	11.54	17.59	14.06	4.43	3.66	5.55	182	267	206	62	43	74	-1.89812	4.11505e-13	3.06354e-12	down
Cluster-8142.2086	WRKY	TF	WRKY	6.85	7.74	7.6	29.86	37.31	30.89	216	235	222	838	880	823	1.91608	2.72045e-46	8.10121e-45	up
Cluster-8142.20884	GNAT	TR	GNAT	76.18	85.21	93.32	35.16	31.07	29.59	1969	2119	2235	808	600	646	-1.63934	4.82702e-49	1.55124e-47	down
Cluster-8142.20890	WRKY	TF	WRKY	2.1	2.1	2.26	8.64	10.68	10.92	20.84	20.1	20.95	75.9	78.68	91.79	1.98968	4.77782e-10	2.77854e-09	up
Cluster-8142.20974	MADS-M-type	TF	MADS->MADS-M-type	3.37	3.89	3.15	1.69	1.27	1.11	88.47	98.33	76.61	39.47	24.88	24.54	-1.57803	2.79681e-07	1.25846e-06	down
Cluster-8142.21217	C3H	TF	C3H	27.19	27.52	20.63	70.15	90.69	87	821.9	800.15	577.47	1885.57	2048.61	2220.5	1.4895	2.06723e-26	3.13469e-25	up
Cluster-8142.21233	TRAF	TR	TRAF	23.33	25.56	21.45	10.64	10.89	11.45	239.99	253.36	205.72	96.93	83.27	99.75	-1.32956	5.12197e-15	4.29926e-14	down
Cluster-8142.21384	Jumonji	TR	Jumonji	0.59	0.55	1.08	2.29	1.58	1.55	38.23	33.94	64.61	131.91	76.38	84.66	1.06574	0.00377855	0.00925438	up
Cluster-8142.21552	C2C2-GATA	TF	C2C2->C2C2-GATA	0.98	1.46	0.86	3.34	2.74	2.88	87.7	125.25	70.92	265.51	183.24	216.71	1.21124	6.92634e-07	2.97819e-06	up
Cluster-8142.21866	bHLH	TF	bHLH	2.32	1.91	2.17	0.51	0.14	0.67	60.34	47.92	52.42	11.86	2.63	14.83	-2.44907	1.67727e-06	6.89095e-06	down
Cluster-8142.2193	LOB	TF	LOB	8.95	8.06	7.13	17.52	18.19	21.36	180	156	133	313	273	363	1.00965	1.20609e-11	8.07789e-11	up
Cluster-8142.22518	AP2/ERF-ERF	TF	AP2/ERF->AP2/ERF-ERF	26.51	26.46	20.03	11.29	8.02	10.14	227.8	219.2	160.75	85.82	51.14	73.87	-1.54261	4.08319e-12	2.81491e-11	down
Cluster-8142.22649	GARP-G2-like	TF	GARP->GARP-G2-like	27.68	27.36	18.47	13.04	13.88	15.72	426.17	405.66	264.31	178.22	159.33	204.66	-1.01937	8.93183e-08	4.22899e-07	down
Cluster-8142.22650	GARP-G2-like	TF	GARP->GARP-G2-like	46.63	51.54	40.46	22.27	27.87	25.77	720.67	766.83	581.02	305.5	321.01	336.82	-1.10288	7.64511e-16	6.75991e-15	down
Cluster-8142.22656	GARP-G2-like	TF	GARP->GARP-G2-like	50.31	43.33	47.34	22.85	24.64	26.29	626.91	520.14	548.96	252.4	228.5	277.28	-1.17062	2.21372e-29	3.79587e-28	down
Cluster-8142.22851	MYB	TF	MYB->MYB	7.32	7.38	6.21	28.48	29.29	28.21	72	70	57	248	214	235	1.8018	2.49076e-24	3.44222e-23	up
Cluster-8142.2319	AP2/ERF-ERF	TF	AP2/ERF->AP2/ERF-ERF	4.54	5.82	6.65	20.94	20.84	16.86	55	68	75	225	188	173	1.55299	1.9452e-11	1.27711e-10	up
Cluster-8142.23358	mTERF	TR	mTERF	30.54	29.38	34.39	13.87	12.88	12.78	3631	3357	3776	1469	1147	1281	-1.47884	7.13172e-77	4.30373e-75	down
Cluster-8142.23554	zf-HD	TF	zf-HD	29.09	22.94	25.21	10.94	16.04	13.34	172	131	140	57	70	67	-1.1858	2.83532e-07	1.27443e-06	down
Cluster-8142.23601	mTERF	TR	mTERF	3.06	5.98	3.67	1.47	2.52	2.51	79.57	149.69	88.54	33.92	49.04	55.17	-1.21394	0.00155929	0.00413218	down
Cluster-8142.23690	GNAT	TR	GNAT	3.39	4.16	2.64	1.3	2.41	1.87	93.29	110.09	67.3	31.72	49.46	43.47	-1.1112	0.00136688	0.00366454	down
Cluster-8142.23711	Tify	TF	Tify	4.62	3.96	0	0	0	0	144.94	119.46	0	0	0	0	-8.87451	0.0231485	0.0473028	down
Cluster-8142.23715	AP2/ERF-ERF	TF	AP2/ERF->AP2/ERF-ERF	6.98	7.55	6.93	2.72	3.75	4.47	137.09	142.63	126.24	47.38	55.01	74.12	-1.21179	1.26873e-06	5.29544e-06	down
Cluster-8142.23730	MYB	TF	MYB->MYB	23.66	21.16	22.43	12.45	9.94	12.28	459.91	395.88	404.43	214.88	144.17	201.75	-1.18167	1.29974e-21	1.56106e-20	down
Cluster-8142.23731	MYB	TF	MYB->MYB	2.23	2.19	1.69	0.63	0.89	0.76	56.09	53.12	39.57	14.12	16.83	16.25	-1.66144	3.18333e-05	0.000110785	down
Cluster-8142.23828	HMG	TR	HMG	108.01	93.21	83.26	29.38	26.09	33.2	2361.81	1961.14	1688.11	570.78	425.88	613.37	-1.91057	6.93574e-64	3.18614e-62	down
Cluster-8142.23829	HMG	TR	HMG	2.02	2.8	2.76	0.3	0.78	0.43	61.2	81.31	77.12	8.13	17.69	10.89	-2.55539	2.22942e-08	1.12248e-07	down
Cluster-8142.23860	Jumonji	TR	Jumonji	5.25	5.56	7.19	18.76	17.1	15.42	427.56	435.19	541.47	1361.13	1042.71	1059.82	1.28674	8.36485e-20	9.29672e-19	up
Cluster-8142.24059	SNF2	TR	SNF2	0.56	0.69	0.76	0.08	0.1	0.08	52.97	62.81	65.78	6.6	7.01	6.29	-3.19823	1.4828e-11	9.83555e-11	down
Cluster-8142.24406	RWP-RK	TF	RWP-RK	0.93	0.55	0.38	0.27	0.31	0.46	136.97	78.16	52.59	35.25	34.81	57.71	-1.05683	0.0102146	0.0227872	down
Cluster-8142.24605	WRKY	TF	WRKY	12.89	11.97	11.1	36.42	29.57	33.31	255.36	228.09	203.89	640.73	436.98	557.49	1.23655	9.99051e-25	1.39962e-23	up
Cluster-8142.24863	TCP	TF	TCP	6.03	7.39	7.02	20.02	16.54	19.63	112	132	121	330	229	308	1.22808	7.21312e-14	5.63323e-13	up
Cluster-8142.25088	Others	TR	Others	12.23	13.5	10.08	5.32	5.85	6.87	885.29	939.16	674.3	342.64	316.89	419.61	-1.21719	2.50862e-17	2.43626e-16	down
Cluster-8142.25215	GNAT	TR	GNAT	4.76	4.06	8.44	2.37	3.42	2.22	238.04	195.01	390.35	105.61	128	93.49	-1.33088	3.11065e-05	0.000108446	down
Cluster-8142.25265	MED7	TR	MED7	25.66	24.9	22.72	14.02	12.05	15.47	475.58	444.2	390.81	230.73	166.62	242.38	-1.04787	2.41465e-17	2.34654e-16	down
Cluster-8142.25503	Jumonji	TR	Jumonji	0.39	0.2	0.28	1.01	0.93	0.91	44	22.22	29.54	102.69	79.78	87.71	1.49494	1.85658e-06	7.59499e-06	up
Cluster-8142.25529	AP2/ERF-ERF	TF	AP2/ERF->AP2/ERF-ERF	2.7	3.34	3.08	14.73	16.26	15.97	68	81	72	330	306	340	2.13462	8.9138e-38	2.06341e-36	up
Cluster-8142.25600	TRAF	TR	TRAF	4.8	5.51	5.07	13.29	17.49	14.45	168.63	186.29	164.76	415.39	459.49	428.62	1.32623	6.45219e-17	6.11184e-16	up
Cluster-8142.25609	HSF	TF	HSF	0.45	0.61	1.33	3.42	3.07	2.77	21.63	28.21	59.29	146.86	110.95	112.65	1.73795	2.25064e-05	7.99885e-05	up
Cluster-8142.25631	GRF	TF	GRF	1.45	1.59	0.62	3.63	3.11	4.53	48.97	51.56	19.21	108.83	78.3	129.02	1.38554	0.000388727	0.00114687	up
Cluster-8142.25997	SET	TR	SET	5.65	6.35	5.87	3.66	3.61	2.95	61	66	59	35	29	27	-1.04075	0.000791937	0.00221557	down
Cluster-8142.26187	B3-ARF	TF	B3->B3-ARF	3.44	3.24	2.92	1.59	2.21	1.24	386.85	350.42	302.91	159.33	186.29	117.71	-1.15305	2.03357e-07	9.29283e-07	down
Cluster-8142.26376	C2C2-GATA	TF	C2C2->C2C2-GATA	2.57	1.37	2.18	0.76	0.61	0.75	215.7	110.77	169.41	56.86	38.61	53.1	-1.74241	2.08492e-09	1.14825e-08	down
Cluster-8142.26490	AUX/IAA	TR	AUX/IAA	6.65	5.62	6.4	3.66	2.77	3.78	234.63	190.85	209.24	114.94	73.05	112.55	-1.09351	1.69697e-09	9.42657e-09	down
Cluster-8142.26491	AUX/IAA	TR	AUX/IAA	5.27	5.12	3.57	1.46	3.09	2.89	152.84	142.87	95.73	37.53	66.89	70.81	-1.13818	0.000809356	0.00226046	down
Cluster-8142.26742	MADS-MIKC	TF	MADS->MADS-MIKC	0.69	0.38	0.72	6.03	4.36	4.59	11.36	5.96	10.9	87.61	53.18	63.45	2.84716	1.05796e-10	6.5389e-10	up
Cluster-8142.2677	zf-HD	TF	zf-HD	3.74	3.51	3.97	10.14	11.83	10.64	62	56	61	149	146	149	1.30686	3.9794e-10	2.333e-09	up
Cluster-8142.26782	OFP	TF	OFP	2.47	1.78	2.07	6.56	6.08	5.84	23	16	18	54	42	46	1.3101	0.000416023	0.00122205	up
Cluster-8142.26830	bHLH	TF	bHLH	88.96	90.48	88.66	230.99	218.75	204.49	9868.91	9648.4	9086.06	22825.3	18175.5	19135.3	1.06223	5.11497e-55	1.90134e-53	up
Cluster-8142.2697	C2H2	TF	C2H2	10.25	8.21	10.24	29.09	26.27	27.54	166	128	154	418	317	377	1.30047	4.67769e-22	5.7415e-21	up
Cluster-8142.26990	Trihelix	TF	Trihelix	16.84	17.51	20.8	9.63	9.5	8.54	472	472	540	240	199	202	-1.22327	2.58863e-19	2.80545e-18	down
Cluster-8142.27177	SET	TR	SET	0.36	0.32	0.47	0.08	0.13	0.17	51.24	43.67	60.77	10.47	13.58	20.28	-1.83339	3.12822e-05	0.00010902	down
Cluster-8142.27320	Others	TR	Others	10.02	7.54	6.07	2.81	2.85	2.04	174.13	126.05	97.89	43.29	36.87	29.97	-1.84908	1.11033e-09	6.25574e-09	down
Cluster-8142.27329	bHLH	TF	bHLH	13.05	10.98	9.83	5.53	5.81	5.33	226	183	158	85	75	78	-1.2541	1.45683e-10	8.89103e-10	down
Cluster-8142.27500	MADS-M-type	TF	MADS->MADS-M-type	24.43	18.47	38.17	57.75	81.82	61.23	528	384	765	1109	1320	1118	1.08326	0.00228866	0.00586923	up
Cluster-8142.27544	NF-YA	TF	NF-Y->NF-YA	2.41	0.83	0.57	6.93	8.1	5.12	90.15	29.66	19.71	230.1	226.22	161.33	2.18144	4.93908e-06	1.91182e-05	up
Cluster-8142.27595	bZIP	TF	bZIP	12.33	11.69	12.63	44.28	47.02	51.59	387	353	367	1236	1103	1367	1.73445	1.90376e-90	1.45009e-88	up
Cluster-8142.27730	C2C2-CO-like	TF	C2C2->C2C2-CO-like	247.39	254.09	246.3	624.6	610.73	589.94	6227	6153	5745	13975	11482	12542	1.05847	3.77819e-83	2.54427e-81	up
Cluster-8142.2783	WRKY	TF	WRKY	1.2	1.66	1.55	11.02	11.07	9.84	51	68	61	417	352	353	2.62934	2.00682e-46	6.00628e-45	up
Cluster-8142.27832	bHLH	TF	bHLH	6.58	5	4.77	2.38	3.49	2.6	173.78	126.96	116.83	55.84	68.91	57.99	-1.17923	5.09598e-06	1.96914e-05	down
Cluster-8142.27839	bZIP	TF	bZIP	5.13	3.58	4.61	1.47	1.68	1.91	202.17	135.48	167.96	51.52	49.47	63.38	-1.62621	3.62072e-12	2.50717e-11	down
Cluster-8142.2793	MBF1	TR	MBF1	2.88	3.79	2.74	23.58	31.5	32.71	34.5	43.78	30.57	250.38	280.83	331.73	2.98216	4.29092e-34	8.76826e-33	up
Cluster-8142.2815	WRKY	TF	WRKY	9.39	10.62	8.28	35.18	28.99	28.47	327.36	356	267	1090.7	755.52	837.93	1.48431	1.50522e-27	2.39912e-26	up
Cluster-8142.28166	C2C2-Dof	TF	C2C2->C2C2-Dof	34.66	32.5	25.28	13.99	14.04	18.88	862.57	778.16	582.97	309.47	260.92	396.92	-1.20977	2.80555e-14	2.2528e-13	down
Cluster-8142.28811	C2H2	TF	C2H2	82.17	74.65	77.08	27.49	28.61	31.26	1820	1591	1583	541	473	585	-1.65099	1.16638e-123	1.51578e-121	down
Cluster-8142.28902	mTERF	TR	mTERF	3.07	3.23	2.78	1.97	1.55	1.75	91.47	92.52	76.64	52.08	34.59	44.13	-1.00886	0.000106479	0.000343605	down
Cluster-8142.28978	SET	TR	SET	73.4	70.86	75.61	28.78	29.33	28.15	9917.41	9202.95	9435.67	3463.75	2968.69	3207.42	-1.5748	8.81259e-210	3.83996e-207	down
Cluster-8142.29134	GNAT	TR	GNAT	14.45	13.63	12.84	58.48	65.46	56.59	218	198	180	783	736	722	1.90904	3.46668e-62	1.5331e-60	up
Cluster-8142.29525	GNAT	TR	GNAT	105.82	100.88	102.13	59.6	55.31	56.82	987	907	889	492	383	449	-1.08222	3.67205e-48	1.15013e-46	down
Cluster-8142.29607	SNF2	TR	SNF2	1.67	0.56	1.03	0.42	0.14	0.56	159.3	51.33	90.98	35.84	9.85	45.28	-1.75427	0.00163897	0.00432282	down
Cluster-8142.29668	bZIP	TF	bZIP	1.54	1.51	1.99	0.53	0.85	0.67	48.71	45.85	58.18	14.87	20.05	17.8	-1.53075	0.000107601	0.000346959	down
Cluster-8142.29882	Others	TR	Others	9.19	5.96	6.31	3.15	2.81	3.86	123.6	77.26	78.98	37.63	28.18	43.95	-1.35354	1.1452e-05	4.22989e-05	down
Cluster-8142.30120	AP2/ERF-ERF	TF	AP2/ERF->AP2/ERF-ERF	1.69	2.99	3.17	0	0.78	0.72	50.45	85.97	87.55	0	17.34	18.24	-2.65429	0.00219051	0.00564096	down
Cluster-8142.30121	AP2/ERF-AP2	TF	AP2/ERF->AP2/ERF-AP2	15.11	15.03	13.54	6.9	5.6	7.03	407.19	389.61	338.11	165.43	112.69	159.99	-1.38776	5.3292e-24	7.24664e-23	down
Cluster-8142.3034	MYB-related	TF	MYB->MYB-related	0.62	0.9	0.16	1.24	1.9	2.41	17.6	24.85	4.23	31.49	40.6	58.12	1.47447	0.0236414	0.0482036	up
Cluster-8142.3035	MYB	TF	MYB->MYB	9.69	8.53	7.87	33.17	25.38	28.82	256.25	216.95	192.73	779.81	501.33	643.62	1.51583	4.69037e-29	7.91885e-28	up
Cluster-8142.30357	Others	TR	Others	2.56	2.67	3.39	1.54	2.25	1.02	182.32	183.13	223.66	97.8	120.08	61.22	-1.06651	0.000636159	0.0018134	down
Cluster-8142.30361	Others	TR	Others	27.94	25.87	22.67	9.27	9.7	12.57	1473.31	1311.9	1105.38	435.13	382.65	559.43	-1.50615	8.74058e-33	1.70721e-31	down
Cluster-8142.30480	EIL	TF	EIL	12.41	11.11	10.4	4.34	4.55	4.61	1447.38	1245.87	1120.9	450.87	397.21	453.55	-1.55527	1.12917e-70	5.92166e-69	down
Cluster-8142.30683	bHLH	TF	bHLH	2.12	1.91	1.49	0.62	0.85	1.05	165.61	143.32	107.65	43.05	49.69	69.17	-1.36283	9.18797e-07	3.90476e-06	down
Cluster-8142.30804	SET	TR	SET	8.04	6.93	6.25	3.16	2.89	3.7	175	145	126	61	47	68	-1.35018	9.44014e-10	5.35025e-09	down
Cluster-8142.3104	NAC	TF	NAC	4.51	5.16	4.66	11.6	9.7	12.26	138	152	132	316	222	317	1.00011	1.71045e-10	1.0362e-09	up
Cluster-8142.31075	TUB	TF	TUB	24.01	25.18	21.28	12.45	10.54	11.03	923	931	757	426	303	358	-1.27706	5.0018e-31	9.12021e-30	down
Cluster-8142.31090	MYB-related	TF	MYB->MYB-related	9.72	9.06	8.92	4.86	3.98	5.4	907.21	813.06	769.71	404.5	277.98	425.08	-1.18532	3.23108e-28	5.24873e-27	down
Cluster-8142.31315	SET	TR	SET	0	0	0	0	0.66	0.75	0	0	0	0	22.88	29.57	6.6209	0.00429902	0.0104035	up
Cluster-8142.31533	NAC	TF	NAC	11.46	13.57	12.23	60.67	60.57	65.96	298.49	340.08	295.13	1404.71	1178.45	1450.97	2.09996	4.61439e-113	4.98994e-111	up
Cluster-8142.3159	MYB	TF	MYB->MYB	0.25	0.31	0.27	7.54	8.3	7.81	5	6	5	133	123	131	4.59074	1.50508e-26	2.29755e-25	up
Cluster-8142.31773	bZIP	TF	bZIP	24.71	21.3	21.37	11.87	11.17	13.71	704.4	583.93	564.19	300.76	237.95	330.02	-1.10126	1.59753e-24	2.22334e-23	down
Cluster-8142.31996	Tify	TF	Tify	9.55	7.69	7.92	3	3.57	3.03	536.5	415.17	410.93	149.73	150.17	143.34	-1.61889	2.054e-29	3.52812e-28	down
Cluster-8142.32045	LIM	TF	LIM	0.03	0.74	0.58	0	0	0	2.33	47.55	36.18	0	0	0.02	-7.32983	2.94127e-05	0.000102892	down
Cluster-8142.32099	AP2/ERF-ERF	TF	AP2/ERF->AP2/ERF-ERF	3.01	2.42	2.75	7.91	8.81	3.55	429.3	332.16	362.67	1006.49	942.66	427.19	1.09507	0.00743628	0.0171176	up
Cluster-8142.32100	AP2/ERF-ERF	TF	AP2/ERF->AP2/ERF-ERF	0.02	0.02	0.06	0.52	0.53	2.06	2.74	2.63	7.64	67.73	58.55	253.81	4.71755	9.42894e-11	5.85088e-10	up
Cluster-8142.32109	IWS1	TR	IWS1	4.3	4.24	3.18	3.35	1.07	2.26	126.99	120.32	87	88	23.59	56.42	-1.03385	0.0101425	0.0226434	down
Cluster-8142.32112	bZIP	TF	bZIP	0.79	0.66	0.91	0	0.1	0	74.04	59.08	78.65	0	6.92	0	-4.85093	4.24644e-08	2.08556e-07	down
Cluster-8142.32287	bZIP	TF	bZIP	0.39	0.32	0.27	0.13	0.06	0.02	34.83	27.58	22.73	10.76	4.18	1.85	-2.35713	0.000949449	0.00262085	down
Cluster-8142.32759	MADS-M-type	TF	MADS->MADS-M-type	89.29	87.05	77.15	40.64	48.61	47.32	3743	3509	2992	1516	1524	1674	-1.12003	6.39983e-34	1.30328e-32	down
Cluster-8142.3287	AP2/ERF-ERF	TF	AP2/ERF->AP2/ERF-ERF	1.12	0.7	0.71	10.23	16.22	21.92	5	3	3	40	53	83	4.00116	2.36329e-10	1.41435e-09	up
Cluster-8142.32879	bZIP	TF	bZIP	4.61	3.1	3.55	1.11	2.2	2.42	181.54	117.48	129.38	38.86	64.88	80.35	-1.20322	0.000277472	0.00083927	down
Cluster-8142.3288	AP2/ERF-ERF	TF	AP2/ERF->AP2/ERF-ERF	1.58	2.44	1.63	13.11	13.07	15.21	26.66	39.67	25.55	196.26	164.39	216.84	2.61887	5.09181e-25	7.22906e-24	up
Cluster-8142.33254	NF-YA	TF	NF-Y->NF-YA	2.84	4.26	3.94	8.52	7.36	10.65	104.11	150.24	133.78	278.05	201.76	329.77	1.03407	3.39072e-06	1.3392e-05	up
Cluster-8142.3326	NAC	TF	NAC	0.53	0.66	0.7	1.37	2.02	1.25	25	30	31	58	72	50	1.0715	0.00402324	0.00979127	up
Cluster-8142.33329	MYB-related	TF	MYB->MYB-related	69.27	70.04	61.67	29.42	30.36	32.97	1233	1200	1019	465	403	496	-1.34786	2.72937e-52	9.52546e-51	down
Cluster-8142.33330	AP2/ERF-ERF	TF	AP2/ERF->AP2/ERF-ERF	41.42	25.2	30.91	82.99	87.47	94.32	1054.34	617.17	729.11	1877.72	1663.02	2027.73	1.21644	2.7111e-16	2.47169e-15	up
Cluster-8142.3366	MYB	TF	MYB->MYB	2.87	3.82	5.88	33.85	26.23	26.55	14	18	27	145	94	110	2.53789	3.5583e-13	2.65975e-12	up
Cluster-8142.34450	bZIP	TF	bZIP	2.23	2.65	2.03	1.93	1.39	0.43	192.83	220.41	162	148.8	90.01	31.69	-1.09518	0.016667	0.0353275	down
Cluster-8142.34540	B3	TF	B3->B3	3.48	2.68	3.08	9.4	9.7	8.79	76.57	56.82	62.79	183.72	159.43	163.48	1.35709	1.06569e-11	7.16833e-11	up
Cluster-8142.3490	GNAT	TR	GNAT	1.57	0.68	0.76	0.36	0.58	0.52	65.07	26.94	29.08	13.38	18.07	18.13	-1.27743	0.0152982	0.0327236	down
Cluster-8142.34906	HMG	TR	HMG	1.35	3.73	2.32	5.36	7.19	8.27	61.57	163.03	97.49	216.78	244.48	317.39	1.25293	0.000451173	0.00131746	up
Cluster-8142.35169	NAC	TF	NAC	0.26	0	0	8.55	6.04	5.3	10.69	0	0	314.22	186.66	184.79	6.02192	0.000465779	0.00135581	up
Cluster-8142.35171	SET	TR	SET	10.48	16.85	18.99	8.88	9.5	6.69	1397.25	2159.1	2337.98	1054.17	948.69	752.52	-1.11164	0.000404016	0.00118901	down
Cluster-8142.35266	MADS-M-type	TF	MADS->MADS-M-type	0.36	0.19	0.41	0.7	1.2	0.84	22.97	11.81	24.2	39.99	57.42	45.34	1.28308	0.00491225	0.0117436	up
Cluster-8142.35330	bHLH	TF	bHLH	3.02	2.37	1.31	0.51	0.48	0.67	145.42	109.88	58.31	21.85	17.29	27.13	-2.24528	4.30941e-08	2.11614e-07	down
Cluster-8142.35468	bHLH	TF	bHLH	9.44	5.55	7.42	2.68	2.03	3.76	323.92	183.22	235.87	81.78	52.03	108.91	-1.62733	5.20926e-09	2.77909e-08	down
Cluster-8142.3567	NAC	TF	NAC	0.88	0.43	0.1	14.86	13.1	8.17	19	9	2	285	211	149	4.44401	1.52221e-18	1.57538e-17	up
Cluster-8142.3568	NAC	TF	NAC	0	8.01	1.14	77.52	68.81	24.7	0	7	1	59	43	19	3.89483	0.00011273	0.000362395	up
Cluster-8142.3569	bHLH	TF	bHLH	0	0.05	0.1	4.08	2.98	1.37	0	1	2	75	46	24	5.57289	8.76095e-08	4.15365e-07	up
Cluster-8142.35821	OFP	TF	OFP	8.6	8.19	8.32	3.55	3.59	3.43	202	185	181	74	63	68	-1.47839	1.83777e-16	1.69372e-15	down
Cluster-8142.35964	bHLH	TF	bHLH	8.5	7.26	7.67	5.05	4.78	3.54	357.61	293.56	298.34	188.93	150.38	125.61	-1.03457	2.38978e-09	1.30934e-08	down
Cluster-8142.36143	bZIP	TF	bZIP	4.54	4.62	3.89	1.34	1.63	1.49	317.21	310.36	251.03	83.56	85.36	88.04	-1.77553	2.95619e-25	4.25616e-24	down
Cluster-8142.36150	bZIP	TF	bZIP	5.72	3.67	3.09	2.06	1.87	1.7	233.67	144.19	116.94	74.82	57.25	58.53	-1.3691	1.98322e-06	8.08513e-06	down
Cluster-8142.36165	SET	TR	SET	2.51	1.54	2.06	0.33	0.46	0.81	359.11	211.29	272.59	41.61	49.04	97.78	-2.16084	4.8723e-11	3.09069e-10	down
Cluster-8142.3617	MYB	TF	MYB->MYB	1.29	1.79	1.63	11.87	14.21	10.9	23.9	32	28.06	195.97	197.12	171.19	2.74491	8.71418e-25	1.22778e-23	up
Cluster-8142.36243	C2C2-GATA	TF	C2C2->C2C2-GATA	32.08	29.94	30.53	16.06	15.58	15.11	764	686	674	340	277	304	-1.21415	1.18731e-44	3.38595e-43	down
Cluster-8142.36568	AP2/ERF-ERF	TF	AP2/ERF->AP2/ERF-ERF	20.15	22.63	20.14	64.95	64.26	59.41	308	333	286	881	732	768	1.35178	1.4536e-39	3.52744e-38	up
Cluster-8142.36894	TRAF	TR	TRAF	0.22	0.22	0	1.62	0.88	1.16	16.55	16.13	0	111.22	50.82	75.51	2.84004	0.000350566	0.00104227	up
Cluster-8142.36945	C2C2-GATA	TF	C2C2->C2C2-GATA	16.88	18.66	15.42	8.44	9.44	9.38	443	471	375	197	185	208	-1.1341	1.83708e-17	1.79705e-16	down
Cluster-8142.37071	bZIP	TF	bZIP	19.58	14.68	13.49	7.32	10.94	9.87	194.78	140.79	125.2	64.47	80.82	83.18	-1.00432	7.28635e-05	0.000240578	down
Cluster-8142.37077	bHLH	TF	bHLH	11.86	12.54	11.1	4.77	5.09	6.11	519.43	528.08	449.93	186.07	166.91	225.9	-1.38041	1.26466e-26	1.93453e-25	down
Cluster-8142.37267	WRKY	TF	WRKY	15.66	17.08	16.61	62.71	62.99	62.55	490.68	514.76	481.74	1747.24	1474.82	1654.57	1.70269	2.32423e-119	2.76574e-117	up
Cluster-8142.3734	Jumonji	TR	Jumonji	0.67	0.7	0.8	2.03	2.4	2	74.4	75.13	83.02	201.9	200.88	188.39	1.34528	1.32028e-11	8.81278e-11	up
Cluster-8142.37350	TRAF	TR	TRAF	0.41	0.41	0.26	1.2	0.37	1.81	49.18	47.06	28.64	127.44	33.34	182.39	1.4015	0.00889016	0.0201234	up
Cluster-8142.37587	C3H	TF	C3H	1.3	1.5	2.48	0.74	1.02	1.01	215.17	239.65	379.12	108.5	126.68	140.62	-1.16167	3.84178e-05	0.000132117	down
Cluster-8142.37725	C2H2	TF	C2H2	4.39	3.4	5.04	14.97	12.17	12.38	63.97	47.74	68.36	193.6	132.24	152.69	1.39634	1.6425e-09	9.1377e-09	up
Cluster-8142.37774	C2H2	TF	C2H2	0.36	0.36	0.45	1.06	0.86	1.09	49.09	48.16	56.74	130.64	89.05	127.35	1.15138	2.21312e-06	8.97546e-06	up
Cluster-8142.37821	E2F-DP	TF	E2F-DP	0.51	0.58	0.4	0.4	0.09	0.17	37.48	41.61	27.15	26.39	5.08	10.4	-1.41938	0.0239499	0.0487343	down
Cluster-8142.37848	E2F-DP	TF	E2F-DP	2.88	1.88	1.59	0.87	0.96	1.1	203.52	127.39	103.85	54.61	50.92	65.6	-1.33261	5.19436e-06	2.00428e-05	down
Cluster-8142.37869	Others	TR	Others	13.38	15.09	13.37	47.2	34.58	31.67	105.92	115.2	99	330.25	202.88	212.58	1.20182	1.72761e-08	8.7848e-08	up
Cluster-8142.37928	TRAF	TR	TRAF	3.12	3.05	4	8.51	8.59	9.02	233	219	276	566	480	568	1.13592	3.42584e-19	3.68048e-18	up
Cluster-8142.37937	TRAF	TR	TRAF	0.47	0.26	0.2	0.04	0.13	0.06	61.25	32.83	23.6	5.11	12.66	6.55	-2.18889	0.000676024	0.00191735	down
Cluster-8142.38099	bHLH	TF	bHLH	23.21	25.17	20.37	11.68	11.11	11.77	579	604	471	259	207	248	-1.22221	2.10512e-23	2.77221e-22	down
Cluster-8142.38121	WRKY	TF	WRKY	43.15	34.33	36.39	3.02	4.47	6.11	467	358	367	29	36	56	-3.30264	5.73779e-47	1.74908e-45	down
Cluster-8142.38153	C2C2-Dof	TF	C2C2->C2C2-Dof	9.16	8.52	8.55	26.83	24.43	26.11	293	262	253	763	584	705	1.33347	6.13807e-48	1.91041e-46	up
Cluster-8142.38271	HSF	TF	HSF	9.29	8.8	7.87	21.27	23.62	23.13	422.37	384.79	330.71	860.14	803.05	887.35	1.16061	6.6852e-34	1.36046e-32	up
Cluster-8142.38388	GNAT	TR	GNAT	92.54	89.98	86.56	42.36	52.96	46.84	1472	1378	1279	598	628	630	-1.15366	4.19075e-33	8.27881e-32	down
Cluster-8142.3841	Tify	TF	Tify	4.02	5.23	4.15	22.26	22.61	20.51	90.52	113.49	86.8	445.98	380.51	390.64	2.05654	4.3123e-38	1.00609e-36	up
Cluster-8142.3842	Tify	TF	Tify	0.16	0.05	0.22	0.91	0.91	1.58	5.48	1.51	7.2	28.02	23.49	46.36	2.77135	5.21794e-05	0.000176091	up
Cluster-8142.38758	LOB	TF	LOB	0.56	0.13	0.24	0.78	1.71	1.04	37.62	8.25	14.83	46.77	86.32	58.93	1.71174	0.00415999	0.010095	up
Cluster-8142.39118	AUX/IAA	TR	AUX/IAA	192.59	218.99	178.18	105.37	102.27	110.95	899.93	989.78	785.64	432.9	351.45	441.27	-1.1396	9.82737e-26	1.44652e-24	down
Cluster-8142.39120	NAC	TF	NAC	39.82	43.83	44.86	110.09	102.72	104.79	2000.01	2116.38	2083.64	4921.08	3859.79	4441.1	1.07796	2.6655e-49	8.65045e-48	up
Cluster-8142.39173	Trihelix	TF	Trihelix	7.44	7.48	6.5	3.37	2.31	3.24	65	63	53	26	15	24	-1.49512	1.41535e-05	5.16145e-05	down
Cluster-8142.39174	Trihelix	TF	Trihelix	8.17	8.76	7.61	4.7	4.52	4.55	283	292	244	145	117	133	-1.06206	5.16642e-13	3.81939e-12	down
Cluster-8142.39263	NAC	TF	NAC	91.66	102.59	96.95	265.81	237.16	223.78	2610	2810	2557	6730	5046	5381	1.09054	2.15955e-32	4.17673e-31	up
Cluster-8142.39314	bZIP	TF	bZIP	0.41	0.55	0.83	0.25	0.24	0.18	32.14	41.04	59.95	17.23	14	11.88	-1.64949	0.00064981	0.00184934	down
Cluster-8142.39642	WRKY	TF	WRKY	20.15	18.82	18.09	46.26	46.61	45.21	462.73	415.88	385.24	944.13	799.34	877.11	1.04461	5.37181e-39	1.28257e-37	up
Cluster-8142.39700	C3H	TF	C3H	3.03	2.98	1.58	0.11	1.89	0.76	147.23	139.26	70.91	4.8	68.76	31.32	-1.6751	0.0239788	0.0487808	down
Cluster-8142.40049	Others	TR	Others	2.11	1.32	0.88	4.09	3.91	4.55	68.18	41.22	26.23	117.8	94.6	124.29	1.32391	9.25556e-05	0.000301431	up
Cluster-8142.40050	Others	TR	Others	17.86	19.88	17.34	93.64	85.67	81.51	531.64	569.47	478.22	2479.2	1906.26	2049.16	2.01504	2.16214e-98	1.91236e-96	up
Cluster-8142.40138	Tify	TF	Tify	1.21	1.13	0.87	2.07	2.35	3.14	58.13	52.19	38.65	88.6	84.55	127.17	1.00838	0.000362504	0.00107485	up
Cluster-8142.40524	C2H2	TF	C2H2	0.79	1.13	0.59	0.31	0.32	0.34	93.78	128.23	64.27	32.57	28.49	34.32	-1.6001	6.37672e-06	2.43451e-05	down
Cluster-8142.40731	HMG	TR	HMG	12.71	10.03	9.28	3.78	2	3.6	127.86	97.25	87.06	33.71	14.95	30.7	-1.98289	1.66023e-09	9.22938e-09	down
Cluster-8142.40736	ARID	TR	ARID	13.76	13.38	11.49	4.71	3.8	4.25	272.57	254.92	211.07	82.93	56.09	71.1	-1.82686	4.6149e-23	5.9816e-22	down
Cluster-8142.40778	bZIP	TF	bZIP	0.83	2.57	2.6	5.06	5.13	6.63	36.09	107.93	104.87	196.48	167.67	244.45	1.25004	0.00198905	0.00516752	up
Cluster-8142.40903	Tify	TF	Tify	23.21	28.88	31.67	14.47	11.52	12.74	646.5	773.83	817.07	358.27	239.83	299.66	-1.3415	1.73958e-18	1.7947e-17	down
Cluster-8142.41171	LOB	TF	LOB	1.95	1.3	1.64	4.43	4.44	3.33	50	32	39	101	85	72	1.09296	0.000264331	0.000802719	up
Cluster-8142.41243	WRKY	TF	WRKY	2.69	3.14	2.69	7.85	7.41	7.61	82	92	76	213	169	196	1.19718	2.22805e-11	1.45701e-10	up
Cluster-8142.41451	E2F-DP	TF	E2F-DP	0.41	0.36	0.17	0.18	0.13	0.12	47.96	39.88	18.05	18.82	10.96	11.9	-1.33992	0.0146542	0.0314983	down
Cluster-8142.41454	E2F-DP	TF	E2F-DP	3.24	3.22	3.63	1.96	1.76	2.23	45.61	43.67	47.47	24.5	18.44	26.5	-1.02609	0.00383142	0.00937061	down
Cluster-8142.41617	MYB-related	TF	MYB->MYB-related	3.12	4.27	3.9	2.12	1.77	1.91	76.27	100.5	88.43	46.2	32.3	39.56	-1.18229	3.81335e-05	0.0001312	down
Cluster-8142.41711	MYB-related	TF	MYB->MYB-related	12.38	12.06	13.94	29.97	30.14	29.87	573	537	597	1235	1044	1167	1.00337	2.7405e-36	6.01044e-35	up
Cluster-8142.41949	WRKY	TF	WRKY	12.04	14.13	7.09	5.2	5.05	6.36	216.62	244.78	118.38	83.1	67.79	96.8	-1.23381	3.04822e-05	0.000106433	down
Cluster-8142.42263	C2C2-GATA	TF	C2C2->C2C2-GATA	5.06	6.17	4.43	12.5	11.35	13.2	79.6	93.49	64.83	174.66	133.12	175.68	1.00985	1.29581e-06	5.39937e-06	up
Cluster-8142.4287	LOB	TF	LOB	18.41	18.18	16.05	136.94	122.21	123	361	343	292	2385	1788	2038	2.62946	6.33576e-188	2.06295e-185	up
Cluster-8142.42877	WRKY	TF	WRKY	0.56	0.36	0.61	3.37	2.45	2.78	13.32	8.24	13.26	70.76	43.18	55.43	2.29478	9.0932e-08	4.30264e-07	up
Cluster-8142.43109	MADS-MIKC	TF	MADS->MADS-MIKC	6.3	3.94	6.12	2.46	1.68	2.47	118.06	70.94	106.41	40.93	23.45	39.13	-1.53588	2.11217e-06	8.58722e-06	down
Cluster-8142.43539	bZIP	TF	bZIP	0.92	0.64	1.12	0	0.12	0.45	28.82	19.37	32.48	0	2.83	12.03	-2.43137	0.0172141	0.0363545	down
Cluster-8142.43575	WRKY	TF	WRKY	15.88	13.64	11.58	36.14	29.61	33.95	254	210	172	513	353	459	1.04738	4.37916e-13	3.25363e-12	up
Cluster-8142.43576	WRKY	TF	WRKY	2.25	2.16	1.03	6.08	4.29	6.66	43.05	39.73	18.3	103.1	61.16	107.44	1.4077	0.000225012	0.000691536	up
Cluster-8142.43577	WRKY	TF	WRKY	16.58	13.94	16.13	39.73	35.55	37.25	281.95	228.27	254.7	599.9	450.84	535.56	1.04152	1.91045e-22	2.40061e-21	up
Cluster-8142.43630	bHLH	TF	bHLH	10.05	6.95	9.28	5.84	5.32	3.93	215	143	184	111	85	71	-1.02462	2.06919e-05	7.39122e-05	down
Cluster-8142.43744	NAC	TF	NAC	12.48	11.41	17.17	34.37	37.87	31.2	536.36	471.59	682.79	1314.89	1217.88	1132.01	1.10885	3.00025e-12	2.09516e-11	up
Cluster-8142.4385	MYB-related	TF	MYB->MYB-related	1.78	1.35	1.9	3.9	3.88	4.3	81	59	80	158	132	165	1.03865	5.41201e-07	2.35304e-06	up
Cluster-8142.44071	AP2/ERF-ERF	TF	AP2/ERF->AP2/ERF-ERF	1.89	1.79	2.47	0	0.6	0.68	58.32	53.26	70.85	0	13.92	17.77	-2.48301	0.00362991	0.00892639	down
Cluster-8142.44365	WRKY	TF	WRKY	6.96	6.9	6.79	20.79	19.68	17.31	300	286	271	798	635	630	1.25902	8.92303e-29	1.4845e-27	up
Cluster-8142.4453	Jumonji	TR	Jumonji	0.05	0	0	7.43	8.75	8.43	4.39	0	0	644.45	638.02	692.01	8.94555	2.54394e-34	5.23451e-33	up
Cluster-8142.44605	AP2/ERF-ERF	TF	AP2/ERF->AP2/ERF-ERF	11.6	13.37	11.53	59.64	59.08	48.86	172	191	159	785	653	613	1.96685	1.02553e-44	2.93306e-43	up
Cluster-8142.44698	GARP-G2-like	TF	GARP->GARP-G2-like	2.08	2.25	1.65	0.9	1.28	1.19	92.96	96.67	68.31	36	42.89	44.84	-1.05518	0.000357877	0.0010623	down
Cluster-8142.44858	TAZ	TR	TAZ	60.29	57.77	56.78	15.92	27.79	24.68	1505.64	1388.02	1313.98	353.44	518.3	520.62	-1.58445	3.99849e-19	4.27554e-18	down
Cluster-8142.44914	AP2/ERF-ERF	TF	AP2/ERF->AP2/ERF-ERF	7.49	8.23	9.13	21.87	23.41	24.87	1052.17	1111.43	1184.84	2736.86	2463.31	2946.12	1.2707	4.46148e-43	1.21838e-41	up
Cluster-8142.45197	MED7	TR	MED7	1.6	0.84	1.95	0.86	0.71	0.47	33.94	17.15	38.33	16.26	11.32	8.42	-1.35504	0.0201606	0.041865	down
Cluster-8142.45606	TAZ	TR	TAZ	2.95	1.79	2.58	0.44	0.72	0.45	80.36	46.98	65.02	10.56	14.7	10.38	-2.40273	3.78218e-08	1.86808e-07	down
Cluster-8142.45876	GNAT	TR	GNAT	3.52	2.99	3.53	7.31	9.22	8.44	72	59	67	133	141	146	1.08436	5.41697e-07	2.35482e-06	up
Cluster-8142.46068	MYB	TF	MYB->MYB	6.38	6.4	8.93	58.32	68.5	57.21	59	57	77	477	470	448	2.84938	1.07797e-53	3.87155e-52	up
Cluster-8142.46070	MYB-related	TF	MYB->MYB-related	8.16	10	11.78	78.05	89.72	79.43	207	244	277	1760	1700	1702	2.81735	2.27228e-91	1.75333e-89	up
Cluster-8142.46121	bHLH	TF	bHLH	0.48	0.16	0.53	1.3	1.29	1.12	13.76	4.44	14.14	33.12	27.58	27.03	1.45901	0.0142782	0.0307504	up
Cluster-8142.46225	NAC	TF	NAC	4.52	4.1	3.72	0.28	0	0.42	104.73	91.49	79.93	5.86	0	8.28	-4.32788	3.98711e-16	3.58864e-15	down
Cluster-8142.46818	Others	TR	Others	1.34	1.05	0.75	0	0.02	0.31	58.47	44.01	30.08	0	0.54	11.46	-3.48109	0.00042274	0.00123968	down
Cluster-8142.47168	NAC	TF	NAC	5.78	6.88	5.88	17.64	19.09	19.45	188	215	177	510	464	534	1.36992	1.61869e-28	2.66011e-27	up
Cluster-8142.47512	bZIP	TF	bZIP	22.52	21.58	20.17	78.25	84.06	87.62	1646.3	1516.22	1362.4	5093.41	4600.2	5402.96	1.73312	9.70472e-157	2.0837e-154	up
Cluster-8142.48185	PHD	TR	PHD	5.37	3.08	5.19	1.44	1.81	2.18	143	79	128	34	36	49	-1.55775	1.53184e-06	6.32505e-06	down
Cluster-8142.48610	E2F-DP	TF	E2F-DP	3.34	3.63	4.63	1.22	3.1	1.62	140.7	147.28	180.76	45.81	97.67	57.64	-1.18945	0.00130691	0.00351586	down
Cluster-8142.48728	C2C2-Dof	TF	C2C2->C2C2-Dof	2.75	4.17	4.55	9.54	10.36	10.88	242.25	352.89	370.69	748.62	683.3	808.64	1.195	8.0756e-11	5.03748e-10	up
Cluster-8142.48729	C2C2-Dof	TF	C2C2->C2C2-Dof	1.77	0.94	0.25	5.92	5.36	5.21	156.67	79.98	20.45	465.96	354.59	388.46	2.25956	0.00160366	0.00423799	up
Cluster-8142.48833	TRAF	TR	TRAF	12.23	11.35	10.36	29.82	34.34	33.52	419.34	374.46	328.76	909.6	880.32	970.44	1.29666	1.08895e-38	2.57096e-37	up
Cluster-8142.48880	AP2/ERF-ERF	TF	AP2/ERF->AP2/ERF-ERF	0.15	0.41	0.94	2.64	1.49	1.07	22.23	56.07	124.94	337.56	160.77	129.34	1.56848	0.00692922	0.0160677	up
Cluster-8142.48952	C2C2-Dof	TF	C2C2->C2C2-Dof	1.96	1.7	0.81	0.29	0.43	0.41	86.17	71.84	32.77	11.15	14.24	15.32	-2.24088	6.07256e-06	2.32438e-05	down
Cluster-8142.49114	E2F-DP	TF	E2F-DP	3.5	2.11	2.35	1.69	0.3	1.79	155.68	90.45	96.57	66.83	9.88	67.24	-1.303	0.0192248	0.0401487	down
Cluster-8142.49769	LOB	TF	LOB	5.24	5.39	6.36	17.47	16.26	13.83	96	95	108	284	222	214	1.25633	1.64646e-11	1.08894e-10	up
Cluster-8142.49799	Tify	TF	Tify	0	0	0	0.48	1.02	1.09	0.14	0	0	13.81	24.76	29.9	6.97572	1.54191e-06	6.36305e-06	up
Cluster-8142.50007	AP2/ERF-ERF	TF	AP2/ERF->AP2/ERF-ERF	0.35	0.11	0.16	1.51	3.08	6.78	50.66	14.92	21.78	195.99	334.82	830.8	3.9665	1.31586e-07	6.13224e-07	up
Cluster-8142.50156	WRKY	TF	WRKY	0.27	0.12	0.29	0.66	1.12	0.78	22.34	9.53	22.73	49.37	70.33	55.07	1.67921	0.000267036	0.000810517	up
Cluster-8142.50180	Others	TR	Others	0.82	1.14	0.76	30.75	26.48	25.14	19.85	26.39	17.08	660.16	477.68	512.84	4.69883	4.93703e-93	3.95363e-91	up
Cluster-8142.50282	Others	TR	Others	0.93	1.47	1.58	4.13	5.6	5.33	26.15	39.61	40.92	102.84	117.32	126.16	1.68455	5.8052e-08	2.80555e-07	up
Cluster-8142.50450	AP2/ERF-ERF	TF	AP2/ERF->AP2/ERF-ERF	4.07	5.41	6.01	12.57	16.82	13.58	111	142	152	305	343	313	1.24292	2.69989e-09	1.47276e-08	up
Cluster-8142.50480	NAC	TF	NAC	1.14	1.3	1.87	30.96	34.38	40.35	31	34	47	748	698	926	4.39231	5.98765e-112	6.40484e-110	up
Cluster-8142.51245	CAMTA	TF	CAMTA	19.13	11.51	15.83	9.28	6.75	8.5	1767.06	1022.15	1350.37	763.58	466.51	661.82	-1.1423	6.79265e-11	4.2578e-10	down
Cluster-8142.51516	Others	TR	Others	14.81	13.09	14.19	47.41	48.16	47.14	261.92	222.8	233	744.61	635.24	704.77	1.53058	1.40272e-60	5.94602e-59	up
Cluster-8142.51879	Others	TR	Others	28.24	22.93	27.19	8.61	9.2	10.37	379.87	296.95	340.11	102.71	92.13	118.03	-1.70752	1.77035e-28	2.90451e-27	down
Cluster-8142.52292	HB-BELL	TF	HB->HB-BELL	3.2	4.1	5.95	13.49	14.93	13.19	146.38	179.98	251.48	548.62	510.51	508.86	1.42783	4.12145e-11	2.63186e-10	up
Cluster-8142.5280	SBP	TF	SBP	2.46	2.59	2	0.94	0	0.51	92.32	93.4	69.56	31.47	0	16.15	-2.52178	0.00241756	0.00616881	down
Cluster-8142.53108	Pseudo ARR-B	TR	Pseudo ARR-B	0.38	0.23	1.1	2	2.58	1.93	21.08	12.14	56.71	99.75	107.96	90.97	1.71943	0.00174658	0.00457853	up
Cluster-8142.53212	SRS	TF	SRS	2.57	1.55	2.81	5.7	5.57	6.24	128.71	74.68	130.52	254.62	209.22	264.24	1.1104	7.90258e-07	3.37884e-06	up
Cluster-8142.5332	SET	TR	SET	0	0	0	0	0.45	0.51	0	0	0	0	23.56	30.36	6.65027	0.00396232	0.00965728	up
Cluster-8142.53858	AP2/ERF-ERF	TF	AP2/ERF->AP2/ERF-ERF	1.44	1.74	1.46	0.89	0.81	0.79	30.86	36	29	17.04	13	14.26	-1.13831	0.0101024	0.0225607	down
Cluster-8142.53982	AP2/ERF-ERF	TF	AP2/ERF->AP2/ERF-ERF	3.9	3.33	3.61	0.63	0.37	0.77	84	69	72	12	6	14	-2.83126	8.98684e-13	6.52327e-12	down
Cluster-8142.53983	AP2/ERF-ERF	TF	AP2/ERF->AP2/ERF-ERF	33.1	19.86	25.91	11.7	14.11	12.68	252.65	146.21	185	78.92	79.79	82.07	-1.27084	1.04926e-07	4.93484e-07	down
Cluster-8142.53986	AP2/ERF-ERF	TF	AP2/ERF->AP2/ERF-ERF	8.1	8.21	11.97	1.51	2.95	4.67	67.35	65.79	93	11.08	18.21	32.93	-1.87939	5.13102e-05	0.000173262	down
Cluster-8142.54380	AP2/ERF-ERF	TF	AP2/ERF->AP2/ERF-ERF	11.72	11.63	11.71	46.6	45.71	50.45	156	149	145	550	453	568	1.79279	4.05006e-57	1.56254e-55	up
Cluster-8142.54593	MYB	TF	MYB->MYB	4.13	3.64	4.8	13.38	16.64	16.47	76.12	64.6	82.09	218.85	228.67	256.48	1.65475	3.97706e-17	3.81114e-16	up
Cluster-8142.54689	bHLH	TF	bHLH	0.87	0.88	0.65	0.39	0.38	0.36	34.46	33.24	23.57	13.69	11.12	11.94	-1.30526	0.00582068	0.0136987	down
Cluster-8142.54690	bHLH	TF	bHLH	7.98	8.53	10.14	2.43	3.2	3.25	296.31	304.73	348.43	80.31	88.88	102.06	-1.81655	9.23285e-22	1.11661e-20	down
Cluster-8142.55554	Jumonji	TR	Jumonji	0.95	0.6	0.26	1.6	1.45	1.28	72.42	44.36	18.23	108.63	82.64	82.56	1.05078	0.0189008	0.0395503	up
Cluster-8142.55579	C3H	TF	C3H	9.63	8.41	11.73	4.61	5.28	2.68	314.8	264.27	354.85	133.95	128.9	74.07	-1.46748	4.4083e-08	2.16219e-07	down
Cluster-8142.55901	MYB	TF	MYB->MYB	0.14	0.28	0.1	2.43	3.13	3.08	5	10	3.4	80	86.48	96.08	3.86075	1.14855e-15	1.00359e-14	up
Cluster-8142.55932	SBP	TF	SBP	2.93	2.66	3.03	6.2	7.07	7.44	111.45	97.3	106.55	209.56	200.86	238.61	1.03865	5.07345e-10	2.94181e-09	up
Cluster-8142.56016	MBF1	TR	MBF1	3.16	3.76	2.72	26.8	24.79	27.59	45.5	52.22	36.43	342.62	266.17	336.27	2.80567	1.0577e-49	3.46295e-48	up
Cluster-8142.56033	GARP-G2-like	TF	GARP->GARP-G2-like	8.08	9.47	8.92	23.09	24.14	20.93	61	69	63	154	135	134	1.12372	1.15786e-07	5.42237e-07	up
Cluster-8142.56157	NAC	TF	NAC	1.82	1.71	1.64	22.41	20.16	23.38	79.2	71.58	66	869.21	657.24	860.18	3.44571	5.82506e-149	1.09934e-146	up
Cluster-8142.56159	AP2/ERF-ERF	TF	AP2/ERF->AP2/ERF-ERF	4.4	4.02	3.59	28.35	24.69	25.07	78.65	69.16	59.45	449.44	328.81	378.41	2.47064	4.33561e-52	1.50603e-50	up
Cluster-8142.56211	Trihelix	TF	Trihelix	0	0.18	0.05	16.92	19.9	16.49	0	4	1	339	335	314	7.62513	5.38083e-30	9.41724e-29	up
Cluster-8142.56338	AP2/ERF-ERF	TF	AP2/ERF->AP2/ERF-ERF	0.15	0.2	0	1.3	0.91	1.25	5.4	6.82	0	41.98	24.7	38.17	3.11393	7.06368e-05	0.000233668	up
Cluster-8142.56353	Tify	TF	Tify	2.71	4.34	3.58	9.34	10.19	11.53	35	54	43	107	98	126	1.31086	2.85007e-06	1.13918e-05	up
Cluster-8142.56608	AP2/ERF-ERF	TF	AP2/ERF->AP2/ERF-ERF	3.43	2.25	3.42	15.42	20.6	18.47	130	82	120	520	584	591	2.35773	3.47267e-36	7.58815e-35	up
Cluster-8142.56610	NAC	TF	NAC	4.78	3.36	4.02	8.75	10.19	11.87	109.73	74.15	85.59	178.65	174.76	230.32	1.11058	1.29328e-07	6.03081e-07	up
Cluster-8142.56612	WRKY	TF	WRKY	7.21	6.1	5.95	19.93	20.88	18.69	183	149	140	450	396	401	1.3987	3.01431e-26	4.53444e-25	up
Cluster-8142.5679	SWI/SNF-BAF60b	TR	SWI/SNF-BAF60b	24.37	17.8	13.37	9.68	9.23	12.58	270	190	138	95	76	118	-1.05118	6.89884e-05	0.000228547	down
Cluster-8142.56841	C2H2	TF	C2H2	1.88	2.25	1.21	28.16	30.51	34.23	20	23	12	265	241	308	3.88029	3.04208e-48	9.55851e-47	up
Cluster-8142.56965	HB-KNOX	TF	HB->HB-KNOX	5.34	3.58	3.84	17.94	24.48	19.74	165.28	106.39	109.97	493.41	566.01	515.66	2.06142	6.88431e-27	1.06797e-25	up
Cluster-8142.57001	MYB-related	TF	MYB->MYB-related	0.51	0.43	0.88	13.94	11.91	15.06	5	4	8	120	86	124	4.25969	8.98201e-22	1.0885e-20	up
Cluster-8142.57003	MYB	TF	MYB->MYB	0.49	0.57	0.31	6.87	8.4	8.74	10.57	11.78	6.25	131.02	134.62	158.47	3.86842	2.49631e-26	3.77377e-25	up
Cluster-8142.57004	MYB	TF	MYB->MYB	0.09	0.6	0.07	2.23	1.45	2.01	2.43	15.22	1.75	51.98	28.38	44.53	2.67147	0.00106445	0.00291197	up
Cluster-8142.57078	Others	TR	Others	0.34	0	0.22	2.85	2.59	2.36	17.24	0	10.63	130.36	99.32	102.1	3.57443	8.64826e-08	4.10325e-07	up
Cluster-8142.5724	CAMTA	TF	CAMTA	0	0.01	0.09	2.67	1.86	0.79	0	1.29	8.87	249.47	146.12	69.5	5.48177	3.92343e-05	0.00013475	up
Cluster-8142.57383	C3H	TF	C3H	2.82	2.86	3.61	13.03	13.95	15.14	80	78	95	329	296	363	1.95438	5.59079e-32	1.06394e-30	up
Cluster-8142.57409	NF-YC	TF	NF-Y->NF-YC	0.2	0.1	0.22	14.65	13.89	17.24	4	2	4	259.58	206.69	290.52	6.23087	1.41697e-36	3.14965e-35	up
Cluster-8142.57585	GARP-G2-like	TF	GARP->GARP-G2-like	2.47	2.09	1.26	10.46	11.49	11.99	38	31	18	142.89	131.84	156.17	2.30899	6.90013e-16	6.13782e-15	up
Cluster-8142.57591	bHLH	TF	bHLH	1.97	2.6	2.39	12.81	16.56	12.43	74	94	83	428	465	394	2.35895	1.37304e-32	2.67477e-31	up
Cluster-8142.57650	WRKY	TF	WRKY	5.06	4.15	5.2	16.04	15.9	16.85	85	67	81	239	199	239	1.52954	5.85438e-19	6.1974e-18	up
Cluster-8142.57812	LOB	TF	LOB	2.32	2.46	2.5	7.4	6.09	6.35	48	49	48	136	94	111	1.21768	2.95013e-07	1.32282e-06	up
Cluster-8142.58003	TRAF	TR	TRAF	6.56	5.98	4.35	3.88	2.1	3.72	363.09	317.95	222.39	190.97	86.95	173.75	-1.0246	7.52655e-05	0.000248149	down
Cluster-8142.58033	GRAS	TF	GRAS	0.67	0.54	0.62	1.9	1.4	1.56	27	21	23	68	42	53	1.18263	0.000709262	0.00200242	up
Cluster-8142.58072	LOB	TF	LOB	2.08	1.32	1.3	5.58	5.8	6.41	36	22	21	86	75	94	1.68913	7.4216e-08	3.54795e-07	up
Cluster-8142.58233	NF-YB	TF	NF-Y->NF-YB	6.72	11.82	7.32	3.47	2.22	0.75	148.52	251.5	150.11	68.1	36.67	14.02	-2.23383	6.76637e-06	2.57431e-05	down
Cluster-8142.58423	MYB-related	TF	MYB->MYB-related	1.06	1.14	1.23	3.67	2.37	3.65	30	31	32	92	50	87	1.27148	9.06423e-05	0.00029559	up
Cluster-8142.58429	MYB-related	TF	MYB->MYB-related	0.31	0.86	0.3	2.75	2.96	3.55	9	24	8	71	64	87	2.41839	7.13405e-07	3.06528e-06	up
Cluster-8142.58449	SBP	TF	SBP	1.18	0.63	0.27	1.94	1.61	1.89	61.47	31.39	12.97	89.72	62.55	82.95	1.17942	0.0168013	0.0355892	up
Cluster-8142.58467	NAC	TF	NAC	2.29	3.21	2.6	10.64	9.66	10.2	57	77	60	236	180	215	1.68547	1.44089e-16	1.3371e-15	up
Cluster-8142.58668	LOB	TF	LOB	0.39	0.57	0.74	3.02	2.8	2.28	7.03	9.84	12.25	48.04	37.49	34.61	2.03214	3.22659e-05	0.000112198	up
Cluster-8142.58776	LOB	TF	LOB	9.6	6.43	8.25	1.47	2.15	2.36	96	62	77	13	16	20	-2.26029	1.09661e-09	6.18316e-09	down
Cluster-8142.58902	B3	TF	B3->B3	0.08	0.08	0	0.62	1	0.58	7.51	7.06	0	51.15	68.88	45.54	3.50415	9.18003e-07	3.90194e-06	up
Cluster-8142.59008	WRKY	TF	WRKY	6.04	7.99	6.35	21.49	24.47	23.66	96.46	122.84	94.18	304.5	291.14	319.39	1.53851	1.18186e-18	1.23175e-17	up
Cluster-8142.59039	Others	TR	Others	0.01	0	0.26	2.31	2.82	1.8	0.54	0	11.16	95.64	98.09	70.76	4.44379	1.14912e-07	5.3823e-07	up
Cluster-8142.59296	WRKY	TF	WRKY	1.46	1.26	1.18	9.85	11.81	12.64	24	20	18	144	145	176	2.90402	4.35237e-25	6.20302e-24	up
Cluster-8142.59471	DBB	TF	DBB	2.57	2.27	1.52	0.29	0.17	0.23	40	34	22	4	2	3	-3.4233	1.38179e-06	5.73743e-06	down
Cluster-8142.59716	LOB	TF	LOB	1.59	1.96	1.81	0.63	0.88	0.69	52.44	62.11	55.12	18.34	21.54	19.22	-1.52108	3.65242e-05	0.000126029	down
Cluster-8142.6122	Jumonji	TR	Jumonji	1.25	1.49	1.17	3.18	3.39	3.44	100.15	114.65	86.42	227.35	203.83	233.1	1.1334	1.1189e-10	6.89828e-10	up
Cluster-8142.6337	SRS	TF	SRS	2.57	1.55	2.81	5.7	5.57	6.24	128.71	74.68	130.52	254.62	209.22	264.24	1.1104	7.90258e-07	3.37884e-06	up
Cluster-8142.6391	MYB	TF	MYB->MYB	3.57	2.81	1.16	1.04	0.49	1.06	95.87	72.73	28.83	24.9	9.81	24.07	-1.76294	0.00109436	0.0029847	down
Cluster-8142.6583	C2C2-Dof	TF	C2C2->C2C2-Dof	2.13	1.01	0.92	2.4	3.59	4.68	35	16	14	35	44	65	1.16349	0.0192839	0.0402494	up
Cluster-8142.6661	WRKY	TF	WRKY	1.83	1.62	1.45	5.55	5.81	5.58	168	143	123	453	399	432	1.56086	1.51835e-33	3.04802e-32	up
Cluster-8142.6711	C2H2	TF	C2H2	1.13	0.85	1.73	1.48	4.79	3.94	46.19	33.53	65.41	53.81	146.45	135.99	1.23487	0.00991702	0.0221968	up
Cluster-8142.7294	HB-other	TF	HB->HB-other	2.54	2.58	1.79	8.81	6.6	8.46	49	48	32	151	95	138	1.55656	5.2764e-09	2.81338e-08	up
Cluster-8142.7407	WRKY	TF	WRKY	2.32	2.89	2.52	52.75	47.54	45.79	72.74	87	73	1468.44	1112.06	1209.97	4.01115	3.39745e-194	1.19841e-191	up
Cluster-8142.7499	C3H	TF	C3H	6.42	6.39	7.73	19	16.5	15.38	394.6	377.61	439.22	1039.46	758.97	797.39	1.08306	4.98375e-18	5.01251e-17	up
Cluster-8142.7710	HB-KNOX	TF	HB->HB-KNOX	0.99	0.54	0.77	2.42	2.59	3.57	39.53	20.75	28.37	86.03	77.49	120.48	1.66418	7.38191e-07	3.16811e-06	up
Cluster-8142.7868	TCP	TF	TCP	0.67	0.37	0.62	1.57	1.4	0.93	51.79	27.65	44.38	108.53	81.37	61.33	1.01623	0.00473503	0.0113483	up
Cluster-8142.8064	AP2/ERF-AP2	TF	AP2/ERF->AP2/ERF-AP2	1.48	1.23	1.65	0.33	0.43	1.18	70	56	72	14	15	47	-1.40507	0.00624833	0.0146181	down
Cluster-8142.8444	AP2/ERF-ERF	TF	AP2/ERF->AP2/ERF-ERF	5.53	3.25	6.18	12.25	19.62	21.68	14	8	15	27	36	47	1.57317	0.00225157	0.00578462	up
Cluster-8142.8445	AP2/ERF-ERF	TF	AP2/ERF->AP2/ERF-ERF	2.82	4.21	2.34	8.87	8.04	10.32	18	26	14	50	38	56	1.29452	0.00150628	0.00400207	up
Cluster-8142.8452	Tify	TF	Tify	16.3	17.39	14.85	36.22	40.25	39.81	246.43	253.16	208.58	485.9	453.39	508.85	1.02639	7.67069e-19	8.0568e-18	up
Cluster-8142.8919	C2C2-YABBY	TF	C2C2->C2C2-YABBY	6.24	7.23	5.62	2.36	2.37	1.84	196.34	218.6	163.57	66.08	55.73	48.81	-1.76623	6.63578e-15	5.52454e-14	down
Cluster-8142.8920	C2C2-YABBY	TF	C2C2->C2C2-YABBY	24.38	20.33	16.19	8.78	11.17	9.38	381.66	306.4	235.43	121.92	130.27	124.19	-1.28742	1.12293e-10	6.92166e-10	down
Cluster-8142.8949	DBP	TF	DBP	25.86	24.7	28.34	14.63	13.26	12.92	1568	1440	1589	790	602	661	-1.17567	7.59423e-42	2.00371e-40	down
Cluster-8142.9557	WRKY	TF	WRKY	8.44	9.27	10.49	5.33	6.01	4.38	244	258	281	137	130	107	-1.07215	1.6457e-08	8.38125e-08	down
Cluster-8142.9701	SET	TR	SET	1.1	0.55	1.35	2.78	2.9	2.29	214.15	102.79	242.56	480.12	421.73	374.24	1.18665	2.76081e-05	9.68997e-05	up
Cluster-822.3	bZIP	TF	bZIP	0.7	0.72	0.93	2.16	3.51	3.25	17	17	21	47	64	67	1.69637	1.91523e-05	6.8744e-05	up
Cluster-8842.0	AP2/ERF-AP2	TF	AP2/ERF->AP2/ERF-AP2	2.53	2	1.64	0.87	0.42	1.56	88	67	53	27	11	46	-1.33879	0.00556227	0.0131511	down
Cluster-9075.0	bHLH	TF	bHLH	4.03	3.51	3.39	1.05	0.92	0.69	117	98	91	27	20	17	-2.26313	1.66886e-13	1.2751e-12	down
Cluster-9093.0	Pseudo ARR-B	TR	Pseudo ARR-B	0.62	0.67	0.61	2.25	1.81	1.87	22	23	20	71	48	56	1.41314	3.7726e-05	0.000129888	up
Cluster-9665.0	AP2/ERF-ERF	TF	AP2/ERF->AP2/ERF-ERF	6.35	9.17	12.12	1.13	1.85	1.76	51	71	91	8	11	12	-2.79535	2.85072e-09	1.55099e-08	down
Cluster-9665.1	AP2/ERF-ERF	TF	AP2/ERF->AP2/ERF-ERF	11.16	10.47	9.77	2.15	2	1.47	135	122	110	23	18	15	-2.71865	7.26679e-20	8.09759e-19	down
Cluster-9988.1	GARP-G2-like	TF	GARP->GARP-G2-like	2.19	1.82	1.4	1.09	0.79	0.64	70.6	56.38	41.86	31.17	19	17.34	-1.34085	0.000747386	0.00210125	down
Cluster-9988.2	GARP-G2-like	TF	GARP->GARP-G2-like	0.85	0.37	1.13	0.08	0.35	0	33.59	13.9	41.24	2.71	10.37	0	-2.69823	0.0108237	0.0240033	down

## Sheet: CK-16H vs sub1-16H
ID	Family	Category	Classification	CK16H-1_fpkm	CK16H-2_fpkm	CK16H-3_fpkm	FS75-16H-1_fpkm	FS75-16H-2_fpkm	FS75-16H-3_fpkm	CK16H-1_count	CK16H-2_count	CK16H-3_count	FS75-16H-1_count	FS75-16H-2_count	FS75-16H-3_count	log2FoldChange	pvalue	padj	regulated
Cluster-11696.0	MYB	TF	MYB->MYB	0.82	0.79	1.59	4.69	4.52	5.46	12	11	29	60	98	80	1.82992	3.91576e-05	0.000404454	up
Cluster-11905.1	B3	TF	B3->B3	0.04	0	0.03	0.19	0.32	0.45	3.26	0	3.33	14.51	41.41	39.71	3.66266	0.000255191	0.00213666	up
Cluster-12303.0	SNF2	TR	SNF2	1.38	1.95	1.27	0.72	0.66	0.8	72	97	83	33	52	42	-1.52041	0.00169677	0.0110208	down
Cluster-12416.0	AP2/ERF-ERF	TF	AP2/ERF->AP2/ERF-ERF	0.92	0.29	0.74	3.04	4.59	4.75	17	5	17	49	126	88	2.36125	4.03694e-06	5.30205e-05	up
Cluster-13267.0	B3	TF	B3->B3	1.01	0.78	1.2	2.76	2.24	2.68	29.03	21.29	43.1	69.68	96.42	77.74	1.01331	0.00218113	0.0136036	up
Cluster-13447.0	AP2/ERF-ERF	TF	AP2/ERF->AP2/ERF-ERF	7.68	4.92	6.33	4.3	2.19	4.22	69	42	71	34	29	38	-1.20026	0.00554068	0.0298569	down
Cluster-13636.0	MADS-M-type	TF	MADS->MADS-M-type	3.2	2.2	2.19	1.17	0.27	0.64	34.62	22.61	29.63	11.17	4.36	6.94	-2.33725	0.00166606	0.0108487	down
Cluster-13641.0	AP2/ERF-ERF	TF	AP2/ERF->AP2/ERF-ERF	0.07	0.07	0.05	3.64	3.59	2.92	1	1	1	49	82	45	5.44484	2.13549e-08	4.46516e-07	up
Cluster-13943.0	B3	TF	B3->B3	0.11	0	0.15	0.7	0.51	0.78	8.09	0	13.71	44.11	55.06	57	2.64606	0.00334225	0.0195671	up
Cluster-13944.0	B3	TF	B3->B3	0.08	0	0.06	0.28	0.54	0.27	7.01	0	6.35	21.29	71.04	23.91	2.7706	0.00457723	0.0255223	up
Cluster-1694.0	AP2/ERF-ERF	TF	AP2/ERF->AP2/ERF-ERF	0	0	0.14	5.95	6.47	9.11	0	0	1	30	54	52	6.53829	1.36486e-06	2.00093e-05	up
Cluster-1775.0	NF-YC	TF	NF-Y->NF-YC	0.3	0	0	4.3	4.97	4.85	2	0	0	25	48	32	5.28472	2.45556e-05	0.000265245	up
Cluster-335.1	NF-YB	TF	NF-Y->NF-YB	0	0	0	3.42	5.45	3.27	0	0	0	32	86	35	7.58591	6.24896e-08	1.2074e-06	up
Cluster-6016.4	HB-WOX	TF	HB->HB-WOX	2.12	2.09	2.4	5.8	5.85	6.31	37.27	35	52.76	89.49	153.51	111.72	1.07159	0.00051592	0.00396913	up
Cluster-8142.1	bZIP	TF	bZIP	4	3.49	3.63	1.51	1.68	1.37	78.68	65.2	89.36	26.03	49.36	27.11	-1.66078	2.72199e-06	3.70574e-05	down
Cluster-8142.10064	WRKY	TF	WRKY	4.15	4.1	4.33	2.71	2.54	2.27	147	138	192	84	135	81	-1.1297	5.70934e-05	0.000569166	down
Cluster-8142.11245	GRAS	TF	GRAS	17.21	13.18	17.99	44.8	44.26	46.72	873	636	1143	1990	3370	2392	1.13024	9.93125e-23	1.13672e-20	up
Cluster-8142.11346	GRF	TF	GRF	6.68	16.38	8.02	4.94	3.65	4.03	90.66	211.51	136.14	58.87	73.75	54.98	-1.81902	0.00261034	0.0157929	down
Cluster-8142.11492	MYB	TF	MYB->MYB	2.53	1.77	2.96	7.98	11.15	10.5	39	26	57	108	256	163	1.68691	1.23666e-07	2.25607e-06	up
Cluster-8142.11650	NF-YB	TF	NF-Y->NF-YB	18.52	14.31	18.76	8.63	6.79	7.56	561	412	711	229	308	231	-1.53612	9.82373e-21	9.25587e-19	down
Cluster-8142.1181	WRKY	TF	WRKY	0.6	0.88	0.36	2.93	5.85	4.59	5.71	8	4.24	24.56	82.51	43.92	2.46254	0.000992402	0.00698192	up
Cluster-8142.12181	NAC	TF	NAC	0.95	0.24	0.64	1.85	2.32	1.86	52.35	12.67	43.78	88.96	191.13	103.33	1.43044	0.00140918	0.00939983	up
Cluster-8142.12351	AP2/ERF-ERF	TF	AP2/ERF->AP2/ERF-ERF	17.58	15.46	14.58	5.03	7.69	6.58	91	76	94	23	58	34	-1.68602	1.49379e-05	0.000169409	down
Cluster-8142.1236	WRKY	TF	WRKY	0.54	0	1.34	7.43	9.26	5.53	4.72	0	14.53	56.9	118.99	48.33	3.23667	0.000432502	0.00339671	up
Cluster-8142.12464	AP2/ERF-ERF	TF	AP2/ERF->AP2/ERF-ERF	1.3	1.82	1.5	8.84	11.1	8.5	9	12	13	54	113	59	2.2324	8.31701e-06	0.000101007	up
Cluster-8142.12471	SWI/SNF-BAF60b	TR	SWI/SNF-BAF60b	163.11	259.48	190.73	133.38	111.93	117.35	1364	2062	1991	982	1381	984	-1.22044	0.00110745	0.0076582	down
Cluster-8142.1270	AP2/ERF-ERF	TF	AP2/ERF->AP2/ERF-ERF	0.19	0.56	0.51	2.45	3.72	2.91	4.32	12	14.2	48.06	124.73	65.63	2.45234	0.000206285	0.00177884	up
Cluster-8142.12801	SNF2	TR	SNF2	0	0	0	0.16	0.29	0.29	0	0	0	10.86	33.34	22.43	6.39821	6.9484e-05	0.000676752	up
Cluster-8142.13555	AP2/ERF-ERF	TF	AP2/ERF->AP2/ERF-ERF	3.34	3.82	5.2	1.73	0.65	1.39	109.52	119.08	213.09	49.6	32.01	45.87	-2.11661	1.10563e-05	0.000129918	down
Cluster-8142.13556	AP2/ERF-ERF	TF	AP2/ERF->AP2/ERF-ERF	29.91	7.64	32.38	12.51	12.31	10.28	860.48	208.92	1165.91	315.4	529.99	298.13	-1.25256	0.0035143	0.0204031	down
Cluster-8142.13796	C2C2-GATA	TF	C2C2->C2C2-GATA	47.24	43.51	46.71	26.5	24.75	21.85	1082.05	947.65	1338.75	532.17	847.61	504.24	-1.30141	3.56379e-10	9.99414e-09	down
Cluster-8142.13797	C2C2-GATA	TF	C2C2->C2C2-GATA	6.03	2.47	5.38	2.14	2.15	2.59	146.95	57.35	164.25	45.83	78.39	63.76	-1.31621	7.59905e-05	0.000733191	down
Cluster-8142.1380	SET	TR	SET	0.2	0.09	0.17	1.09	0.89	0.4	6.26	2.67	6.55	30.36	42.36	12.94	2.0067	0.00797424	0.0398764	up
Cluster-8142.14023	B3-ARF	TF	B3->B3-ARF	0.26	0.24	0.28	2.48	0.62	1.45	8.14	7.11	11.11	68.37	29.1	46.11	2.16617	0.00306702	0.0181611	up
Cluster-8142.14408	GARP-G2-like	TF	GARP->GARP-G2-like	12.5	10.77	11.17	6.64	6.89	5.87	634.4	519.61	709.82	294.96	525.24	300.75	-1.20901	2.67297e-08	5.47056e-07	down
Cluster-8142.14511	bZIP	TF	bZIP	3.41	1.03	3.15	10.73	13.11	10.81	99.39	28.55	114.87	274.32	572.46	317.84	1.9039	1.49401e-07	2.66114e-06	up
Cluster-8142.14620	NF-X1	TF	NF-X1	5.11	3.37	4.55	13.02	13.37	13.79	381	239	425	850	1498	1038	1.27732	6.94362e-22	7.29883e-20	up
Cluster-8142.14652	Others	TR	Others	0.08	0	0.1	0.8	1.67	1.49	5.55	0	7.94	46.99	167.82	100.38	4.14034	2.04727e-07	3.5425e-06	up
Cluster-8142.14756	MYB	TF	MYB->MYB	0.46	0.51	0.27	1.06	1.69	2.38	66.51	69.97	48.44	134.31	368.29	347.03	1.62757	0.00256068	0.0155533	up
Cluster-8142.14914	NAC	TF	NAC	23.96	2.55	28.42	105.47	122.93	108	247	25	366	956	1877	1118	2.39623	0.000233989	0.00198714	up
Cluster-8142.14916	NAC	TF	NAC	23.96	9.8	20.22	88.92	108.8	89.93	433.45	168.65	457.68	1411.6	2936.99	1638.33	2.10744	1.31141e-17	9.31675e-16	up
Cluster-8142.14917	NAC	TF	NAC	2.13	1.34	2.27	9.84	9.51	8.26	47.55	28.35	63.32	192.4	317.01	185.67	1.92293	4.55439e-15	2.46496e-13	up
Cluster-8142.15406	C2H2	TF	C2H2	9.46	6.87	10.76	3.12	4.28	3.68	100	69	142	29	67	39	-1.62891	9.29943e-08	1.73754e-06	down
Cluster-8142.15407	C2H2	TF	C2H2	9.13	15.52	14.52	3.12	4.33	4.49	73	118	145	22	51	36	-2.14453	1.44541e-05	0.000164709	down
Cluster-8142.15828	C3H	TF	C3H	167.95	107.45	137.92	63.15	69.94	67.05	3962	2410	4071	1306	2467	1594	-1.39799	2.33468e-22	2.55854e-20	down
Cluster-8142.15831	Whirly	TF	Whirly	35.49	60.73	38.92	19.05	12.42	16.07	750	1220	1029	353	392	342	-1.98424	5.2628e-06	6.73465e-05	down
Cluster-8142.16200	C2C2-Dof	TF	C2C2->C2C2-Dof	8.99	8.4	9.64	28.39	25.58	24.37	251	223	336.88	694.49	1068.68	685.6	1.15361	4.2316e-09	1.0075e-07	up
Cluster-8142.16210	C2H2	TF	C2H2	0.29	0.18	0.29	1.32	1.38	1.18	24	14	30	95	170	98	2.00548	8.26232e-10	2.18286e-08	up
Cluster-8142.16233	C2C2-Dof	TF	C2C2->C2C2-Dof	10.51	20.77	10.65	4.51	4.62	4.32	239	449	303	90	157	99	-2.13362	3.47034e-05	0.000361955	down
Cluster-8142.16317	LOB	TF	LOB	4.61	3.11	4.68	21.22	18.12	17.62	78	50	99	315	457	300	1.84589	1.02648e-20	9.64205e-19	up
Cluster-8142.16322	TUB	TF	TUB	1.98	2.38	3.12	1.93	1.18	0.83	65.08	74.69	128.54	55.57	58.01	27.42	-1.33622	0.00586897	0.0312877	down
Cluster-8142.16372	NAC	TF	NAC	12.94	5.6	12.21	25.64	27.58	27.02	268.92	110.63	317.55	467.47	856.56	565.75	1.07137	3.66834e-06	4.85925e-05	up
Cluster-8142.16570	TRAF	TR	TRAF	1.45	0.71	1.58	4.86	3.12	3.54	75.02	35.01	102.29	219.33	241.49	184.55	1.28755	3.26562e-05	0.000343501	up
Cluster-8142.16574	AP2/ERF-ERF	TF	AP2/ERF->AP2/ERF-ERF	144.12	161.95	123.85	71.28	89.07	77.16	3257.96	3480.86	3503.04	1412.91	3009.66	1757.66	-1.27926	4.2414e-05	0.000435324	down
Cluster-8142.1732	GARP-G2-like	TF	GARP->GARP-G2-like	0.1	0	0.14	1.44	1.08	0.27	2.25	0	4.05	29.03	37.31	6.36	3.30444	0.00789773	0.039577	up
Cluster-8142.1734	GARP-G2-like	TF	GARP->GARP-G2-like	3.54	2.14	3.58	17.82	16.47	15.75	70.18	40.38	88.68	309.84	487.62	314.58	2.09159	3.82249e-26	5.46899e-24	up
Cluster-8142.17427	Others	TR	Others	10.78	8.32	10.07	25.8	26.49	29.38	605	444	708	1268	2233	1665	1.12169	1.07656e-12	4.32641e-11	up
Cluster-8142.17737	C2H2	TF	C2H2	1.9	1.49	1.88	1.13	1.03	1.01	167.71	124.56	207.99	87.2	137.15	89.58	-1.09678	2.6773e-07	4.5065e-06	down
Cluster-8142.18139	GRAS	TF	GRAS	38.26	27.42	34.65	92.93	100.17	99.47	1184	807	1342	2520	4643	3104	1.18541	3.44066e-19	2.79816e-17	up
Cluster-8142.18195	bZIP	TF	bZIP	1.38	0.81	1.49	3.42	5.07	4.09	35.89	19.99	48.53	77.87	196.74	106.82	1.43694	5.803e-05	0.000577571	up
Cluster-8142.18407	AUX/IAA	TR	AUX/IAA	4.54	1.56	5.07	19.38	19.44	13.86	62.95	20.55	87.9	235.85	400.81	193.17	1.93036	3.88027e-07	6.32801e-06	up
Cluster-8142.18502	AP2/ERF-ERF	TF	AP2/ERF->AP2/ERF-ERF	7.47	4.36	4.22	20.14	22.57	29.48	92	51	65	218	413	365	1.81576	1.5287e-07	2.71512e-06	up
Cluster-8142.18525	bZIP	TF	bZIP	0.6	0.44	1.09	4.36	3.65	2.19	22.33	15.33	50.42	141.23	202.06	81.71	1.93873	4.36055e-05	0.000445924	up
Cluster-8142.192	WRKY	TF	WRKY	0.39	0	0.37	2.7	3.1	1.4	4.83	0	5.75	29.59	57.43	17.58	2.92239	0.00191981	0.0122531	up
Cluster-8142.19216	bZIP	TF	bZIP	20.36	12.67	17.75	5.48	4.41	5.66	485.53	287.16	529.52	114.55	157.09	136	-2.06237	8.49962e-28	1.34704e-25	down
Cluster-8142.1979	HSF	TF	HSF	2.73	2.08	1.58	10.63	16.26	12.99	58	42	42	198	516	278	2.27111	5.05631e-09	1.18379e-07	up
Cluster-8142.20461	C2H2	TF	C2H2	2.69	2.21	2.62	13.15	6.41	11.89	23	18	28	99	81	102	1.68167	0.000264481	0.00220347	up
Cluster-8142.20495	WRKY	TF	WRKY	13.26	10.83	11.62	6.06	5.52	5.23	372	289	408	149	232	148	-1.46451	1.09288e-11	3.85992e-10	down
Cluster-8142.20560	bHLH	TF	bHLH	3.09	0.87	2.24	0.35	0.74	0.44	93.8	25.25	85.31	9.34	33.7	13.56	-2.25544	0.000165583	0.00146422	down
Cluster-8142.20561	bHLH	TF	bHLH	28.36	12.91	27.79	7.67	6.73	7.56	824.18	356.77	1010.91	195.4	292.77	221.44	-1.96725	1.90114e-18	1.44356e-16	down
Cluster-8142.2086	WRKY	TF	WRKY	5.38	6.98	6.53	25.02	25.83	29.34	129	159	196	526	926	709	1.67367	8.74646e-08	1.64117e-06	up
Cluster-8142.20884	GNAT	TR	GNAT	69.7	30.93	68.25	27.49	33.29	26.92	1370	578	1678	474	977	533	-1.24841	2.56939e-07	4.33429e-06	down
Cluster-8142.21130	AUX/IAA	TR	AUX/IAA	6.26	2.25	6.02	13.54	12.78	14.27	108	37	130	205	329	248	1.17815	0.000177499	0.00155571	up
Cluster-8142.21217	C3H	TF	C3H	21.09	16.79	16.89	66.99	55.96	55.14	484.49	366.62	485.38	1349.16	1921.37	1276.35	1.31861	1.84828e-10	5.3937e-09	up
Cluster-8142.21233	TRAF	TR	TRAF	22.01	26.16	19.19	17.23	14.26	13.85	173.2	195.69	188.47	119.45	165.41	109.28	-1.01169	0.00706867	0.0362994	down
Cluster-8142.21688	B3	TF	B3->B3	5.76	4.3	5.03	3.51	2.89	2.67	89.43	63.44	97.64	47.89	66.76	41.78	-1.09395	0.000247409	0.00208053	down
Cluster-8142.22336	S1Fa-like	TF	S1Fa-like	0	0	0.04	0.5	1.22	0.35	0	0	3.35	30.17	126.58	24.72	5.50009	3.62192e-05	0.000376379	up
Cluster-8142.22518	AP2/ERF-ERF	TF	AP2/ERF->AP2/ERF-ERF	21.9	9.25	18.26	10.36	9.98	8.45	144.29	57.89	149.98	60.2	96.42	55.68	-1.10332	0.000376187	0.00300017	down
Cluster-8142.22582	LOB	TF	LOB	15.57	13.99	14.13	4.12	6.38	5.49	721.98	616.63	820.56	167.28	443.93	256.85	-1.83006	3.22573e-10	9.10391e-09	down
Cluster-8142.22652	GARP-G2-like	TF	GARP->GARP-G2-like	9.25	6.87	11.67	6.22	3.89	2.67	129.61	91.44	204.35	76.53	81.06	37.57	-1.47539	0.000185686	0.0016192	down
Cluster-8142.23358	mTERF	TR	mTERF	31.19	20.91	27.95	10.69	11.94	11.65	2810	1792	3154	843	1617	1060	-1.57283	1.14836e-32	2.57166e-30	down
Cluster-8142.23715	AP2/ERF-ERF	TF	AP2/ERF->AP2/ERF-ERF	6.38	13.72	7.91	4.75	4.27	4.93	95.35	195	147.76	62.35	94.98	74.09	-1.50017	0.00586179	0.0312548	down
Cluster-8142.23828	HMG	TR	HMG	81.72	154.43	85.53	45.36	31.47	39.1	1359.75	2442.85	1779.77	662.41	780.65	654.8	-1.96718	2.16724e-05	0.000236582	down
Cluster-8142.24740	ARID	TR	ARID	0	0.01	0	0.65	1.94	1.83	0	0.88	0.26	37.71	192.33	121.83	7.81649	2.2134e-08	4.60315e-07	up
Cluster-8142.25088	Others	TR	Others	18.31	21.77	15.64	7.91	9.56	9.97	1004.71	1136.18	1074.48	380.23	787.82	552.05	-1.45009	2.74936e-05	0.000293798	down
Cluster-8142.25215	GNAT	TR	GNAT	27.39	9.59	24.74	14.87	10.68	10.26	1039.13	346.06	1174.93	494.22	607.44	392.71	-1.07929	0.000700775	0.00516621	down
Cluster-8142.25256	C2C2-CO-like	TF	C2C2->C2C2-CO-like	17.48	24.92	16.55	6.69	7.94	5.94	310	420	367	104	210	106	-1.96811	2.66416e-06	3.63823e-05	down
Cluster-8142.25709	SNF2	TR	SNF2	35.63	26.82	35.77	20.61	20.62	20.69	2473.63	1770.53	3109.6	1252.5	2150.41	1449.79	-1.02537	5.04528e-21	4.91859e-19	down
Cluster-8142.26324	bHLH	TF	bHLH	5.64	2.2	5.82	9.63	12.06	13.12	638.32	237.13	824.22	953.26	2050.87	1499.22	1.06336	0.000422195	0.00332675	up
Cluster-8142.2644	MYB-related	TF	MYB->MYB-related	3.1	1.11	2.78	1.01	0.73	1.29	40.71	13.81	45.62	11.7	14.31	16.99	-1.53109	0.00685642	0.0354451	down
Cluster-8142.26453	C2H2	TF	C2H2	73.09	71.63	61.17	40.71	46.51	43.82	891	830	932	436	842	537	-1.0598	9.99104e-05	0.000935079	down
Cluster-8142.2697	C2H2	TF	C2H2	6.89	3.84	3.24	34.5	33.72	31.44	85	45	50	374	618	390	2.47909	2.59869e-13	1.13112e-11	up
Cluster-8142.26990	Trihelix	TF	Trihelix	23.61	9.23	23.04	9.85	8.86	10.53	503	187	614	184	282	226	-1.23314	1.67908e-05	0.000187668	down
Cluster-8142.27544	NF-YA	TF	NF-Y->NF-YA	1.94	1.43	1.64	3.61	5.62	4.42	55	38.48	58.24	89.69	238.68	126.27	1.10666	0.00138573	0.00926936	up
Cluster-8142.27595	bZIP	TF	bZIP	19.71	13.72	21.25	80.83	82.45	79.69	470	311	634	1690	2940	1915	1.80314	1.74636e-61	1.58734e-58	up
Cluster-8142.2783	WRKY	TF	WRKY	5.79	4.59	5	15.95	13.34	14.53	187	141	202	451	645	473	1.13854	7.97477e-09	1.80155e-07	up
Cluster-8142.2793	MBF1	TR	MBF1	4.6	0.71	8.76	21.27	25.19	19.49	42.14	6.19	100.11	171.35	340.86	179.02	1.99793	0.00472859	0.026198	up
Cluster-8142.28085	GRAS	TF	GRAS	1.51	0.93	1.65	0.57	0.77	0.92	114.48	67.34	156.69	38.02	88.51	70.27	-1.17392	0.000276494	0.00229328	down
Cluster-8142.29134	GNAT	TR	GNAT	11.04	6.58	10.57	53.1	47.97	49.82	127	72	152	537	819	576	2.07144	1.34944e-40	4.90624e-38	up
Cluster-8142.29176	MYB	TF	MYB->MYB	0.08	0.12	0.08	0.75	0.75	0.38	12.22	17.67	15.22	97.06	168.4	57.77	2.28474	8.50562e-05	0.000811539	up
Cluster-8142.29525	GNAT	TR	GNAT	109.61	110.35	94.82	58.93	56.46	59.55	783	749	845	371	593	426	-1.26376	2.5167e-06	3.46596e-05	down
Cluster-8142.29882	Others	TR	Others	23.01	14.77	19.4	10.06	9.25	6.45	236.25	144.1	248.8	90.78	140.59	66.46	-1.50665	2.14517e-08	4.47934e-07	down
Cluster-8142.29883	Others	TR	Others	89.22	102.61	91.72	58.1	52.21	62.45	690.75	754.9	886.2	396.22	595.41	484.54	-1.13829	7.87208e-05	0.000756464	down
Cluster-8142.30069	C2C2-Dof	TF	C2C2->C2C2-Dof	32.68	18.02	32.56	112.87	89.44	94.22	311	163	387	945	1259	900	1.49167	1.72789e-18	1.31524e-16	up
Cluster-8142.30120	AP2/ERF-ERF	TF	AP2/ERF->AP2/ERF-ERF	3.14	0.7	2.92	0.8	0.84	0.65	71.34	15.15	82.85	15.95	28.45	14.84	-1.82259	0.00248689	0.0152062	down
Cluster-8142.30121	AP2/ERF-AP2	TF	AP2/ERF->AP2/ERF-AP2	11.81	10.16	11.48	7.11	4.48	6.97	241.9	197.85	294.28	127.75	137.02	143.9	-1.23826	1.94556e-05	0.000214352	down
Cluster-8142.3035	MYB	TF	MYB->MYB	5.76	8.03	7.56	48.72	53.53	52.37	115.83	153.5	190.06	859.15	1607.03	1060.41	2.43734	1.97739e-14	9.77746e-13	up
Cluster-8142.30804	SET	TR	SET	7.97	15.31	10.43	6.13	4.09	4.74	132	241	216	89	101	79	-1.65066	0.000900327	0.00640535	down
Cluster-8142.3104	NAC	TF	NAC	3.82	2.85	3.5	12.06	13.86	11.09	89	63	102	246	482	260	1.50884	7.90675e-11	2.41931e-09	up
Cluster-8142.31075	TUB	TF	TUB	22.68	14.7	23.21	9.19	9.29	8.26	662	408	848	235	406	243	-1.52179	4.33883e-29	7.7507e-27	down
Cluster-8142.31314	SET	TR	SET	1.59	1.76	2.44	0.91	0.78	0.75	78.08	82.65	150.55	39.26	57.4	37.32	-1.64475	4.72141e-06	6.09739e-05	down
Cluster-8142.31533	NAC	TF	NAC	17.96	9.74	10.79	51.66	54.84	48.67	355.62	183.31	267.39	897.36	1621.52	970.87	1.66508	1.13155e-11	3.979e-10	up
Cluster-8142.3159	MYB	TF	MYB->MYB	0.2	0.07	0.32	4.6	4.4	7.95	3	1	6	61	99	121	4.49543	2.37981e-10	6.8606e-09	up
Cluster-8142.31591	WRKY	TF	WRKY	0	0	0.04	2.22	0.1	1.82	0.07	0	1.3	49.31	3.77	46.44	6.2853	0.00060297	0.00453497	up
Cluster-8142.31942	HMG	TR	HMG	3.02	3.36	4.14	1.61	1.9	2.53	313.37	332.11	538.83	146.29	296.11	265.6	-1.18444	0.000254628	0.0021331	down
Cluster-8142.31996	Tify	TF	Tify	7.37	4.64	9.11	3.57	3.08	3.36	314	188.01	485.66	133.36	197.14	144.55	-1.41226	1.1498e-11	4.03672e-10	down
Cluster-8142.32759	MADS-M-type	TF	MADS->MADS-M-type	39.12	55.62	42.53	32.49	27.44	25.71	1245	1683	1694	906	1308	825	-1.12688	0.00122459	0.00832485	down
Cluster-8142.32825	AP2/ERF-ERF	TF	AP2/ERF->AP2/ERF-ERF	0	0	0	0.38	0.77	0.29	0	0	0	36.46	128.01	32.85	7.89817	7.12066e-08	1.35586e-06	up
Cluster-8142.3287	AP2/ERF-ERF	TF	AP2/ERF->AP2/ERF-ERF	2.03	2.45	7.01	44.1	22.68	29.55	7	8	30	135	112	101	2.7005	1.16272e-05	0.000136109	up
Cluster-8142.3288	AP2/ERF-ERF	TF	AP2/ERF->AP2/ERF-ERF	2.34	3.75	3.76	20.6	17.41	20.98	30.09	45.78	60.39	232.62	332.54	271.11	2.17081	1.81602e-08	3.85985e-07	up
Cluster-8142.33230	Trihelix	TF	Trihelix	0	0	0	3.57	1.66	0.11	0	0	0.14	140.08	111.39	5.03	8.44526	7.26169e-06	8.96585e-05	up
Cluster-8142.33254	NF-YA	TF	NF-Y->NF-YA	2.13	1.24	2.75	8.81	6.26	8.77	59.27	32.73	95.77	215.09	260.99	246.07	1.62217	8.16964e-08	1.5376e-06	up
Cluster-8142.3326	NAC	TF	NAC	0.69	0.47	1.02	2.21	1.64	1.92	25	16	46	70	89	70	1.05866	0.00566195	0.0303885	up
Cluster-8142.33329	MYB-related	TF	MYB->MYB-related	22.05	31.11	19.29	11.08	9.87	9.53	299	401	327	132	199	130	-1.70828	4.19421e-05	0.000430768	down
Cluster-8142.33615	Others	TR	Others	2.09	0.14	2.93	0	0	0.1	76.74	4.79	134.91	0	0	3.64	-5.8125	0.000270144	0.00224483	down
Cluster-8142.3366	MYB	TF	MYB->MYB	2.39	3.64	1.92	12.57	16.61	18.17	9	13	9	42	90	68	2.14969	0.000283605	0.00234408	up
Cluster-8142.33809	MYB	TF	MYB->MYB	3.78	1.68	2.68	12.68	9.29	8.7	26	11	23	77	93.98	60	1.57179	0.000181341	0.00158489	up
Cluster-8142.34067	NF-YA	TF	NF-Y->NF-YA	0.22	0	0.26	1.17	1.03	1.4	8.8	0	13.14	41.72	62.81	57.47	2.66437	0.00219571	0.0136779	up
Cluster-8142.34560	Others	TR	Others	30.99	13.24	28.12	61.47	65.6	62.69	1492.17	606.06	1695.01	2591.37	4739.8	3045.53	1.08773	4.57273e-07	7.32965e-06	up
Cluster-8142.3492	GNAT	TR	GNAT	0.67	0.56	0.77	0	0.05	0	28.25	22.55	40.78	0.08	3.31	0.03	-5.45533	1.95616e-06	2.76042e-05	down
Cluster-8142.3526	B3	TF	B3->B3	1.43	1.09	2.03	5.03	4.21	4.52	22	15.94	39	68	96.51	70	1.24035	0.000598445	0.00450532	up
Cluster-8142.35330	bHLH	TF	bHLH	24.31	10.73	20.08	13.51	10.73	8.38	888.68	372.87	918.78	432.74	588.13	308.78	-1.07484	6.45732e-05	0.000635735	down
Cluster-8142.35468	bHLH	TF	bHLH	7.42	10.29	6.23	4.61	3.3	4.76	193.48	255.06	203.11	105.43	128.9	124.99	-1.37687	0.00221163	0.0137604	down
Cluster-8142.3567	NAC	TF	NAC	0	0.26	0.15	5.76	6.74	5.56	0	4	3	83	165	92	5.09528	5.14867e-11	1.62362e-09	up
Cluster-8142.3569	bHLH	TF	bHLH	0	0	0.1	2.82	8.96	3.79	0	0	2	39	210	60	6.78051	2.56782e-07	4.33402e-06	up
Cluster-8142.35796	NF-YC	TF	NF-Y->NF-YC	131.44	121.13	119.04	56.39	55.02	48.17	1653	1448	1871	623	1028	609	-1.61754	3.28946e-13	1.41191e-11	down
Cluster-8142.3617	MYB	TF	MYB->MYB	5.33	2.99	2.87	14.82	20.05	15.73	75.44	40.22	50.87	184.23	422.34	224.03	1.83459	2.21098e-07	3.7939e-06	up
Cluster-8142.36243	C2C2-GATA	TF	C2C2->C2C2-GATA	48.52	54.29	49.08	18.5	20.87	15.41	879	935	1112	294	564	281	-1.88423	2.59678e-10	7.45825e-09	down
Cluster-8142.36456	AUX/IAA	TR	AUX/IAA	2.98	0.72	0.59	8.14	4.11	5.59	97.61	22.54	24.23	233.76	201.86	184.76	1.74316	0.00946835	0.0459645	up
Cluster-8142.36630	bHLH	TF	bHLH	27.46	13.47	27.78	58.82	62.51	59.22	688.37	321.07	871.29	1292.53	2343.54	1496.11	1.07869	6.55157e-09	1.50535e-07	up
Cluster-8142.37071	bZIP	TF	bZIP	16.83	15.49	14.41	7.01	9.68	8.03	128.12	112.1	136.89	47	108.56	61.29	-1.30512	0.000142033	0.00127709	down
Cluster-8142.37160	MYB-related	TF	MYB->MYB-related	3.31	3.08	3.39	1.93	1.87	1.53	43	38	55	22	36	20	-1.25346	0.00198966	0.0125923	down
Cluster-8142.37267	WRKY	TF	WRKY	19.85	9.47	18.18	53.79	59.08	58.69	472.47	214.28	541.51	1122.47	2102.91	1407.88	1.53517	5.83813e-16	3.54463e-14	up
Cluster-8142.37598	Trihelix	TF	Trihelix	1.1	0	1.27	0	0	0	46.79	0	67.5	0	0	0	-7.83606	0.00293976	0.017488	down
Cluster-8142.37665	bHLH	TF	bHLH	2.14	0.85	1.85	4.7	5.79	4.69	89.89	33.79	97.28	172.68	364.55	198.37	1.34149	1.41935e-05	0.000161977	up
Cluster-8142.38120	WRKY	TF	WRKY	14.87	8.8	16.42	2.64	5.21	3.05	25	14	34	4	12	5	-2.2224	0.000502639	0.00387951	down
Cluster-8142.38121	WRKY	TF	WRKY	64.88	44.75	62.72	10.43	13.27	9.64	537	352	648	76	162	80	-2.71619	4.3995e-38	1.40167e-35	down
Cluster-8142.38153	C2C2-Dof	TF	C2C2->C2C2-Dof	11.77	9.13	9.44	30.8	25.38	26.71	286	211	287	656	922	654	1.07302	1.84982e-07	3.22794e-06	up
Cluster-8142.38388	GNAT	TR	GNAT	104.81	122.41	86.84	48.05	69.7	67.6	1271	1411	1316	512	1255	824	-1.19217	0.00101	0.00709066	down
Cluster-8142.3841	Tify	TF	Tify	4.18	4.56	3.72	23.94	32.17	27.31	71.68	74.41	79.84	360.4	822.9	471.54	2.3454	1.08029e-12	4.33014e-11	up
Cluster-8142.3842	Tify	TF	Tify	0.47	0.06	0.19	1.54	1.68	1	12.32	1.59	6.16	35.6	66.1	26.46	2.26905	0.00208241	0.0131067	up
Cluster-8142.38778	C2H2	TF	C2H2	78.44	97.17	83.36	62.42	56.46	45.07	1171	1379	1556	818	1255	677	-1.08917	0.000537719	0.00410617	down
Cluster-8142.39071	C3H	TF	C3H	23.62	18.31	24.7	13.98	14.23	14	696	513	911	361	628	416	-1.0176	6.591e-14	3.09557e-12	down
Cluster-8142.39120	NAC	TF	NAC	32.81	19.16	30.56	77.94	84.52	88.95	1250.65	694.33	1458.22	2602.04	4829.87	3419.67	1.27251	3.83871e-21	3.77807e-19	up
Cluster-8142.39173	Trihelix	TF	Trihelix	10.61	22.17	8.98	5.42	4.88	5.82	71	141	75	32	48	39	-1.89132	0.00291456	0.0173582	down
Cluster-8142.39174	Trihelix	TF	Trihelix	11.13	13.7	11.05	6.72	5.76	6.33	293	343	364	155	227	168	-1.36001	5.54571e-05	0.000554643	down
Cluster-8142.39642	WRKY	TF	WRKY	11.8	13.31	7.73	48.07	44.46	43.95	206.24	221.15	168.88	736.97	1158.53	773.11	1.6167	2.13482e-05	0.000233703	up
Cluster-8142.40138	Tify	TF	Tify	0.84	0.34	1.13	2.84	2.92	2.43	30.66	11.83	51.51	90.64	159.27	89.38	1.49619	0.00027009	0.00224483	up
Cluster-8142.40258	GNAT	TR	GNAT	33.44	11.42	31.36	12.33	12.11	9.83	946.07	307.36	1110.52	305.84	512.99	280.36	-1.43794	7.27305e-06	8.97271e-05	down
Cluster-8142.40731	HMG	TR	HMG	12.46	15.5	11.98	5.68	4.29	4.69	95.91	113.37	115.08	38.49	48.6	36.17	-1.88779	8.34445e-06	0.000101287	down
Cluster-8142.40736	ARID	TR	ARID	13.98	10.92	18.21	4.22	5.4	6.24	210.73	156.53	343.34	55.9	121.16	94.61	-1.78741	1.3324e-10	3.95548e-09	down
Cluster-8142.40778	bZIP	TF	bZIP	2.47	1.07	2.39	7.95	3.95	7.13	81.78	33.68	99.05	230.9	196.2	238.47	1.35531	0.000535456	0.00409394	up
Cluster-8142.42141	AP2/ERF-ERF	TF	AP2/ERF->AP2/ERF-ERF	36.42	40.98	32.59	22.4	23.57	20.62	275	294	307	149	262	156	-1.14882	0.000495083	0.0038298	down
Cluster-8142.42515	zf-HD	TF	zf-HD	31.8	35.82	32.87	19.68	22.16	18.99	438	469	566	238	454	263	-1.1357	9.49567e-05	0.000895099	down
Cluster-8142.42548	C2C2-Dof	TF	C2C2->C2C2-Dof	87.42	95.61	86.12	58.82	58.39	57.56	488	507	599	290	476	321	-1.04355	0.000158714	0.00141027	down
Cluster-8142.4287	LOB	TF	LOB	22.11	18.25	21.7	69.05	61.1	81.89	330	259	405	905	1358	1230	1.39839	5.22856e-12	1.9282e-10	up
Cluster-8142.43575	WRKY	TF	WRKY	9.68	10.18	7.02	32.68	23.86	21.22	118	118	107	350	432	260	1.1056	0.00387346	0.0221636	up
Cluster-8142.43577	WRKY	TF	WRKY	7.77	6.02	8.15	24.16	23.12	22.31	100.73	74.17	132.08	275.08	445.27	290.68	1.3062	6.38235e-13	2.6369e-11	up
Cluster-8142.44365	WRKY	TF	WRKY	4.18	3.82	3.9	14.22	12.52	10.96	137	119	160	408	614	362	1.27927	1.38919e-07	2.50329e-06	up
Cluster-8142.4450	Jumonji	TR	Jumonji	4.12	1.91	4.07	1.29	1.25	1.88	242.92	107	300.82	66.68	110.52	112.07	-1.50058	2.41305e-06	3.33063e-05	down
Cluster-8142.4453	Jumonji	TR	Jumonji	0	0	0	9.18	10.09	7.26	0	0	0	593.3	1118.48	541.04	11.5064	2.1967e-21	2.19698e-19	up
Cluster-8142.44858	TAZ	TR	TAZ	98.31	59.98	88.81	37.95	55.75	43.68	1867.03	1083.08	2109.84	632.28	1580.34	835.48	-1.18483	3.82952e-08	7.66499e-07	down
Cluster-8142.44916	AP2/ERF-ERF	TF	AP2/ERF->AP2/ERF-ERF	0	0	0	1.73	3.08	3.14	0	0	0	164.11	502.19	343.13	10.3314	4.25836e-16	2.62152e-14	up
Cluster-8142.45372	SWI/SNF-BAF60b	TR	SWI/SNF-BAF60b	356.13	486.36	317.58	192.57	235.26	218.18	3260	4231	3630	1551	3183	2004	-1.29958	0.000426662	0.00335596	down
Cluster-8142.45376	AP2/ERF-ERF	TF	AP2/ERF->AP2/ERF-ERF	12.97	12.07	12.27	7.51	6.94	5.83	487	431	577	247	391	221	-1.27043	1.62301e-07	2.86779e-06	down
Cluster-8142.45606	TAZ	TR	TAZ	5.46	4.62	3.48	3.4	1.64	2.52	112.97	90.92	90.16	61.72	50.66	52.52	-1.2502	0.00641221	0.0335698	down
Cluster-8142.45876	GNAT	TR	GNAT	4.43	2.7	4.1	11.98	13.91	11.22	69	40	80	164	323	176	1.38423	2.47565e-08	5.10731e-07	up
Cluster-8142.46068	MYB	TF	MYB->MYB	16.81	7.73	16.99	66.35	88.61	82.81	119	52	150	414	922	587	2.19535	1.22296e-16	8.00225e-15	up
Cluster-8142.46070	MYB-related	TF	MYB->MYB-related	20.68	13.85	21.51	105.01	122.3	130.68	399	254	519	1777	3522	2539	2.33077	2.47984e-46	1.23608e-43	up
Cluster-8142.46218	SET	TR	SET	1.41	0.29	1.46	0.46	0.32	0.36	137.21	27.14	177.87	38.94	46.14	35.08	-1.74456	0.00234538	0.014479	down
Cluster-8142.46225	NAC	TF	NAC	6.53	6.63	4.98	0.67	0.14	0	115.04	111.02	109.85	10.36	3.79	0	-4.99466	2.1282e-07	3.66512e-06	down
Cluster-8142.46915	AP2/ERF-ERF	TF	AP2/ERF->AP2/ERF-ERF	1.68	0.92	1.83	7.96	9.61	8.95	25	13	34	104	213	134	2.24508	1.2089e-11	4.23582e-10	up
Cluster-8142.47168	NAC	TF	NAC	7.41	4	6.5	18.01	24.66	20	183	94	201	390	911	498	1.4792	5.28244e-10	1.43831e-08	up
Cluster-8142.47256	WRKY	TF	WRKY	8.85	3.09	9.08	20.47	20.5	20.47	211.29	70.17	271.17	428.42	731.79	492.4	1.25871	6.48669e-05	0.00063822	up
Cluster-8142.47512	bZIP	TF	bZIP	17.4	13.48	15.37	59.09	55.48	51.49	964.76	710.7	1067.11	2868.02	4617.6	2880.68	1.47261	1.62976e-21	1.65134e-19	up
Cluster-8142.47641	GARP-ARR-B	TF	GARP->GARP-ARR-B	0.75	0.35	0.57	0.23	0.3	0.37	63.91	28.37	60.44	17.28	38.37	32.1	-1.20154	0.00580838	0.0310396	down
Cluster-8142.48240	Tify	TF	Tify	40.36	43.1	35.46	97.61	122.82	114.92	780.34	792.17	857.49	1655.36	3544.73	2237.62	1.08303	0.000233923	0.00198712	up
Cluster-8142.48389	WRKY	TF	WRKY	15.88	10.2	17.53	35.46	40.21	39.75	1231.89	752.97	1703.94	2408.55	4688.31	3113.72	1.06943	7.36237e-14	3.42661e-12	up
Cluster-8142.48833	TRAF	TR	TRAF	11.96	14.08	12.49	45.23	43.91	41.57	311.47	348.79	407.03	1032.68	1711.51	1091.59	1.34769	1.74253e-06	2.4862e-05	up
Cluster-8142.48880	AP2/ERF-ERF	TF	AP2/ERF->AP2/ERF-ERF	0	0	0	0.2	0.9	0.16	0	0	0	19.12	148.1	17.6	7.70629	7.9338e-06	9.70649e-05	up
Cluster-8142.48881	AP2/ERF-ERF	TF	AP2/ERF->AP2/ERF-ERF	0	0	0	1.92	6.45	2	0	0	0	180.49	1039.39	216.71	10.7092	1.56338e-14	7.80527e-13	up
Cluster-8142.48952	C2C2-Dof	TF	C2C2->C2C2-Dof	1.39	1.99	1.07	0.58	0.54	0.7	46.16	63	44.71	16.91	26.91	23.48	-1.75352	0.00256696	0.0155831	down
Cluster-8142.49325	E2F-DP	TF	E2F-DP	1.06	0	2.83	0	0	0	21.95	0	73.56	0	0	0	-7.51755	0.00607068	0.0321412	down
Cluster-8142.49701	HB-other	TF	HB->HB-other	4.99	2.1	6.24	13.38	11.2	10.17	42.34	16.94	66.14	99.97	140.39	86.64	1.06582	0.00542429	0.0292961	up
Cluster-8142.49769	LOB	TF	LOB	4.23	2.26	2.75	6.7	12.68	14.33	59	30	48	82	263	201	1.53221	0.000694319	0.00512473	up
Cluster-8142.50007	AP2/ERF-ERF	TF	AP2/ERF->AP2/ERF-ERF	0	0	0	0.18	0.44	0.25	0	0	0	17.69	73.03	28.22	7.18641	2.36658e-06	3.2738e-05	up
Cluster-8142.50180	Others	TR	Others	8.11	5.11	7.24	32.09	30.55	33.29	148.94	89.27	166.45	517.21	837.54	615.82	1.88427	1.70545e-33	4.05425e-31	up
Cluster-8142.50480	NAC	TF	NAC	2.42	0.66	1.97	19.37	15.65	17.92	50	13	51	351	483	373	3.08338	1.43218e-18	1.10099e-16	up
Cluster-8142.50854	NAC	TF	NAC	23.53	12.13	22.83	4.47	6.26	0.59	41	20	49	7	15	1	-2.71149	0.000938073	0.00663392	down
Cluster-8142.51245	CAMTA	TF	CAMTA	18.58	7.14	20.75	3.93	8.66	8.47	1300.73	475.18	1819.29	240.75	910.91	598.42	-1.41263	0.00110912	0.00766805	down
Cluster-8142.51879	Others	TR	Others	5.38	3.93	8.46	3.69	3.64	2.01	55.23	38.31	108.53	33.27	55.38	20.76	-1.26778	0.005052	0.0276625	down
Cluster-8142.51923	MADS-M-type	TF	MADS->MADS-M-type	7.51	10.08	6.84	4.33	1.94	3.58	108.38	138.39	123.37	54.83	41.64	52.06	-1.76357	0.000660719	0.00490602	down
Cluster-8142.5229	WRKY	TF	WRKY	0.47	0.6	0.36	2.76	2.66	3.77	6.29	7.59	6.09	32.46	52.86	50.74	2.28499	0.000334559	0.00271085	up
Cluster-8142.52292	HB-BELL	TF	HB->HB-BELL	8.29	3.46	7.21	21.99	17.36	19.4	287.51	114.12	313.18	668.34	902.65	678.9	1.31704	3.06529e-08	6.22811e-07	up
Cluster-8142.5280	SBP	TF	SBP	3.57	4.86	3.22	1.35	2	2.36	101.89	131.64	114.83	33.64	85.16	67.83	-1.46312	0.00309188	0.0182839	down
Cluster-8142.53212	SRS	TF	SRS	2.42	2	3.04	7.34	5.43	7.37	91.96	72.34	144.98	244.78	310.07	282.85	1.07225	1.64933e-05	0.000184946	up
Cluster-8142.53982	AP2/ERF-ERF	TF	AP2/ERF->AP2/ERF-ERF	1.89	2.25	1.61	0.49	0.25	0.36	31	35	33	7	6	6	-2.84865	2.23946e-05	0.000243606	down
Cluster-8142.53983	AP2/ERF-ERF	TF	AP2/ERF->AP2/ERF-ERF	32.51	19.16	27.3	9.94	11.36	8.55	190.51	106.68	199.42	51.41	97.32	50.06	-1.75596	1.28586e-11	4.49019e-10	down
Cluster-8142.53986	AP2/ERF-ERF	TF	AP2/ERF->AP2/ERF-ERF	13.26	18.22	15.93	3.48	1.89	5.48	84.49	110.32	126.58	19.59	17.68	34.94	-2.55656	6.55225e-06	8.19469e-05	down
Cluster-8142.54593	MYB	TF	MYB->MYB	3.26	1.04	3.64	13.95	12.45	18.69	45.67	13.83	63.84	171.89	259.85	263.75	2.20115	1.4505e-07	2.59462e-06	up
Cluster-8142.54690	bHLH	TF	bHLH	36.29	13.53	30.96	2.5	5.21	4.12	1023.61	362.81	1093.08	61.83	219.93	117.19	-3.0499	7.80009e-15	4.08566e-13	down
Cluster-8142.55901	MYB	TF	MYB->MYB	0.36	0	0.2	2.79	4.14	4.2	10	0	7	68.71	174	118.78	4.06877	5.70524e-08	1.11099e-06	up
Cluster-8142.55932	SBP	TF	SBP	1.88	1.69	1.22	7.45	5.9	7.57	54.15	46.46	44.18	188.28	254.65	220.22	1.74088	1.48421e-06	2.15849e-05	up
Cluster-8142.56033	GARP-G2-like	TF	GARP->GARP-G2-like	17.6	5.09	13.29	32.44	35.17	40.05	102	28	96	166	298	232	1.2836	0.000752336	0.0054965	up
Cluster-8142.56157	NAC	TF	NAC	0.95	0.79	1.42	14.12	10.61	9.97	31.41	25	59	409.39	525.72	332.64	3.09623	1.49433e-25	2.08022e-23	up
Cluster-8142.56159	AP2/ERF-ERF	TF	AP2/ERF->AP2/ERF-ERF	1.43	1.52	1.07	14.88	15.43	12.56	19.48	19.68	18.26	177.71	312.15	171.84	3.0418	6.429e-15	3.41965e-13	up
Cluster-8142.56608	AP2/ERF-ERF	TF	AP2/ERF->AP2/ERF-ERF	3.06	1.86	3.19	25.05	26.36	21.12	88	51	115	632	1136	613	2.81885	3.84705e-44	1.77446e-41	up
Cluster-8142.56612	WRKY	TF	WRKY	5.33	4.52	5.34	17.35	14.15	15.06	103	83	129	294	408	293	1.24499	4.10783e-09	9.7954e-08	up
Cluster-8142.56841	C2H2	TF	C2H2	1.11	0.26	0.99	20.4	25.2	19.15	9	2	10	146	302	156	4.44281	5.00468e-21	4.89445e-19	up
Cluster-8142.56965	HB-KNOX	TF	HB->HB-KNOX	3.12	1.46	3.02	16.27	19.56	17.51	73.3	32.54	88.82	335.27	687.51	414.71	2.48459	1.19617e-23	1.47866e-21	up
Cluster-8142.57001	MYB-related	TF	MYB->MYB-related	0.54	0.14	2.37	8.69	5.48	7.64	4	1	22	57	60	57	2.55179	0.0047369	0.0262393	up
Cluster-8142.57003	MYB	TF	MYB->MYB	0.45	1.16	0.71	3.76	2.99	3.69	7.29	18	14.48	53.86	72.88	60.61	1.74266	0.00713814	0.0365711	up
Cluster-8142.57078	Others	TR	Others	1.57	1.84	1.43	6.04	7.79	7.56	61.25	68.17	69.54	206.2	455.01	296.98	1.7412	1.57341e-06	2.27247e-05	up
Cluster-8142.5736	GARP-G2-like	TF	GARP->GARP-G2-like	5.66	3.76	5.46	1.28	0.98	0.88	266.66	168.45	322	52.92	69	41.88	-2.60173	4.77628e-29	8.43465e-27	down
Cluster-8142.57409	NF-YC	TF	NF-Y->NF-YC	0.59	0	0.37	13.02	16.64	16.42	9	0	7	173.51	376.19	250.88	5.27689	1.38325e-20	1.29148e-18	up
Cluster-8142.57585	GARP-G2-like	TF	GARP->GARP-G2-like	1.02	0	0.47	17.63	19.75	19.05	12	0	6.93	181.96	344.2	224.81	4.95888	3.23434e-15	1.77854e-13	up
Cluster-8142.57591	bHLH	TF	bHLH	2.1	1.99	2.3	10.69	14.85	13.78	60	54	82	267	634	396	2.25371	7.52546e-15	3.9485e-13	up
Cluster-8142.57812	LOB	TF	LOB	2.48	2.07	2.69	8.76	5.76	8.21	39	31	53	121	135	130	1.2763	0.000107715	0.00100206	up
Cluster-8142.58033	GRAS	TF	GRAS	0.82	0.48	0.79	2.21	2.04	2.08	25	14	30	59	93	64	1.25442	0.000328225	0.00267004	up
Cluster-8142.58449	SBP	TF	SBP	0.85	0.94	0.87	4.34	2.82	2.72	33.64	35.19	42.88	149.97	166.64	108.23	1.49103	0.000131008	0.00118729	up
Cluster-8142.58467	NAC	TF	NAC	2.53	1.05	3.12	8.23	13.07	8.53	48	19	74	137	370	163	1.85537	8.92879e-06	0.000107243	up
Cluster-8142.58733	GRF	TF	GRF	4.9	5.17	4.9	2.81	2.83	3.02	94.5	94.78	118.16	47.55	81.43	58.7	-1.17994	0.000520606	0.0040002	down
Cluster-8142.58776	LOB	TF	LOB	4.18	8.66	4.81	2.37	1.15	1.69	32	63	46	16	13	13	-2.26661	0.00119961	0.00819107	down
Cluster-8142.58848	Others	TR	Others	18.62	22.41	16.17	8.39	10.82	12.38	98	112	106	39	83	65	-1.28974	0.00330227	0.019365	down
Cluster-8142.58849	C2C2-CO-like	TF	C2C2->C2C2-CO-like	25.31	18.28	25.49	12.77	12.29	14.01	386	265	486	171	279	215	-1.17993	6.79469e-14	3.18156e-12	down
Cluster-8142.59008	WRKY	TF	WRKY	1.58	2.55	1.95	8.31	11.96	9.93	19.19	29.45	29.66	88.84	216.06	121.42	1.90574	5.26915e-05	0.000528866	up
Cluster-8142.59034	Others	TR	Others	3.38	2.74	2.09	15.52	17.67	28.74	13	10	10	53	98	110	2.53806	3.72471e-06	4.92969e-05	up
Cluster-8142.59039	Others	TR	Others	0.72	0.08	0.41	3.13	2.06	1.16	25.51	2.85	18.09	96.8	108.99	41.38	2.09794	0.00487862	0.0269134	up
Cluster-8142.59471	DBB	TF	DBB	5.98	6.65	7.35	1.34	1.7	0.34	71	75	109	14	30	4	-2.94704	6.62682e-06	8.27791e-05	down
Cluster-8142.6337	SRS	TF	SRS	2.42	2	3.04	7.34	5.43	7.37	91.96	72.34	144.98	244.78	310.07	282.85	1.07225	1.64933e-05	0.000184946	up
Cluster-8142.7294	HB-other	TF	HB->HB-other	1.09	1.86	1.2	12.64	10.88	10.15	16	26	22	163	238	150	2.59305	2.17778e-08	4.54131e-07	up
Cluster-8142.7407	WRKY	TF	WRKY	0.54	0.52	1.51	30.59	31.48	27.28	12.95	11.8	45.06	637.86	1119.54	653.86	4.7566	7.12522e-33	1.6191e-30	up
Cluster-8142.7710	HB-KNOX	TF	HB->HB-KNOX	0.55	0.57	0.87	2.88	2.43	3.31	16.8	16.37	32.98	76.61	110.58	101.34	1.75508	7.02507e-06	8.705e-05	up
Cluster-8142.7951	GARP-G2-like	TF	GARP->GARP-G2-like	2.87	2.01	3.29	6.66	7.31	7.09	87	58	125.06	177	332.34	217.03	1.02112	1.79343e-06	2.55058e-05	up
Cluster-8142.8444	AP2/ERF-ERF	TF	AP2/ERF->AP2/ERF-ERF	4.53	0.53	3.67	17.95	12.69	14.87	9	1	9	32	35	29	2.06174	0.00533271	0.0289177	up
Cluster-8142.8445	AP2/ERF-ERF	TF	AP2/ERF->AP2/ERF-ERF	3.25	0.64	2.12	7.13	9.51	8.36	16	3	13	31	68	41	1.75349	0.00391643	0.0223789	up
Cluster-8142.8452	Tify	TF	Tify	11.34	12.35	10.28	37.58	39.46	36.79	130.71	135.29	148.12	380.74	674.94	426.12	1.33653	6.56816e-06	8.21126e-05	up
Cluster-8142.8851	bZIP	TF	bZIP	2.17	1.06	2.49	5.32	6.77	6.33	67	31	96	144	313	197	1.37331	7.00716e-06	8.68629e-05	up
Cluster-8142.9183	HB-WOX	TF	HB->HB-WOX	4.54	3.43	4.13	1.12	2.43	2.35	112.33	80.62	127.89	24.2	89.73	58.59	-1.38243	0.00146229	0.00969756	down
Cluster-8142.9221	C3H	TF	C3H	23.16	21.06	21.87	12.93	7.94	11.5	486	420	574	238	249	243	-1.42842	3.55039e-07	5.83313e-06	down
Cluster-8142.9845	zf-HD	TF	zf-HD	33.05	36.39	39.95	28.77	21.04	20.51	576	603	871	440	547	360	-1.04322	0.000139396	0.00125631	down
Cluster-822.3	bZIP	TF	bZIP	0.81	0.28	0.99	4.48	3.89	5.72	15	5	23	73	108	107	2.43493	4.14611e-07	6.71196e-06	up
Cluster-9028.0	Others	TR	Others	2.77	2.43	2.24	1.11	0.46	1.33	45.5	37.85	46.02	15.99	11.25	21.98	-1.78707	0.00287871	0.0171612	down
Cluster-9103.0	MYB-related	TF	MYB->MYB-related	3.42	2.36	4.53	0.33	0.26	0.19	35	23	58	3	4	2	-4.0567	6.4662e-09	1.48906e-07	down
Cluster-9665.0	AP2/ERF-ERF	TF	AP2/ERF->AP2/ERF-ERF	16.07	12.3	14.46	4.05	2.99	3.73	99	72	111	22	27	23	-2.38078	4.44146e-12	1.64777e-10	down
Cluster-9665.1	AP2/ERF-ERF	TF	AP2/ERF->AP2/ERF-ERF	11.58	13.89	8.41	1.48	2.05	2.8	107	122	97	12	28	26	-2.85669	1.3057e-07	2.36942e-06	down
